# Supplementary material for: Multiomic Data Integration in the Analysis of Drought-Responsive Mechanisms in Quercus ilex Seedlings
Source: Plants (Basel). 2022 Nov 12;11(22):3067. doi: 10.3390/plants11223067 (PMC9696786; doi:10.3390/plants11223067)
Supplement: Supplementary file 1 [file plants-11-03067-s001.zip]

Archive with 4 entries (4 files):
- Table S2_DIABLO variables.xlsx
- Table S3_datasets.xlsx
- Figure_S1_heapmap_allvariables.pdf
- Table S1_PCAs analysis.xlsx
