# Supplementary material for: Multiomic Data Integration in the Analysis of Drought-Responsive Mechanisms in Quercus ilex Seedlings
Source: Plants (Basel). 2022 Nov 12;11(22):3067. doi: 10.3390/plants11223067 (PMC9696786; doi:10.3390/plants11223067)
Supplement: Supplementary file 1 [file plants-11-03067-s001.zip › Table S2_DIABLO variables.xlsx]

## Sheet: Table S2
Table S2. Identification (ID), description and contribution to component 1 and 2 of DIABLO selected variables: a) transcripts, b) proteins, c) metabolites.
a) Transcripts						b) Proteins						c) Metabolites
	ID	Description	comp1	comp2			ID	Description	comp1	comp2			ID	Description	comp1	comp2
	contig-8335000005	Leucine-rich repeat containing protein	-0.106176	0			qilexprot_39721	Phosphomannomutase	-0.0454459	0			N1333	3-Coumaric acid	0	-0.537845
	contig-25000006	CC-NBS-LRR protein	-0.1046	0			qilexprot_32801	Amine oxidase	-0.0406379	0			N170	2-(alpha-D-Galactosyl)-sn-glycerol3-phosphate	0	-0.447678
	contig-7939000005	Leucine-rich repeat receptor protein kinase	-0.099427	0			qilexprot_32485	30S ribosomal protein S6 alpha, chloroplastic	-0.0362865	0.0234865			P3645	7-oxoheptanoate	0	-0.358299
	contig-2161000011	Receptor-like protein kinase FERONIA	-0.097068	0			qilexprot_26529	Divinyl chlorophyllide a 8-vinyl-reductase, chloroplastic	-0.0246443	0.0268518			P2724	Eugenol; 4-Allylguaiacol	0	-0.19003
	contig-2295000005	Putative CC-NBS-LRR resistance protein	-0.0813395	0			qilexprot_10949	50S ribosomal protein L5, chloroplastic	-0.0201484	0.00193852			P3112	Triptolide	0	-0.162769
	contig-5563000005	Putative LRR receptor-like serine/threonine-protein kinase	-0.0777773	0			qilexprot_36300	4-coumarate--CoA ligase-like 9	-0.0187354	-0.0428536			P2996	Gibberellic Acid	0	-0.156951
	contig-309000004	BnaC02g00160D protein	-0.0750719	0			qilexprot_58479	40S ribosomal protein S13-1	-0.0169893	-0.038716			P2646	Scoparone	-0.0830806	-0.0352804
	contig-1362000016	Disease resistance protein RPP13	-0.0732381	0			qilexprot_46392	Probable alpha-amylase 2	-0.015521	-0.0305414			P364	N-alpha-Acetylarginine	-0.190372	0
	contig-2895000013	Longin-like domain-containing protein	-0.0727002	0			qilexprot_74910	Histone H2A	-0.0143961	0			P320	(R)-2,3-Dihydroxy-3-methylpentanoate	-0.180561	0
	contig-3547000006	Copper transport protein ATX1	-0.0726818	0			qilexprot_31100	Glutathione S-transferase U10	-0.00990295	-0.0355044			P313	N-Acetyl-L-histidine	-0.172489	0
	contig-802000009	Calmodulin-binding receptor-like cytoplasmic kinase 1	-0.0719942	0			qilexprot_29287	RPM1-interacting protein 4	-0.00868528	-0.0276582			P2811	Chaenomiside A	-0.17148	0
	contig-1476000012	Protein neuralized	-0.0708589	0			qilexprot_71964	40S ribosomal protein S4-3	-0.0054806	0			P2814	Coumarin	-0.165984	0
	contig-1250000003	contig-1250000003	-0.0693707	0			qilexprot_11273	(DL)-glycerol-3-phosphatase 2	-0.000971984	-0.0281737			P3084	Methyl N-{[(2S)-1-(cyclohexylcarbonyl)-4-(3-fluorobenzoyl)-2-piperazinyl]carbonyl}-3-(3-pyridinyl)-D-alaninate	-0.153476	0
	contig-2786000021	Disease resistance protein (CC-NBS-LRR class) family protein	-0.0679417	0			qilexprot_29241	Elongation factor 1-alpha 1	0	-0.0750498			N180	Gluconic acid	-0.145815	0
	contig-3448000016	NBS-LRR type disease resistance protein	-0.06669	0			qilexprot_56173	Glycosyltransferase	0	-0.063351			N862	Pantothenic acid	-0.131806	0
	contig-923000010	contig-923000010	-0.0642842	0			qilexprot_1979	40S ribosomal protein S3a	0	-0.0556464			P2408	(5R,6S)-5-Hydroxy-4-methoxy-6-(2-phenylethyl)-5,6-dihydro-2H-pyran-2-one	-0.110306	0
	contig-1625000004	60S ribosomal protein L18a-like protein	-0.064091	0			qilexprot_39190	Aldehyde dehydrogenase	0	-0.0553612			P3222	Methyl N-{[(2S)-1-(cyclohexylcarbonyl)-4-(3-fluorobenzoyl)-2-piperazinyl]carbonyl}-3-(3-pyridinyl)-D-alaninate	-0.109061	0
	contig-9779000008	Putative uncharacterized protein Sb01g021216	-0.0635914	0			qilexprot_55850	Actin-7	0	-0.0483741			P309	2-Oxoglutaramate	-0.0917406	0
	contig-3909000014	Calcium-transporting ATPase	-0.0624774	0			qilexprot_45838	Putative uncharacterized protein At2g39070:At2g39080	0	-0.0478705			P327	L(+)-Citrulline; 2-Amino-5-uredovalerate	-0.088757	0
	contig-426000009	BnaA02g27020D protein	-0.0623349	0			qilexprot_45790	Rubisco activase	0	-0.0400535			P1122	3-Methoxybenzaldehyde	-0.0846092	0
	contig-2201000022	Pentatricopeptide repeat-containing protein At2g31400, chloroplastic	-0.0620278	0			qilexprot_69367	Starch branching enzyme I	0	-0.0329972			N446	DL-Malic acid	-0.0827313	0
	contig-2043000003	Receptor-like kinase	-0.0618656	0			qilexprot_77638	Proteasome subunit beta type-6	0	-0.026496			P1029	Aesculin (Esculin)	-0.082345	0
	contig-3390000009	Putative metal tolerance protein C3	-0.0609158	0			qilexprot_52600	Pyruvate kinase	0	-0.0243429			P2710	BMK methyl glycidate	-0.080979	0
	contig-5221000006	Copper transport protein CCH	-0.0598376	0			qilexprot_26321	Glycine-rich RNA-binding protein RZ1B	0	-0.0238044			P2153	2,4,5-Trimethoxybenzaldehyde	-0.068362	0
	contig-2905000007	Probable LRR receptor-like serine/threonine-protein kinase At1g06840	-0.0583767	0			qilexprot_8434	Osmotin-like protein OSM34	0	-0.0237327			N167	D-Glycericacid;a_b-Hydroxypropionicacid	-0.059923	0
	contig-4539000020	Peroxidase 24	-0.0540648	0			qilexprot_78084	Pyruvate, phosphate dikinase, chloroplastic	0	-0.0234093			P2409	Pulegone	-0.0475471	0
	contig-5857000022	Disease resistance protein (TIR-NBS-LRR class)	-0.0539172	0			qilexprot_65451	Peptide-methionine (S)-S-oxide reductase	0	-0.023302			P789	Ellagic acid	-0.0416867	0
	contig-5123000020	Probable LRR receptor-like serine/threonine-protein kinase At1g06840	-0.0531273	0			qilexprot_968	Ferredoxin-dependent glutamate synthase	0	-0.0221037			P1194	trans-Cinnamaldehyde	-0.0294559	0
	contig-896000002	CAI-1 autoinducer sensor kinase/phosphatase cqsS isoform 2	-0.0506665	0			qilexprot_40157	3-isopropylmalate dehydratase, small subunit	0	-0.0214723			P797	Isovanillic acid	-0.0287826	0
	contig-279000014	Cationic amino acid transporter 9, chloroplastic	-0.0494229	0			qilexprot_78294	HSP70	0	-0.020529			P2651	(+)-exo-5-Hydroxycamphor	-0.0270468	0
	contig-5191000020	Metal-nicotianamine transporter YSL1	-0.0474787	0			qilexprot_8530	Probable starch synthase 4, chloroplastic/amyloplastic	0	-0.0199485			P3415	Heptanophenone	-0.0106633	0
	contig-6715000013	TMV resistance protein N	-0.0466639	0			qilexprot_77807	Eukaryotic peptide chain release factor GTP-binding subunit ERF3A	0	-0.0184639			P2975	Polydatin	-0.00936706	0
	contig-1328000002	MYB-related transcription factor	-0.0465028	0			qilexprot_77840	6-phosphofructo-2-kinase/fructose2, 6-bisphosphatase isoenzyme 4	0	-0.0184108			P3771	Dihydrophaseic acid	0.0198602	0
	contig-2289000009	Serine hydroxymethyltransferase	-0.0455712	0			qilexprot_78469	Isocitrate dehydrogenase [NAD] catalytic subunit 5, mitochondrial	0	-0.0183992			P2067	Anisole	0.0264218	0
	contig-2406000013	Disease resistance protein (TIR-NBS-LRR class)	-0.0452409	0			qilexprot_78998	Armadillo/beta-catenin-like repeat-containing protein	0	-0.018188			P3446	?-Pinene-2-oxide	0.027634	0
	contig-92000000	Putative RING zinc finger domain superfamily protein	-0.044958	0			qilexprot_47385	Pentatricopeptide repeat-containing protein	0	-0.0178908			P375	2-Furoic acid	0.0307975	0
	contig-3730000006	Pgi	-0.0430415	0			qilexprot_46343	Glucan endo-1,3-beta-glucosidase, basic vacuolar isoform	0	-0.0169495			P1544	(-)-Fustin	0.0341136	0
	contig-3521000002	Trafficking protein particle complex subunit 3	-0.0426252	0			qilexprot_77853	Glutathione peroxidase	0	-0.0160077			N527	4-Oxoproline	0.0381186	0
	contig-338000003	F5K24.1 protein	-0.0423261	0			qilexprot_78448	Magnesium-chelatase subunit ChlH, chloroplastic	0	-0.0139268			P2065	5-Valerolactone	0.0426267	0
	contig-1579000009	Cationic amino acid transporter 7, chloroplastic	-0.0409868	0			qilexprot_31517	ATase	0	-0.012568			N3495	4-(4-Hydroxyphenyl)-2-butanyl 6-O-[(4xi)-alpha-L-threo-pentofuranosyl]-beta-D-glucopyranoside	0.0450704	0
	contig-2366000014	Putative disease resistance protein At5g66900 family	-0.0403375	0			qilexprot_1326	Protein transport protein SEC31	0	-0.0122191			P1715	Catechin gallate	0.0867698	0
	contig-1053000024	CW14 protein	-0.0398523	0			qilexprot_17893	Isoflavone reductase, putative	0	-0.0120395			P2391	Phthalic Acid, Bis-Propyl Ester	0.0914097	0
	contig-214000024	Alpha-amylase	-0.0388063	0			qilexprot_78705	40S ribosomal protein SA	0	-0.0118014			N3636	4-(3-Hydroxybutyl)phenyl ?-D-glucopyranoside	0.0984202	0
	contig-8944000003	Leucine-rich repeat containing protein, putative	-0.0381767	0			qilexprot_79236	Dihydrodipicolinate reductase-like protein CRR1, chloroplastic	0	-0.0110809			P2713	(2S,3R)-3,5-Dihydroxy-2-(4-hydroxyphenyl)-3,4-dihydro-2H-chromen-7-yl ?-D-glucopyranoside	0.105827	0
	contig-296000015	Putative transmembrane protein	-0.0381381	0			qilexprot_77683	Hexosyltransferase	0	-0.00961834			N463	(-)threo-iso(homo)2citrate	0.10718	0
	contig-4474000000	Protein KTI12 homolog	-0.0374401	0			qilexprot_32504	Phosphofructokinase	0	-0.00944434			N166	D-Aspartate	0.107667	0
	contig-2709000005	Heat shock chaperonin-binding	-0.0374075	0			qilexprot_78020	Cathepsin H	0	-0.0090455			N177	N-Acetyl-beta-D-galactosamine	0.118158	0
	contig-550000022	Serine-threonine protein kinase, plant-type, putative	-0.0373904	0			qilexprot_78319	Probable Xaa-Pro aminopeptidase P	0	-0.00884489			P1106	Dihydrozeatin-O-glucoside	0.127654	0
	contig-1512000020	Disease resistance RPP13-like protein 4	-0.0368886	0			qilexprot_26454	Putative G3BP-like protein	0	-0.00879525			N3598	4-(3-Hydroxybutyl)phenyl α-D-glucopyranoside	0.134279	0
	contig-3141000011	CC-NBS-LRR class disease resistance protein, putative	-0.0362044	0			qilexprot_9888	Xylulose kinase	0	-0.00827265			P3237	Pulegone	0.136105	0
	contig-1019000010	Metalloendoproteinase 4-MMP	-0.0357699	0			qilexprot_33310	integral component of membrane	0	-0.00802155			N1103	DL-Tryptophan	0.14365	0
	contig-1656000013	(+)-pinoresinol reductase	-0.0352175	0			qilexprot_75746	Mannose-1-phosphate guanylyltransferase 1	0	-0.00599637			P1699	?-Pinene-2-oxide	0.150456	0
	contig-2874000015	Os03g0669300 protein	-0.0350403	0			qilexprot_78324	Aspartate aminotransferase	0	-0.00500582			P2352	Methyl cinnamate	0.156149	0
	contig-4665000015	Retrotransposon protein, putative, Ty3-gypsy subclass	-0.0344533	0			qilexprot_47085	Ribulose bisphosphate carboxylase/oxygenase activase 1, chloroplastic	0	-0.00394086			P990	4-Indole carbaldehyde	0.159369	0
	contig-3971000013	IQ domain-containing protein IQM5	-0.0344305	0			qilexprot_40165	Quinone-oxidoreductase-like protein	0	-0.00297471			P187	2-Methylserine	0.161917	0
	contig-33000003	Putative uncharacterized protein Sb06g031195	-0.0333951	0			qilexprot_2223	Rhodanese/cell cycle control phosphatase superfamily protein	0	-0.00256041			P993	Indole-3-acrylic acid	0.163428	0
	contig-3358000005	Anaphase-promoting complex subunit 5	-0.0326068	0			qilexprot_8283	BnaAnng11920D protein	0	-0.00240696			P720	L-Phenylalanine	0.17018	0
	contig-2527000022	Putative retroelement polyprotein	-0.0322276	0			qilexprot_53064	Heat shock protein 70	0	-0.00122329			P229	Symmetric dimethylarginine	0.171079	0
	contig-314000007	Probable LRR receptor-like serine/threonine-protein kinase At1g06840	-0.0318819	0			qilexprot_25252	Glyceraldehyde-3-phosphate dehydrogenase	0	0.0108599			P200	L-Methionine Sulfoxide	0.172502	0
	contig-2566000012	Receptor-like kinase	-0.0318111	0			qilexprot_56734	30S ribosomal protein S17, chloroplastic	0	0.0109178			N1970	Loganin	0.173608	0
	contig-5114000004	Haloacid dehalogenase-like hydrolase domain-containing protein At3g48420	-0.0314986	0			qilexprot_72611	ATP-dependent Clp protease proteolytic subunit 6, chloroplastic	0	0.0137039			P724	2,4-Dimethoxybenzaldehyde 1-(4-methyl-6-oxo-1,6-dihydropyrimidin-2-yl)hydrazone	0.177114	0
	contig-1763000008	60S ribosomal protein L37	-0.0311944	0			qilexprot_41722	Cell division control protein 48 homolog A	0	0.0138588			P446	L-Dopa	0.177673	0
	contig-790000004	BnaC08g32240D protein	-0.0306139	0			qilexprot_71064	Superoxide dismutase [Cu-Zn]	0	0.0200859			P294	L-Proline	0.182924	0
	contig-4714000017	contig-4714000017	-0.0300632	0			qilexprot_38624	ATP-dependent 6-phosphofructokinase	0	0.0249031			P943	3,4-Dihydroxymandelaldehyde	0.185161	0
	contig-2584000006	Multidrug and toxic compound extrusion protein	-0.0286075	0			qilexprot_25732	Small GTP Rab11	0	0.0253265			P1620	(-)-trans-Carveol	0.187067	0
	contig-2040000003	BnaC07g29160D protein	-0.028145	0			qilexprot_68567	Importin subunit alpha	0	0.0297259			N1067	4-Coumaryl alcohol; 4-Hydroxycoumarin	0.201089	0
	contig-2553000006	Cysteine-rich receptor-like protein kinase 25	-0.0277181	0			qilexprot_14778	Probable plastid-lipid-associated protein 4, chloroplastic	0	0.030375			P162	Homoarginine	0.205461	0
	contig-4900000014	BnaAnng25540D protein	-0.0257397	0			qilexprot_53660	Citrate synthase	0	0.0307872			P959	Emodin	0.210716	0
	contig-10289000012	LRR and NB-ARC domain disease resistance protein	-0.0244834	0			qilexprot_65112	40S ribosomal protein S14-1	0	0.0316442			P920	Kaempferol	0	0.185228
	contig-8104000017	Villin-2	-0.0235221	0			qilexprot_20077	Prohibitin-1, mitochondrial	0	0.032377			P2689	(2S,3R)-3,5-Dihydroxy-2-(4-hydroxyphenyl)-3,4-dihydro-2H-chromen-7-yl ?-D-glucopyranoside	0	0.335712
	contig-2425000000	Putative receptor-like protein kinase	-0.0226885	0			qilexprot_26404	Major allergen Pru ar, putative	0	0.0333942			P1591	1-Benzyl-8-(4-chloro-3-methylphenoxy)-3,7-dimethyl-3,7-dihydro-1H-purine-2,6-dione	0	0.382667
	contig-4432000010	Putative membrane protein At3g27390 family	-0.0226007	0			qilexprot_69360	Pentatricopeptide repeat-containing protein At1g80270, mitochondrial	0	0.0351519
	contig-3542000009	BVRB_4g091600	-0.0223796	0			qilexprot_7514	GTP-binding protein SAR1A	0	0.0365912
	contig-5383000024	Citrate synthase	-0.0223108	0			qilexprot_45666	Putative hect-type ubiquitin ligase-interacting cred	0	0.0382588
	contig-98000016	BnaC06g35670D protein	-0.0198617	0			qilexprot_17159	Soluble inorganic pyrophosphatase	0	0.0413813
	contig-742000020	Putative ADP-ribosylation factor GTPase-activating protein AGD11	-0.0189202	0			qilexprot_61660	Sorbitol dehydrogenase	0	0.0416234
	contig-5952000011	Heavy-metal-associated domain-containing family protein	-0.0182229	0			qilexprot_7256	Elongation factor G	0	0.0419175
	contig-978000022	50S ribosomal protein-related, putative	-0.0180303	0			qilexprot_61680	3-hydroxybutyryl-CoA dehydratase	0	0.0420711
	contig-1336000023	Hydroxycinnamoyl-CoA shikimate/quinate hydroxycinnamoyl transferase	-0.0179516	0			qilexprot_4800	Heat shock protein 70	0	0.0423428
	contig-2912000016	Solute carrier family 25 member 44	-0.0175739	0			qilexprot_3439	Putative methylthioribulose-1-phosphate dehydratase	0	0.0424642
	contig-237000010	60S ribosomal protein L23	-0.0169371	0			qilexprot_42596	Carboxyl-terminal-processing peptidase 2, chloroplastic	0	0.0428215
	contig-8508000022	Glutathione S-transferase	-0.0166751	0			qilexprot_27643	Soul heme-binding family protein isoform 1	0	0.0428856
	contig-5790000016	Chaperone binding,ATPase activators	-0.0159743	0			qilexprot_69934	Serine palmitoyltransferase 1	0	0.0432808
	contig-9113000001	Os08g0278100 protein	-0.0151563	0			qilexprot_25766	Sorbitol dehydrogenase	0	0.0441631
	contig-2688000019	At2g20940	-0.0145974	0			qilexprot_68705	Pollen Ole e I family allergen	0	0.0442591
	contig-9250000018	Long-chain-fatty-acid--CoA ligase 4	-0.0137863	0			qilexprot_55000	2-alkenal reductase (NADP(+)-dependent)	0	0.0447995
	contig-140000004	Two-pore potassium channel 1	-0.0133399	0			qilexprot_56434	Cysteine protease-2	0	0.045213
	contig-4182000014	At2g41990	-0.0130391	0			qilexprot_19742	Thioredoxin	0	0.0456084
	contig-325000021	U11/U12 small nuclear ribonucleoprotein 25 kDa	-0.0116857	0			qilexprot_2218	Rhodanese-like domain-containing protein 11, chloroplastic	0	0.046898
	contig-5153000009	AT5g13610/MSH12_7	-0.0109425	0			qilexprot_10255	Peptide chain release factor 1	0	0.0476648
	contig-9344000023	60S ribosomal protein L36-2	-0.0108227	0			qilexprot_52667	Asparagine synthetase, type III	0	0.048441
	contig-206000006	NEP1-interacting protein	-0.0104106	0			qilexprot_48145	Putative uncharacterized protein At5g13030	0	0.0485055
	contig-5613000018	Transmembrane protein, putative	-0.0101558	0			qilexprot_48029	AT3g51250/F24M12_290	0	0.0491963
	contig-2701000018	Retrovirus-related Pol polyprotein from transposon TNT 1-94	-0.0092198	0			qilexprot_32535	Plastid transcriptionally active 16	0	0.049509
	contig-4971000022	40S ribosomal protein S29	-0.00903686	0			qilexprot_68648	Rubisco activase	0	0.0506208
	contig-401000024	Rho GDP-dissociation inhibitor 1	-0.00702012	0			qilexprot_62887	Uncharacterized protein At4g06744	0	0.0519403
	contig-954000007	Peptidyl-tRNA hydrolase 2, mitochondrial	-0.00698435	0			qilexprot_74316	Ubiquitin thioesterase OTU1	0	0.0520355
	contig-8828000015	ABC transporter C family member 8	-0.00693369	0			qilexprot_1458	60S ribosomal protein L35a-1	0	0.0527108
	contig-2720000006	Kinesin-like protein	-0.00679734	0			qilexprot_52019	Abscisate beta-glucosyltransferase	0	0.053592
	contig-1567000011	RING/U-box superfamily protein, putative isoform 4	-0.00618713	0			qilexprot_51732	Malic enzyme	0	0.0539771
	contig-4394000008	Ubiquitin conjugating enzyme J2	-0.00600921	0			qilexprot_21460	Copper transport protein ATX1	0	0.0542802
	contig-174000022	Putative disease resistance RPP13-like protein 1	-0.00597123	0			qilexprot_61847	Profilin	0	0.0543303
	contig-2375000001	ERF transcription factor 5	-0.00566824	0			qilexprot_2164	3-ketoacyl-CoA thiolase 1, peroxisomal	0	0.054836
	contig-4484000023	Cc-nbs-lrr resistance protein, putative	-0.00558679	0			qilexprot_52207	Uncharacterized protein At4g14100	0	0.0549089
	contig-482000014	Cysteine-rich receptor-like protein kinase 6	-0.00552956	0			qilexprot_74281	At2g27290	0	0.0563258
	contig-2843000007	Senescence-associated protein	-0.00500264	0			qilexprot_30673	Threonine synthase	0	0.0571339
	contig-3721000001	Knotted 1-binding protein 36	-0.004463	0			qilexprot_39348	Heterogeneous nuclear ribonucleoprotein 27C, putative	0	0.0572335
	contig-5631000000	Xylosyltransferase 1	-0.00411502	0			qilexprot_59253	Histone H2A	0	0.0575857
	contig-7995000004	EF hand calcium-binding family protein	-0.00362542	0			qilexprot_65691	Cyclopropane fatty acyl phospholipid synthase (Unsaturated-phospholipid methyltransferase)	0	0.0577132
	contig-4053000012	Retrotransposon protein, putative, Ty3-gypsy subclass	-0.00341483	0			qilexprot_16802	Chloroplast threonine synthase	0	0.0582515
	contig-1509000011	NAC transcription factor 047	-0.00317436	0			qilexprot_74973	Heat shock protein 60	0	0.0584664
	contig-313000014	NAC family transcription factor 6	-0.00308429	0			qilexprot_2713	Histone H2A	0	0.058739
	contig-1155000017	Leucine-rich repeat family protein	-0.00284061	0			qilexprot_52865	Pentatricopeptide repeat-containing protein At1g02150	0	0.0592093
	contig-72000000	U-box domain-containing protein 27	-0.0022853	0			qilexprot_71826	Nuclear transcription factor Y subunit C-9	0	0.0592278
	contig-274000018	GATA domain class transcription factor	-0.00155281	0			qilexprot_4232	Fifty-four homolog	0	0.0592869
	contig-655000003	Serine/threonine-protein kinase	-0.00128441	0			qilexprot_43713	Thioredoxin H2	0	0.060208
	contig-3952000007	Putative ovule protein	-0.00123538	0			qilexprot_55829	T-complex protein 1 subunit beta	0	0.0602107
	contig-3909000007	At1g79740	-0.00109525	0			qilexprot_50064	Lactoylglutathione lyase / glyoxalase I family protein	0	0.0605431
	contig-229000009	40S ribosomal protein S12	-0.000980475	0			qilexprot_25961	Glutathione S-transferase DHAR2	0	0.0619243
	contig-1523000015	Basic helix-loop-helix domain-containing protein	-0.000611087	0			qilexprot_13222	Aconitate hydratase	0	0.0619782
	contig-675000010	60S ribosomal protein L38	-0.000419019	0			qilexprot_31251	6-phosphogluconolactonase	0	0.063705
	contig-1001000001	GDP-mannose transporter GONST1	-0.00016328	0			qilexprot_29045	Protein Cpn60	0	0.0653649
	contig-5175000010	Glucose-6-phosphate 1-dehydrogenase	0.00182154	0			qilexprot_32495	60S ribosomal protein L23	0	0.065651
	contig-114000001	Pentatricopeptide repeat-containing protein At2g15630, mitochondrial	0.00373024	0			qilexprot_46150	40S ribosomal protein S16-1	0	0.0659371
	contig-1330000017	Hexosyltransferase	0.00398297	0			qilexprot_74907	Inositol monophosphatase	0	0.0663455
	contig-1510000014	Pentatricopeptide repeat-containing protein At4g01400, mitochondrial	0.00547206	0			qilexprot_45247	Granule-bound starch synthase 1, chloroplastic/amyloplastic	0	0.0667447
	contig-2622000006	Peptide-O-fucosyltransferase	0.00722683	0			qilexprot_24122	Chloroplastic drought-induced stress protein of 32 KDa	0	0.0670719
	contig-4716000006	Polyadenylate-binding protein RBP47B	0.00753742	0			qilexprot_47052	Peptidyl-prolyl cis-trans isomerase	0	0.0673567
	contig-4696000012	Protein SCAR2	0.00889213	0			qilexprot_10667	Glycine cleavage system H protein, mitochondrial	0	0.0677143
	contig-433000012	BnaC02g16350D protein	0.00903372	0			qilexprot_62658	Os05g0110300 protein	0	0.0679337
	contig-1476000024	ABC transporter family protein	0.00941985	0			qilexprot_7355	Acylpyruvase FAHD1, mitochondrial	0	0.0680644
	contig-425000003	Gonidialess A related factor	0.00990003	0			qilexprot_1157	Methylglutaconyl-CoA hydratase, mitochondrial	0	0.0689273
	contig-6115000005	Ras-GTPase-activating protein-binding protein, putative	0.0113974	0			qilexprot_42866	Heat shock protein STI	0	0.0692965
	contig-1110000001	Galactokinase	0.0116233	0			qilexprot_48467	50S ribosomal protein L14, chloroplastic	0	0.0697585
	contig-353000021	Transketolase	0.0122123	0			qilexprot_7264	Glyoxysomal fatty acid beta-oxidation multifunctional protein MFP-a	0	0.0701663
	contig-2190000011	Alanine--tRNA ligase	0.0126891	0			qilexprot_17121	T-complex protein 1 subunit epsilon	0	0.0702685
	contig-9522000011	Galacturonosyltransferase 8	0.013307	0			qilexprot_22814	External alternative NAD(P)H-ubiquinone oxidoreductase B2, mitochondrial	0	0.0705028
	contig-842000000	NBS type disease resistance protein, putative	0.0143109	0			qilexprot_55636	Predicted protein	0	0.0709478
	contig-186000017	Putative cytosolic malate dehydrogenase	0.0145938	0			qilexprot_25100	Nucleoside diphosphate kinase	0	0.0709533
	contig-8554000004	LRR and NB-ARC domains-containing disease resistance protein, putative	0.017078	0			qilexprot_51490	Actin-depolymerizing factor	0	0.0714008
	contig-807000011	Transducin/WD40 domain-containing protein	0.0172342	0			qilexprot_43723	Thioredoxin-like protein HCF164, chloroplastic	0	0.071749
	contig-752000015	Cytosolic purine 5-nucleotidase	0.0177601	0			qilexprot_58839	Thioredoxin	0	0.0722423
	contig-683000020	3-oxo-Delta(4,5)-steroid 5-beta-reductase	0.0185019	0			qilexprot_21367	4-hydroxy-3-methylbut-2-enyl diphosphate reductase	0	0.0722892
	contig-9817000023	Os01g0579600 protein	0.0188238	0			qilexprot_35235	Delta-aminolevulinic acid dehydratase 1, chloroplastic	0	0.0731764
	contig-4087000019	3-isopropylmalate dehydratase small subunit 3	0.0198222	0			qilexprot_43858	Activator of 90 kDa heat shock ATPase-like protein	0	0.0732237
	contig-1984000002	AP2-like ethylene-responsive transcription factor	0.0201397	0			qilexprot_73912	Hydroquinone glucosyltransferase	0	0.073767
	contig-2372000019	Chromatin structure-remodeling complex subunit snf21	0.0207121	0			qilexprot_35013	MTRu-1-P dehydratase	0	0.0741673
	contig-5106000007	Zinc finger protein VAR3, chloroplastic	0.0209598	0			qilexprot_61664	Iron-sulfur cluster assembly protein	0	0.0743517
	contig-279000009	Ankyrin repeat-containing protein	0.0215842	0			qilexprot_63251	Aspartic proteinase nepenthesin-1	0	0.074656
	contig-1583000013	Uncharacterized protein At1g76660	0.0221809	0			qilexprot_17699	Arginine biosynthesis bifunctional protein ArgJ	0	0.0749091
	contig-184000001	Putative pentatricopeptide repeat-containing protein At5g59900	0.0223654	0			qilexprot_244	Obg-like ATPase 1	0	0.074935
	contig-843000004	Uncharacterized membrane protein At1g75140	0.0229272	0			qilexprot_48721	Photosystem I reaction center subunit N, chloroplastic	0	0.0751232
	contig-2260000008	Allantoate amidohydrolase 2	0.0231885	0			qilexprot_35062	Gamma carbonic anhydrase-like 2, mitochondrial	0	0.0753581
	contig-1327000022	Nucleotide/sugar transporter family protein	0.0271578	0			qilexprot_70972	Os08g0238200 protein	0	0.075599
	contig-14000024	ATPase family AAA domain-containing protein 2	0.0273094	0			qilexprot_41051	26S protease regulatory subunit 7 homolog A	0	0.0757162
	contig-602000023	Os05g0394200 protein	0.0274021	0			qilexprot_64319	Tetraspanin-3	0	0.0760863
	contig-741000015	Protein TOC75, chloroplastic	0.0294922	0			qilexprot_35266	S-adenosylmethionine carrier 1, chloroplastic/mitochondrial	0	0.0764578
	contig-275000008	Sterol 14-demethylase	0.0320133	0			qilexprot_11959	Probable carboxylesterase SOBER1-like	0	0.0767102
	contig-4917000014	Triosephosphate isomerase, cytosolic	0.0336751	0			qilexprot_76897	Aspartic proteinase nepenthesin-2	0	0.0773933
	contig-3672000009	Putative beta-glycosidase	0.0364972	0			qilexprot_19161	Probable plastid-lipid-associated protein 2, chloroplastic	0	0.0774428
	contig-7567000024	Ubiquitin carboxyl-terminal hydrolase 12	0.0365248	0			qilexprot_22423	Oligopeptidase B	0	0.0775774
	contig-1250000010	Exocyst complex component SEC15A	0.0365588	0			qilexprot_77603	26S proteasome regulatory subunit 4 homolog A	0	0.0776426
	contig-395000014	Os01g0137400 protein	0.0400781	0			qilexprot_4482	Alpha-aminoadipic semialdehyde dehydrogenase	0	0.0784451
	contig-511000014	Polyubiquitin	0.0432758	0			qilexprot_12754	Eukaryotic translation initiation factor isoform 4G-1	0	0.0784688
	contig-882000017	Acylamino-acid-releasing enzyme	0.0499339	0			qilexprot_38778	Proteasome subunit alpha type-7	0	0.0787915
	contig-620000010	Nitrate reductase [NAD(P)H]	0.0505558	0			qilexprot_59752	FK506-binding protein 2	0	0.0788827
	contig-3881000015	E3 ubiquitin-protein ligase UPL3	0.0517433	0			qilexprot_56634	Thioredoxin-1	0	0.0790049
	contig-1829000010	Protein translocase subunit SecA	0.0521205	0			qilexprot_68049	Ras-related protein RABG3d	0	0.0791305
	contig-9477000014	Ras-related protein RABH1b	0.0528473	0			qilexprot_12519	Probable nucleoredoxin 2	0	0.0793744
	contig-2695000015	Acylamino-acid-releasing enzyme	0.0533198	0			qilexprot_6686	Chlorophyll a-b binding protein 8, chloroplastic	0	0.0795911
	contig-1026000022	At1g65020	0.0535996	0			qilexprot_59077	Eukaryotic translation initiation factor 6	0	0.0798097
	contig-1034000012	Pentatricopeptide repeat-containing protein At1g10270	0.0543372	0			qilexprot_23223	Glyceraldehyde-3-phosphate dehydrogenase	0	0.0801959
	contig-2671000020	AtRecQ3	0.0547983	0			qilexprot_16067	GDSL esterase/lipase APG	0	0.080243
	contig-610000003	Eukaryotic translation initiation factor 4G	0.0549238	0			qilexprot_26491	Bifunctional monothiol glutaredoxin-S16, chloroplastic	0	0.0802456
	contig-6177000023	Putative nuclease HARBI1	0.0550563	0			qilexprot_71624	40S ribosomal protein S11-1	0	0.0804065
	contig-1723000006	Ent-kaurene oxidase, chloroplastic	0.0553506	0			qilexprot_6417	Cyanate hydratase	0	0.0805501
	contig-1359000011	GDSL esterase/lipase	0.0559341	0			qilexprot_63096	Carbonic anhydrase	0	0.0809542
	contig-873000000	Serine carboxypeptidase-like 46	0.0563297	0			qilexprot_61696	Predicted protein	0	0.0818135
	contig-112000006	Putative uncharacterized protein Sb04g012940	0.0566998	0			qilexprot_73403	Aluminum induced protein with YGL and LRDR motifs	0	0.0820462
	contig-8622000024	Csa_5G273940	0.0575105	0			qilexprot_46529	Vacuolar protein sorting-associated protein 4B	0	0.0824739
	contig-398000000	Carotene epsilon-monooxygenase	0.0610656	0			qilexprot_33905	Nucleoid DNA-binding family protein	0	0.0827515
	contig-4970000019	SWI/SNF-related matrix-associated actin-dependent regulator of chromatin subfamily A-like protein 1	0.0611274	0			qilexprot_61413	Mitochondrial outer membrane protein porin 2	0	0.082805
	contig-5686000003	Qa-SNARE, Sso1/Syntaxin1-type, SYP12A-group	0.0620138	0			qilexprot_28343	APX2	0	0.0843061
	contig-5868000000	Putative disease resistance RPP13-like protein 1	0.0620829	0			qilexprot_2989	40S ribosomal protein S5	0	0.0846473
	contig-4446000023	Pyridoxal-5'-phosphate-dependent enzyme family protein	0.0632483	0			qilexprot_40438	Cinnamyl alcohol dehydrogenase	0	0.0847186
	contig-8504000017	Catalase	0.0654156	0			qilexprot_2063	Protein-L-isoaspartate O-methyltransferase 1	0	0.0848223
	contig-743000013	S-adenosyl-L-methionine-dependent methyltransferase domain-containing protein	0.0676636	0			qilexprot_34502	NEDD8-activating enzyme E1 catalytic subunit	0	0.0848287
	contig-765000016	Adenine nucleotide alpha hydrolases-like superfamily protein, putative	0.0691848	0			qilexprot_45099	Beta-galactosidase	0	0.0848348
	contig-4096000001	Oligopeptidase A	0.0703288	0			qilexprot_13398	Proteasome subunit beta type 8,A-type-V	0	0.085483
	contig-4027000012	Pyruvate decarboxylase	0.0705343	0			qilexprot_13276	EF-hands-containing protein	0	0.0855299
	contig-1232000021	Kelch repeat-containing protein At3g27220 family	0.0726881	0			qilexprot_33528	Putative ML domain protein	0	0.0856126
	contig-8395000020	Putative Coiled-coil domain-containing protein 47	0.0752304	0			qilexprot_64454	Harpin binding protein 1	0	0.0861262
	contig-2236000023	LRR.XII-like protein	0.0765452	0			qilexprot_51175	Methyltransferase	0	0.0863605
	contig-4076000007	Kinase superfamily protein, putative isoform 2	0.0772846	0			qilexprot_52422	Aspartyl aminopeptidase	0	0.0870268
	contig-6247000010	Probable zinc metalloprotease EGY1, chloroplastic	0.077515	0			qilexprot_39889	Putative uncharacterized protein At5g65840	0	0.0870503
	contig-5257000014	Zeaxanthin epoxidase	0.0780285	0			qilexprot_14704	Carbonic anhydrase	0	0.0873993
	contig-6272000023	E3 ubiquitin-protein ligase RGLG2	0.078088	0			qilexprot_34977	Glutathione S-transferase 1	0	0.0874495
	contig-4117000023	contig-4117000023	0.0788906	0			qilexprot_35029	Rhodanese-related sulfurtransferase	0	0.0875497
	contig-1130000017	Putative disease resistance gene NBS-LRR family protein	0.0805057	0			qilexprot_73896	Carbamoyl-phosphate synthase large chain, chloroplastic	0	0.0887398
	contig-8878000015	TMV resistance protein N	0.0831269	0			qilexprot_39062	IAA-amino acid hydrolase ILR1-like 4	0	0.0897217
	contig-5803000017	Diphthine synthase	0.0833889	0			qilexprot_41607	Zinc finger CCCH domain-containing protein 14	0	0.0908048
	contig-2800000010	LRR and NB-ARC domains-containing disease resistance protein, putative	0.0834925	0			qilexprot_42760	Pyruvate kinase	0	0.0913066
	contig-3080000000	NBS-LRR type disease resistance protein	0.0874258	0			qilexprot_67507	Probable plastid-lipid-associated protein 13, chloroplastic	0	0.0915586
	contig-5942000007	Leucine-rich repeat containing protein, putative isoform 1	0.0875118	0			qilexprot_22489	ATP-dependent Clp protease proteolytic subunit-related protein 1, chloroplastic	0	0.0919965
	contig-1973000004	U-box domain-containing protein 14	0.0887361	0			qilexprot_25325	Oligouridylate-binding protein 1B	0	0.0925536
	contig-1105000002	At1g28510/F3M18_5	0.0887561	0			qilexprot_77536	PPIase	0	0.0928275
	contig-5154000012	Stress-induced receptor-like kinase	0.0888111	0			qilexprot_46276	Allene oxide cyclase	0	0.0931651
	contig-3033000000	Aspartyl protease family protein	0.0899171	0			qilexprot_26311	Aluminum induced protein with YGL and LRDR motifs	0	0.0933222
	contig-8583000018	Pre-mRNA-splicing factor SYF1	0.0906592	0			qilexprot_40661	Histone H2A	0	0.0945597
	contig-5029000008	LRR receptor-like kinase	0.0907491	0			qilexprot_1745	Protein transport protein SEC31	0	0.096749
	contig-3429000020	Sodium/calcium exchanger family protein / calcium-binding EF hand family protein	0.0917201	0			qilexprot_42359	3-oxoacyl-[acyl-carrier-protein] reductase, chloroplastic	0	0.0983707
	contig-115000017	CTP synthase	0.0920598	0			qilexprot_71801	Glutathione S-transferase	0	0.0990099
	contig-2185000017	Nitrate reductase [NAD(P)H]	0.0926939	0			qilexprot_52145	PsbP domain-containing protein 4, chloroplastic	0	0.0995073
	contig-2536000023	Oberon-like protein	0.0927563	0			qilexprot_16323	MA3 domain-containing protein	0	0.0996113
	contig-8663000010	Monocopper oxidase-like protein SKU5	0.0930501	0			qilexprot_25951	Rubisco activase	0	0.102032
	contig-7177000002	Retrovirus-related Pol polyprotein from transposon 17.6	0.0932451	0			qilexprot_1125	Actin-7	0	0.104235
	contig-2271000013	P-loop containing nucleoside triphosphate hydrolases superfamily protein, putative	0.0939989	0			qilexprot_44265	Elongation factor 1-alpha	0	0.104827
	contig-353000020	BnaA06g32960D protein	0.0953038	0			qilexprot_18317	Glycosyltransferase	0	0.104908
	contig-8087000023	TIR-NBS-LRR-TIR type disease resistance protein	0.09625	0			qilexprot_5567	Glyoxalase I	0	0.106588
	contig-6445000015	Uncharacterized protein isoform 2	0.0970283	0			qilexprot_43276	Chlorophyll a-b binding protein, chloroplastic	0	0.109751
	contig-4197000021	Putative disease resistance gene NBS-LRR family protein	0.0975361	0			qilexprot_35353	Casein kinase I isoform delta-like protein	0	0.110789
	contig-4696000001	Alpha-galactosidase 1	0.0978544	0			qilexprot_11499	Prefoldin subunit 2	0	0.111518
	contig-8826000010	Hydroxyethylthiazole kinase family protein	0.0985275	0			qilexprot_11044	Prostaglandin E synthase 2	0	0.111518
	contig-5398000000	LRR receptor-like kinase family protein	0.101278	0			qilexprot_58693	Non-specific lipid-transfer protein	0	0.111944
	contig-3087000018	PGSC0003DMG400023660	0.101625	0			qilexprot_54913	Elongation factor 1-alpha	0	0.11284
	contig-2087000018	Cytochrome P450 protein	0.104817	0			qilexprot_1210	DNA-binding protein, putative	0	0.11385
	contig-3702000006	Protein FAM48A	0.111044	0			qilexprot_14940	integral component of membrane	0	0.115027
	contig-6430000017	Os10g0540100 protein	0.111196	0			qilexprot_9890	Proteasome subunit beta type-7-A	0.000380946	-0.0141817
	contig-394000013	Ankyrin repeat-containing protein, putative	0.112647	0			qilexprot_1358	Mannose-1-phosphate guanyltransferase	0.00096316	0
	contig-318000017	Growth-regulating factor 5	0.115822	0			qilexprot_17912	L-ascorbate peroxidase, cytosolic	0.00214736	0.0517297
	contig-4732000007	contig-4732000007	0.117258	0			qilexprot_55838	BnaA03g41630D protein	0.00218854	0
	contig-1520000019	Aspartate aminotransaminase	0.117266	0			qilexprot_7991	Protein HHL1, chloroplastic	0.00327142	0
	contig-5807000022	N-acetylgalactosamine kinase	0.117345	0			qilexprot_41844	NADH dehydrogenase [ubiquinone] flavoprotein 1, mitochondrial	0.00359189	0.0207748
	contig-4747000022	Disease resistance protein (TIR-NBS-LRR class), putative	0.117663	0			qilexprot_29588	Betaine aldehyde dehydrogenase	0.00380944	0.057717
	contig-8429000007	TMV resistance protein N	0.11836	0			qilexprot_34738	Universal stress protein A-like protein	0.0040418	0.0466781
	contig-255000007	Oleosin	0.120318	0			qilexprot_79353	BnaC03g24580D protein	0.00491038	-0.00490287
	contig-7848000001	Tetratricopeptide repeat (TPR)-like superfamily protein isoform 1	0.122682	0			qilexprot_74942	Homogentisate 1,2-dioxygenase	0.00506269	0.0353806
	contig-536000020	Zinc finger CCCH domain-containing protein 44	0.122844	0			qilexprot_8575	C-1-tetrahydrofolate synthase, cytoplasmic	0.00558676	-0.00654736
	contig-7599000015	Calcium-transporting ATPase	0.123199	0			qilexprot_9608	Ribulose-phosphate 3-epimerase	0.00720912	0
	contig-1706000002	LRR and NB-ARC domain disease resistance protein	0.125671	0			qilexprot_29263	ATP synthase subunit beta, mitochondrial	0.00728066	0
	contig-5626000014	Cytochrome P450 97B2, chloroplastic	0.125957	0			qilexprot_78823	Proteasome subunit alpha type-5-A	0.00818716	-0.010587
	contig-1730000022	Gag-pol	0.126457	0			qilexprot_9885	Serpin-ZX	0.0088711	-0.00757233
	contig-1076000001	Putative serine protease-like protein	0.132281	0			qilexprot_7960	Probable aldo-keto reductase 1	0.0101376	-0.0057121
	contig-1090000013	CAAX amino terminal protease family protein	0.13425	0			qilexprot_3753	Elongation factor Ts	0.0101787	0
	contig-3641000010	Fom-2 family protein	0.134316	0			qilexprot_42055	Proteasome subunit beta type-1	0.0102849	0.0533022
	contig-5077000009	Zeaxanthin epoxidase, chloroplastic	0.135644	0			qilexprot_10630	O-acetyl-ADP-ribose deacetylase	0.0102963	0.0410567
	contig-3565000010	PR5-like receptor kinase	0.140059	0			qilexprot_71512	60S ribosomal protein L30	0.0106098	0.065321
	contig-8554000008	AT4g27450/F27G19_50	0.148073	0			qilexprot_77692	Cytochrome c oxidase subunit 2	0.0115672	-0.0116904
	contig-5355000016	Pyruvate kinase	0.149334	0			qilexprot_64908	NADPH-dependent mannose 6-phosphate reductase	0.0118427	0.0505631
	contig-2142000008	BnaC03g59400D protein	0.166737	0			qilexprot_26850	17.4 kDa class III heat shock protein	0.0118659	0.0603338
	contig-514000001	Predicted protein	0	0.000486377			qilexprot_9081	Threonine--tRNA ligase	0.0123219	0
	contig-359000010	4-alpha-glucanotransferase	0	0.000726339			qilexprot_20787	Uridine 5'-diphosphate-sulfoquinovose synthase	0.0123808	0.062018
	contig-10434000005	Tyrosine kinase family protein	0	0.0014854			qilexprot_36311	Calnexin homolog 1	0.012399	0
	contig-2819000021	Aminomethyltransferase	0	0.00220401			qilexprot_54638	T-complex protein 1 subunit eta	0.0153136	0.0208209
	contig-2718000003	Amino acid transporter ANTL1	0	0.00311363			qilexprot_32875	Alcohol dehydrogenase 1	0.0157973	0.0228482
	contig-1455000000	LysM domain receptor-like kinase 3	0	0.00338585			qilexprot_1950	Phosphoglucomutase	0.0158866	0.0255431
	contig-9786000021	Probable adenylate kinase 7, mitochondrial	0	0.00450575			qilexprot_42038	BHLH transcription factor	0.0166639	0.0366295
	contig-437000001	Pentatricopeptide repeat-containing protein At3g02330	0	0.00511776			qilexprot_78511	HAD-superfamily hydrolase, subfamily IA, variant 3	0.0176702	-0.000864728
	contig-564000021	Expressed protein	0	0.00582344			qilexprot_69671	Duf1000-domain-containing protein	0.0177758	0.0316775
	contig-1595000012	Sigma factor	0	0.00726793			qilexprot_60991	Polyadenylate-binding protein 2	0.0178665	0
	contig-483000000	Zinc finger protein	0	0.00790502			qilexprot_27776	AT3g51250/F24M12_290	0.0180942	0.0646106
	contig-137000022	Neutral amino acid transporter	0	0.00865031			qilexprot_61856	Intracellular protease, PfpI family	0.0182591	0
	contig-6000005	CSC1-like protein RXW8	0	0.00913943			qilexprot_61591	Aldehyde dehydrogenase	0.0190101	0.0245047
	contig-440000008	Adagio protein 3	0	0.00996895			qilexprot_35611	DNAJ heat shock family protein	0.0192352	0.0186181
	contig-3274000017	Seed imbibition 2	0	0.0138035			qilexprot_31689	Serine/threonine-protein kinase	0.0200807	0.040263
	contig-899000012	F3O9.28	0	0.0146929			qilexprot_21755	T-complex protein 1 subunit alpha	0.0201799	0
	contig-8080000001	contig-8080000001	0	0.0170823			qilexprot_65479	AtSGT1a	0.0204271	0.0178767
	contig-47000012	ATP binding protein, putative	0	0.0175112			qilexprot_1744	Enolase	0.020866	0
	contig-679000007	Heat shock cognate 70 kDa protein	0	0.0178785			qilexprot_49389	Arginase 1, mitochondrial	0.0209943	0.00823751
	contig-6732000023	Pentatricopeptide repeat-containing protein At5g02830, chloroplastic	0	0.0180656			qilexprot_19665	Ribokinase	0.0210299	0.0181773
	contig-291000017	Protein GIGANTEA	0	0.0193363			qilexprot_808	GSA	0.0213804	0
	contig-876000001	Heat shock protein 83	0	0.0195782			qilexprot_10385	60S ribosomal protein L12	0.0220588	0.0200782
	contig-952000021	Putative UDP-sugar pyrophospharylase-like	0	0.0223011			qilexprot_46494	Light-repressed protein A	0.0223431	0.0347663
	contig-267000001	5'-3' exoribonuclease 3	0	0.0227063			qilexprot_40043	AT3g51250/F24M12_290	0.0224834	0.0376289
	contig-543000012	Heat stress transcription factor A-6b	0	0.0227697			qilexprot_68295	Chloroplast chaperonin like	0.0226439	0.0380016
	contig-7879000010	Monoterpene synthase	0	0.0233599			qilexprot_8345	Magnesium protoporphyrin O-methyltransferase	0.0232938	-0.000573578
	contig-189000014	Protein CHUP1, chloroplastic	0	0.0252558			qilexprot_9854	Thylakoid lumenal 29 kDa protein, chloroplastic	0.0243294	-0.000149433
	contig-749000008	Heat stress transcription factor A-2b	0	0.0274039			qilexprot_49595	Nuclear migration protein nudC	0.0244571	0.021379
	contig-1076000000	Multidrug and toxic compound extrusion protein	0	0.0279094			qilexprot_18706	Xylulose kinase	0.0247072	0
	contig-4921000000	Retrovirus-related Pol polyprotein from transposon TNT 1-94	0	0.0284414			qilexprot_79028	Photosystem II 32 kDa protein	0.0249891	0
	contig-442000001	Pco119358	0	0.0325999			qilexprot_58381	Thioredoxin F-type, chloroplastic	0.0254025	0.0151339
	contig-2299000004	Cellulose synthase-like protein E6	0	0.035053			qilexprot_9961	BnaA03g53770D protein	0.0255123	-0.000597032
	contig-1922000020	Carotenoid cleavage dioxygenase 4	0	0.0367415			qilexprot_64955	Nucleotide-binding, alpha-beta plait	0.025517	0.0116396
	contig-133000019	ACT domain-containing protein ACR10	0	0.0384281			qilexprot_7846	Putative glutamate dehydrogenase	0.0273297	-0.00540295
	contig-2276000023	Monoterpene synthase	0	0.0394591			qilexprot_17020	Octicosapeptide/Phox/Bem1p family protein, putative	0.0281315	0.0124307
	contig-1977000010	Cycloartenol-C-24-methyltransferase	0	0.0410159			qilexprot_8800	4-hydroxyphenylpyruvate dioxygenase	0.0289688	0
	contig-757000017	Terpene synthase	0	0.0428582			qilexprot_7983	At1g43690/F2J6_4	0.0290336	0
	contig-281000006	TIR-NBS-LRR-TIR type disease resistance protein	0	0.0430273			qilexprot_805	2-C-methyl-D-erythritol 4-phosphate cytidylyltransferase, chloroplastic	0.0294391	0
	contig-7934000016	Polymerase/histidinol phosphatase-like protein	0	0.0431053			qilexprot_77633	Ascorbate peroxidase	0.0299656	0
	contig-1720000016	(+)-neomenthol dehydrogenase	0	0.043915			qilexprot_20107	Thioredoxin	0.0300474	0.0363662
	contig-372000009	Auxin-responsive protein IAA7	0	0.0478397			qilexprot_44021	NADH-ubiquinone oxidoreductase 11 kDa subunit	0.0300892	0
	contig-3273000015	Isoleucine--tRNA ligase	0	0.0481001			qilexprot_78150	Orotidine 5'-phosphate decarboxylase	0.0302332	0
	contig-471000015	Pollen Ole e 1 allergen and extensin family protein, putative	0	0.0500114			qilexprot_57295	Glutamine synthetase	0.0306525	6.46718e-05
	contig-2166000002	3-oxo-Delta(4,5)-steroid 5-beta-reductase	0	0.0547359			qilexprot_77826	Ribulose bisphosphate carboxylase/oxygenase activase, chloroplastic	0.031501	0
	contig-850000019	UDP-glycosyltransferase 90A1	0	0.0554013			qilexprot_78578	Cell division protein FtsY homolog, chloroplastic	0.0315443	0
	contig-31000000	UTP--glucose-1-phosphate uridylyltransferase 3, chloroplastic	0	0.0607029			qilexprot_77848	Putative acetyl-CoA carboxylase biotin-containing subunit	0.0317226	0
	contig-8199000013	Oxidoreductase/ferric-chelate reductase	0	0.0620042			qilexprot_78276	60S ribosomal protein L14-2	0.0320653	0
	contig-1472000017	NAD-dependent dehydratase	0	0.0620812			qilexprot_22636	Stress-induced-phosphoprotein 1	0.0333796	0.0412726
	contig-308000016	Agamous-like MADS-box protein AGL65	0	0.062314			qilexprot_7776	Putative lectin	0.0336392	0
	contig-342000016	F-box/kelch-repeat protein SKIP25	0	0.0624094			qilexprot_9697	Protein TIC110, chloroplastic	0.0341452	-0.00828962
	contig-4796000017	Os01g0592900 protein	0	0.0688844			qilexprot_7626	Heat shock protein 70	0.034656	0
	contig-8337000007	Topless-related protein 4	0	0.0705523			qilexprot_52446	Heat shock protein 70	0.0348642	0.00361201
	contig-52000003	BnaC09g16710D protein	0	0.0726015			qilexprot_32458	Mitogen-activated protein kinase 9	0.0348883	0
	contig-3231000023	Heat shock 70 kDa protein	0	0.075007			qilexprot_78261	30S ribosomal protein S9, chloroplastic	0.0352762	0
	contig-8812000008	Ycf23 protein	0	0.0756109			qilexprot_73949	Mannose-1-phosphate guanyltransferase alpha	0.0354115	0
	contig-2079000019	Peptide chain release factor 1	0	0.0767522			qilexprot_77714	Phototropin-2	0.0354918	0
	contig-3188000002	60 kDa chaperonin subunit alpha	0	0.079888			qilexprot_4507	Peptidyl-prolyl cis-trans isomerase	0.0358059	0
	contig-1162000012	BnaC09g04030D protein	0	0.0801918			qilexprot_58638	L-arabinokinase	0.0361129	0.0182506
	contig-5625000015	Cycloartenol-C-24-methyltransferase	0	0.0804434			qilexprot_68792	Peptidyl-prolyl cis-trans isomerase FKBP12	0.0368645	0.0343884
	contig-477000024	Zf-ZPR1-domain-containing protein	0	0.0829701			qilexprot_23203	Heat shock cognate 70 kDa protein	0.0369244	0.0339513
	contig-9502000024	Cysteine-rich receptor-kinase-like protein	0	0.083748			qilexprot_22355	60S ribosomal protein L18-2	0.0370579	0
	contig-85000002	Pentatricopeptide repeat-containing protein At1g20230	0	0.084705			qilexprot_28008	Homogentisate 1,2-dioxygenase	0.0371952	0.00267297
	contig-1067000018	Zinc finger protein ZPR1	0	0.0851467			qilexprot_17167	60 kDa chaperonin	0.0372693	0.024671
	contig-2438000004	Flavonoid 3',5'-hydroxylase	0	0.0861453			qilexprot_16587	Heat shock protein 83	0.0376184	0.0167025
	contig-2453000021	Putative polyketide hydroxylase	0	0.0864341			qilexprot_7851	Phosphoglycerate kinase	0.0376208	0
	contig-1828000009	Cysteine-rich receptor-like protein kinase 29	0	0.0864485			qilexprot_22485	Lipoamide acyltransferase component of branched-chain alpha-keto acid dehydrogenase complex, mitochondrial	0.0380083	0.0201856
	contig-282000024	Armadillo/beta-catenin-like repeat-containing protein	0	0.0871623			qilexprot_986	1-aminocyclopropane-1-carboxylate oxidase-like protein	0.0390175	0
	contig-22000006	Putative uncharacterized protein Sb02g022180	0	0.0885687			qilexprot_43350	SSU ribosomal protein S30P	0.0399859	0
	contig-921000000	UDP-glucose pyrophosphorylase 3	0	0.0893636			qilexprot_78318	Proteasome subunit alpha type	0.0401144	-0.00557449
	contig-1103000011	Aspartic proteinase PCS1	0	0.0938018			qilexprot_77212	Cytochrome b559 subunit alpha	0.0405314	0
	contig-1904000010	Pentatricopeptide repeat-containing protein	0	0.107464			qilexprot_30103	Nucleoredoxin, putative	0.04073	0
	contig-5470000016	Heat shock 70 kDa protein 8	0	0.114858			qilexprot_38629	Chloroplast chaperonin 10	0.0417025	0.0206532
	contig-484000009	NAD(P)H-dependent 6'-deoxychalcone synthase	0	0.116293			qilexprot_53092	Thioredoxin reductase 1	0.041834	0.0205159
	contig-602000020	Putative non-LTR retroelement reverse transcriptase	0	0.116461			qilexprot_63652	Protein disulfide isomerase (PDI)-like protein	0.0423918	0.0168094
	contig-6840000019	Heat shock protein 83	0	0.119614			qilexprot_22481	ENTH/VHS/GAT family protein	0.0424357	0.0134261
	contig-9918000003	2-dehydro-3-deoxyphosphooctonate aldolase	0	0.119968			qilexprot_8286	Monothiol glutaredoxin-S17	0.0425101	0
	contig-3448000002	Nucleic acid binding,ATP-dependent helicases,ATP binding,helicases,ATP-dependent helicases isoform 1	0	0.120342			qilexprot_33451	Peptidyl-prolyl cis-trans isomerase	0.0425505	0
	contig-1080000012	CpSecY	0	0.122454			qilexprot_70496	78 kDa glucose-regulated protein	0.042814	-0.0163658
	contig-5053000003	Delta(24)-sterol C-methyltransferase	0	0.123571			qilexprot_62857	AT3g23600/MDB19_9	0.042819	0.0262164
	contig-3931000003	Os04g0680700 protein	0	0.123791			qilexprot_8074	Elongation factor 1-beta	0.043176	-0.00231516
	contig-874000024	Beta-galactosidase 6	0	0.12807			qilexprot_6894	Aspartyl aminopeptidase	0.0434629	0
	contig-4619000023	LOW PSII accumulation 19 protein	0	0.130008			qilexprot_19920	Chaperone protein ClpB	0.0436232	0.00219654
	contig-3338000013	Vigan.03G081500	0	0.133407			qilexprot_5028	Outer envelope pore protein 16, chloroplastic	0.0437512	0.0282069
	contig-4162000011	CONSTANS-like zinc finger protein	0	0.138039			qilexprot_7552	Proliferation-associated protein 2G4	0.0439144	0
	contig-3729000016	Putative uncharacterized protein At2g26590	0	0.148135			qilexprot_10197	Uridine 5'-diphosphate-sulfoquinovose synthase	0.043971	0.0340581
	contig-1685000014	Glycoside hydrolase family 1 protein	0	0.15295			qilexprot_16551	DNA-binding family protein	0.0440936	0
	contig-4070000004	Amino acid transporter, putative	0	0.154734			qilexprot_49279	Plastid lipid-associated protein 3, chloroplastic	0.0441507	0
	contig-1560000000	Probable WRKY transcription factor 65	0	0.157209			qilexprot_42350	MYB transcription factor	0.0445475	0
	contig-1606000004	ANTR-C	0	0.158885			qilexprot_61098	Methyl-CpG-binding domain protein	0.0456428	0
	contig-3017000002	Methyltransferase	0	0.160002			qilexprot_21477	Galactose-1-phosphate uridylyltransferase	0.0457156	0.0441098
	contig-78000005	Transcription factor bHLH74	0	0.168562			qilexprot_945	(S)-ureidoglycine aminohydrolase	0.0460202	0
	contig-1851000002	Putative ubiquitin-conjugating enzyme E2 39	0	0.180149			qilexprot_74560	Molecular chaperone GroEL	0.0460407	0.0264255
	contig-1429000013	DREB2A-interacting protein 2 isoform 1	0	0.189187			qilexprot_16488	Chlorophyll a-b binding protein, chloroplastic	0.046458	-0.0157831
	contig-3075000003	Os05g0468600 protein	0	0.208097			qilexprot_9918	Alcohol dehydrogenase	0.0464815	0
	contig-10000000	Chaperone protein ClpB3, chloroplastic	0	0.21095			qilexprot_8806	Superoxide dismutase [Cu-Zn]	0.0468759	-0.00401847
	contig-2093000016	LysM domain receptor-like kinase 3	0	0.223207			qilexprot_9809	Malic enzyme	0.0469122	0
	contig-1709000024	40S ribosomal protein S13	0	0.22812			qilexprot_8034	Phosphoglycerate mutase	0.0470029	0
	contig-2095000016	60S ribosomal protein L34	0	0.22812			qilexprot_43163	Xylose isomerase	0.0475198	0.00273401
	contig-6592000014	Maturase K	0	0.228984			qilexprot_40891	Thioredoxin H9	0.0476497	0
	contig-5419000011	Vinorine synthase	0	0.251152			qilexprot_952	Glycine-rich RNA-binding protein 4, mitochondrial	0.0480305	0
							qilexprot_74741	Glucose-6-phosphate isomerase	0.0480484	0
							qilexprot_53069	Molecular chaperone GroEL	0.0485626	0.0142745
							qilexprot_14445	Intracellular protease, PfpI family	0.0486153	0
							qilexprot_50769	qilexprot_50769	0.0487855	0
							qilexprot_32938	Os08g0562600 protein	0.0488955	0
							qilexprot_59266	Tubulin beta-7 chain	0.0502519	0
							qilexprot_8058	RNA-binding protein Nova-1	0.0507744	-0.00184595
							qilexprot_77933	Protein disulfide-isomerase	0.0508802	0
							qilexprot_48598	Pyruvate decarboxylase 1	0.0508891	0.0286771
							qilexprot_21642	Ribulose bisphosphate carboxylase/oxygenase activase 1, chloroplastic	0.0510438	0
							qilexprot_8378	40S ribosomal protein SA	0.051077	0
							qilexprot_41609	COP1-interacting family protein	0.0511332	0
							qilexprot_22308	GTP-binding nuclear protein Ran-3	0.0516923	0
							qilexprot_77996	Isocitrate dehydrogenase [NADP]	0.0522954	0
							qilexprot_78944	Light-inducible protein ATLS1	0.0528825	0
							qilexprot_25532	Ferritin	0.0529434	0
							qilexprot_78807	Putative uncharacterized protein Sb04g010390	0.0534868	0
							qilexprot_45495	Protein disulfide-isomerase	0.053518	0
							qilexprot_64467	DNA gyrase subunit B, chloroplastic/mitochondrial	0.0537256	0
							qilexprot_58016	Glyoxalase I	0.0537499	-0.0197597
							qilexprot_79169	Putative uncharacterized protein Sb03g011745	0.0537857	0
							qilexprot_42636	Exoglucanase	0.0539884	0
							qilexprot_67333	Nucleosome assembly protein 1	0.0541683	0
							qilexprot_5102	Heat shock protein 3	0.0545499	0
							qilexprot_7940	Tubulin beta-7 chain	0.0546407	0
							qilexprot_78188	Carboxyvinyl-carboxyphosphonate phosphorylmutase	0.0546864	0
							qilexprot_64280	Translocon at the outer membrane of chloroplasts 64	0.0548257	0
							qilexprot_11583	Nuclear transport factor 2	0.0552662	0.000674697
							qilexprot_14756	Glyceraldehyde-3-phosphate dehydrogenase	0.0554305	0
							qilexprot_7930	Cinnamoyl alcohol dehydrogenase	0.0558168	0
							qilexprot_10628	Protein SGT1 homolog	0.0562995	0
							qilexprot_33069	Cinnamyl alcohol dehydrogenase-like protein	0.0564448	0
							qilexprot_78220	Photosystem I P700 chlorophyll a apoprotein A1	0.0565724	0
							qilexprot_78419	Acetylornithine deacetylase	0.0566479	0
							qilexprot_65917	Protein CURVATURE THYLAKOID 1A, chloroplastic	0.056661	0
							qilexprot_96	Quinone oxidoreductase-like protein At1g23740, chloroplastic	0.0569758	0
							qilexprot_72159	Dehydrin	0.0571975	0
							qilexprot_20195	Dihydropyrimidinase	0.0574911	0
							qilexprot_78459	28 kDa ribonucleoprotein, chloroplastic	0.0587744	0
							qilexprot_49684	Putative uncharacterized protein At2g42975	0.0588788	0
							qilexprot_26999	Calcium-binding EF-hand protein	0.0589359	0
							qilexprot_55001	D-amino-acid transaminase, chloroplastic	0.0593222	0
							qilexprot_9768	Eukaryotic translation initiation factor 2 subunit 3	0.0600109	0
							qilexprot_48550	RAN GTPase-activating protein 2	0.060176	0
							qilexprot_29896	Long chain acyl-CoA synthetase 8	0.0606736	0
							qilexprot_47105	Small heat shock protein	0.0609186	0
							qilexprot_8823	Heat shock protein 70	0.061029	0
							qilexprot_18186	Chlorophyll a-b binding protein, chloroplastic	0.0613255	0
							qilexprot_49937	Nascent polypeptide-associated complex subunit alpha	0.0613264	0
							qilexprot_21217	Cinnamyl alcohol dehydrogenase	0.0614539	0
							qilexprot_79068	Chlorophyll a-b binding protein 3C, chloroplastic	0.0618384	0
							qilexprot_23270	Translocase of chloroplast 90, chloroplastic	0.0625288	0
							qilexprot_78213	Photosystem I P700 chlorophyll a apoprotein A2	0.0630824	0
							qilexprot_8513	11S seed storage protein	0.0631526	0
							qilexprot_15352	DEAD-box ATP-dependent RNA helicase 53	0.0633312	0
							qilexprot_33425	40S ribosomal protein S27-2	0.063573	0
							qilexprot_39573	Metacaspase-1	0.0642976	0
							qilexprot_839	GAN	0.0644675	0
							qilexprot_18443	Urease accessory protein G	0.0645258	0
							qilexprot_9762	Nuclear pore complex protein NUP98A	0.0645837	0
							qilexprot_61403	Nuclear pore complex protein NUP50A	0.0649219	0
							qilexprot_59083	Calcium-binding EF-hand protein	0.064935	0
							qilexprot_3180	BnaC03g68610D protein	0.0650565	0
							qilexprot_6609	Putative 3,4-dihydroxy-2-butanone kinase	0.0653348	0
							qilexprot_29587	ULA1	0.0653594	0
							qilexprot_77745	Proliferation-associated protein 2G4	0.0657104	0
							qilexprot_4991	Heat shock protein 40	0.0658337	0
							qilexprot_70724	Molecular chaperone	0.0661605	0
							qilexprot_9278	Ribulose bisphosphate carboxylase small chain	0.0665129	0
							qilexprot_71847	Far upstream element-binding protein 2	0.0672338	0
							qilexprot_23487	ATP-dependent RNA helicase DHH1	0.0673291	0
							qilexprot_28943	Translocase of chloroplast 120, chloroplastic	0.0674678	0
							qilexprot_54603	Polyadenylate-binding protein-interacting protein 4	0.0675066	0
							qilexprot_78075	Calnexin	0.0676522	0
							qilexprot_56110	Late embryogenesis abundant protein	0.0678177	0
							qilexprot_46485	Chaperone protein DnaK	0.0678317	0
							qilexprot_73194	Small nuclear ribonucleoprotein G	0.067928	0
							qilexprot_9857	BnaC09g16710D protein	0.0680358	0
							qilexprot_42162	Photosystem I iron-sulfur center	0.0680449	0
							qilexprot_50	Chaperone protein ClpB3, chloroplastic	0.0683515	0.0111154
							qilexprot_77659	Phospholipase D alpha 1	0.0683698	0
							qilexprot_79649	Polyadenylate-binding protein RBP47C	0.0686771	0
							qilexprot_29187	Mitogen-activated protein kinase homolog MMK2	0.0688136	0
							qilexprot_66628	Protein Fes1A	0.0693681	0
							qilexprot_4536	Calcium-dependent protein kinase	0.0695199	0
							qilexprot_73695	60 kDa chaperonin	0.0698037	0
							qilexprot_66098	Mevalonate kinase	0.0699495	0
							qilexprot_78551	40S ribosomal protein S19	0.0701631	0
							qilexprot_77876	Lysine 6-aminotransferase	0.0705039	0
							qilexprot_13203	Peptidyl-prolyl cis-trans isomerase FKBP17-3, chloroplastic	0.0707547	0
							qilexprot_41924	Glycine-rich RNA-binding protein 4, mitochondrial	0.0709701	0
							qilexprot_40095	31 kDa ribonucleoprotein, chloroplastic	0.0712097	0
							qilexprot_76076	Dolichyl-diphosphooligosaccharide--protein glycosyltransferase 48 kDa subunit	0.0718477	0
							qilexprot_7876	Monodehydroascorbate reductase	0.0723049	0
							qilexprot_6087	Beta tubulin	0.0727315	0
							qilexprot_60155	Auxin-induced protein PCNT115	0.0727908	0
							qilexprot_964	Putative uncharacterized protein Sb10g028950	0.0729165	0
							qilexprot_59148	Glucosidase 2 subunit beta	0.073337	0
							qilexprot_26168	Chlorophyll synthase	0.0739533	0
							qilexprot_63816	Heat shock protein 90k Da	0.0742607	0
							qilexprot_79554	NADPH-protochlorophyllide oxidoreductase	0.0743254	0
							qilexprot_9951	U2 small nuclear ribonucleoprotein A'	0.0745129	0
							qilexprot_48621	Hydroxyproline-rich glycoprotein	0.0752671	0
							qilexprot_77855	Lambda class glutathione S-transferase	0.075424	0
							qilexprot_35357	Developmentally-regulated G-protein 3	0.0761868	0
							qilexprot_3869	Heat shock protein 90	0.0765769	0
							qilexprot_13923	Leukotriene A-4 hydrolase homolog	0.0774793	0
							qilexprot_26015	Alpha-1,4 glucan phosphorylase L isozyme, chloroplastic/amyloplastic	0.0781282	0
							qilexprot_13677	GrpE protein homolog	0.0782927	0
							qilexprot_41599	Hypersensitive-induced response protein 1	0.0783013	0
							qilexprot_78713	DNAJ heat shock family protein	0.0790604	0
							qilexprot_77702	Aspartyl-tRNA synthetase	0.0791694	0
							qilexprot_60984	Heat shock protein 70 family	0.0793452	0
							qilexprot_76805	Probable glutathione S-transferase parC	0.0798794	0
							qilexprot_22096	Topless-related protein 1	0.0806104	0
							qilexprot_20028	70 kDa peptidyl-prolyl isomerase	0.080661	0
							qilexprot_20552	Tubulin alpha-2 chain	0.0807127	0
							qilexprot_44684	Hsc70-interacting protein	0.0808491	0
							qilexprot_45487	Cytochrome c oxidase subunit VIb	0.0813015	0
							qilexprot_45437	Photosystem I reaction center subunit psaK, chloroplastic	0.0813719	0
							qilexprot_36562	Geranylgeranyl diphosphate synthase	0.0814145	0
							qilexprot_42084	Pyruvate decarboxylase 3	0.0817034	0
							qilexprot_4538	Heat shock 70 kDa protein	0.0818783	0
							qilexprot_77762	Adenylosuccinate synthetase	0.0823884	0
							qilexprot_61349	Predicted protein	0.0827194	0
							qilexprot_76191	Heat shock 70 kDa protein	0.0828073	0
							qilexprot_61641	ATP-dependent zinc metalloprotease FTSH 6, chloroplastic	0.0834497	0
							qilexprot_877	Os05g0110300 protein	0.0835632	0
							qilexprot_9751	Zinc finger BED domain-containing protein DAYSLEEPER	0.0840448	0
							qilexprot_4320	Temperature-induced lipocalin-1	0.085113	0
							qilexprot_58285	BnaC07g20630D protein	0.0851907	0
							qilexprot_62235	DnaJ homolog subfamily A member 2	0.0852344	0
							qilexprot_9325	Heat shock protein 70	0.086194	0
							qilexprot_69789	At5g48370	0.0863851	0
							qilexprot_69148	F-box SKIP24-like protein	0.0863955	0
							qilexprot_10382	Protein SOYBEAN GENE REGULATED BY COLD 1	0.0870969	0
							qilexprot_70336	GrpE protein homolog	0.0871995	0
							qilexprot_31000	AT4g02450/T14P8_5	0.0875553	0
							qilexprot_9244	Turgor-responsive-like protein	0.0878717	0
							qilexprot_33201	Profilin	0.0881428	0
							qilexprot_55764	Protein disulfide-isomerase	0.0882551	0
							qilexprot_39466	Eukaryotic translation initiation factor 3 subunit B	0.0885468	0
							qilexprot_41199	Small heat shock protein, chloroplastic	0.0889988	0
							qilexprot_41899	Ca2+ binding protein cbp1	0.0892881	0
							qilexprot_22841	Heat shock protein 90	0.0894038	0
							qilexprot_63727	Pdx1	0.0900953	0
							qilexprot_32708	Vacuolar import/degradation, Vid27-related protein	0.0913727	0
							qilexprot_8813	Activator of 90 kDa heat shock ATPase-like protein	0.0915716	0
							qilexprot_38604	26.5 kDa heat shock protein, mitochondrial	0.0946133	0
							qilexprot_51961	Ubiquitin carboxyl-terminal hydrolase 13	0.0949629	0
							qilexprot_8964	Putative chaperone protein ClpB2, chloroplastic	0.0950754	0
							qilexprot_4816	Heat shock protein 90	0.0954332	0
							qilexprot_16658	Peptidyl-prolyl cis-trans isomerase	0.0961723	0
							qilexprot_58945	Protein ETHYLENE-DEPENDENT GRAVITROPISM-DEFICIENT AND YELLOW-GREEN 3	0.0965993	0
							qilexprot_55307	Small heat shock protein, chloroplastic	0.0968185	0
							qilexprot_17542	22.0 kDa class IV heat shock protein	0.0971664	0
							qilexprot_994	17.5 kd heat shock family protein	0.0981552	0
							qilexprot_70832	RNA polymerase II-associated protein 3	0.100144	0
							qilexprot_77783	17.5 kd heat shock family protein	0.101443	0
							qilexprot_61480	Hypersensitive-induced response protein 1	0.104237	0
							qilexprot_35337	AT4g22740/T12H17_130	0.105752	0
							qilexprot_29176	BnaA01g00940D protein	0.107978	0
							qilexprot_78523	Heavy metal-associated isoprenylated plant protein 27	0.10832	0
							qilexprot_49318	BnaC09g51580D protein	0.108932	0
