# Supplementary material for: Multiomic Data Integration in the Analysis of Drought-Responsive Mechanisms in Quercus ilex Seedlings
Source: Plants (Basel). 2022 Nov 12;11(22):3067. doi: 10.3390/plants11223067 (PMC9696786; doi:10.3390/plants11223067)
Supplement: Supplementary file 1 [file plants-11-03067-s001.zip › Table S3_datasets.xlsx]

## Sheet: a) transcripts
Table S3. Datasets used for integrative multiomics analysis: a) Transcripts dataset, b) Proteins dataset, c) metabolites dataset.
a) Transcripts												Samples
												C_T1_R1	C_T1_R2	C_T1_R3	D_T1_R1	D_T1_R2	D_T1_R3	C_T2_R1	C_T2_R2	C_T2_R3	D_T2_R1	D_T2_R2	D_T2_R3
ID	Gene	Description	EC	GO Biological Process	Biological Process	GO Molecular Function	Molecular Function	GO Cellular Component	Cellular Component	Keyword path	Anova p-values < 0.05	C1	C1	C1	T1	T1	T1	C2	C2	C2	T2	T2	T2
contig-1	At2g20050/At2g20040	Protein phosphatase 2C and cyclic nucleotide-binding/kinase domain-containing protein	2.7.11.12;2.7.11.11;3.1.3.16	GO:0016310;GO:0006090	phosphorylation;pyruvate metabolic process	GO:0005524;GO:0004692;GO:0004672;GO:0004722;GO:0050242;GO:0046872;GO:0004674;GO:0004691;GO:0004721	ATP binding;cGMP-dependent protein kinase activity;protein kinase activity;protein serine/threonine phosphatase activity;pyruvate, phosphate dikinase activity;metal ion binding;protein serine/threonine kinase activity;cAMP-dependent protein kinase activity;phosphoprotein phosphatase activity	GO:0005886	plasma membrane	Metal-binding;Magnesium;ATP-binding;Kinase;Protein phosphatase;Repeat;Manganese;Nucleotide-binding;Hydrolase;Transferase;Serine/threonine-protein kinase		1208.64	1494.61	1182.92	1033.19	1162.97	2104.3	682.21	891.43	402.34	910.11	1365.12	1265.06
contig-10	At2g15540	LINE-1 reverse transcriptase isogeny	2.7.7.7;3.1.27.-			GO:0003676;GO:0003887;GO:0003964	nucleic acid binding;DNA-directed DNA polymerase activity;RNA-directed DNA polymerase activity			Nucleotidyltransferase;RNA-directed DNA polymerase;Transferase		1	257.9	171.48	2.97	448.62	0	2	241.93	95	15.97	9.02	0
contig-1000000	Ta25	Reverse transcriptase		GO:0018283;GO:0001887;GO:0006534;GO:0010269	iron incorporation into metallo-sulfur cluster;selenium compound metabolic process;cysteine metabolic process;response to selenium ion	GO:0003676;GO:0003964;GO:0008270;GO:0031071;GO:0009000;GO:0004523	nucleic acid binding;RNA-directed DNA polymerase activity;zinc ion binding;cysteine desulfurase activity;selenocysteine lyase activity;RNA-DNA hybrid ribonuclease activity	GO:0009507	chloroplast	RNA-directed DNA polymerase;Transferase;Nucleotidyltransferase		3	0	0	0	518	0.95	24	779.78	9	0	1	0
contig-10000000	CLPB3	Chaperone protein ClpB3, chloroplastic		GO:0009408;GO:0009644;GO:0019538;GO:0042542;GO:0009658;GO:0016485	response to heat;response to high light intensity;protein metabolic process;response to hydrogen peroxide;chloroplast organization;protein processing	GO:0005524;GO:0008233	ATP binding;peptidase activity	GO:0009941;GO:0005739;GO:0009532;GO:0009570;GO:0009507;GO:0005737	chloroplast envelope;mitochondrion;plastid stroma;chloroplast stroma;chloroplast;cytoplasm	Cytoplasm;Stress response;Coiled coil;Plastid;Nucleotide-binding;Chloroplast;Chaperone;Protease;ATP-binding;Transit peptide;Repeat	*	2380.63	3241.81	1466.74	16610.1	14920.8	22379.6	411	1735	333	4130.27	6357.19	3091.19
contig-100000000	POPTR_0011s02500g							GO:0016021	integral component of membrane	Membrane;Transmembrane;Transmembrane helix		42	10	267	56	0	4	143	45	87	8	8	64
contig-10000000001	hcs1	Hydroxymethylglutaryl-CoA synthase	2.3.3.10	GO:0071385;GO:0014074;GO:0042594;GO:0034284;GO:0015936;GO:0010243;GO:0019287;GO:0045471;GO:0007420;GO:0032868;GO:0071222;GO:0033762;GO:0006696;GO:0014003;GO:0033197;GO:0070723;GO:0010038;GO:0034696;GO:0071407;GO:0014070;GO:0055094;GO:0001889;GO:0001822;GO:0009725;GO:0071372;GO:0060416;GO:0009645;GO:0043434;GO:0034014;GO:0030324;GO:0060612;GO:0046690;GO:0009266;GO:0070317;GO:0007584;GO:0010033;GO:…	cellular response to glucocorticoid stimulus;response to purine-containing compound;response to starvation;response to monosaccharide;coenzyme A metabolic process;response to organonitrogen compound;isopentenyl diphosphate biosynthetic process, mevalonate pathway;response to ethanol;brain development;response to insulin;cellular response to lipopolysaccharide;response to glucagon;ergosterol biosy…	GO:0004816;GO:0042803;GO:0004421;GO:0008144;GO:0004420;GO:0050662;GO:0043177	asparagine-tRNA ligase activity;protein homodimerization activity;hydroxymethylglutaryl-CoA synthase activity;drug binding;hydroxymethylglutaryl-CoA reductase (NADPH) activity;coenzyme binding;organic acid binding	GO:0005743;GO:0005759;GO:0005634;GO:0005654;GO:0009506;GO:0005829	mitochondrial inner membrane;mitochondrial matrix;nucleus;nucleoplasm;plasmodesma;cytosol	Disease mutation;Lipid metabolism;Sterol metabolism;Cholesterol biosynthesis;Transferase;Cholesterol metabolism;Mitochondrion;Steroid metabolism;Steroid biosynthesis;Acyltransferase;Sterol biosynthesis;Transit peptide;Lipid biosynthesis;Phosphoprotein;Acetylation		0	5.05	28.12	0	0	0	95.55	47.42	21.74	0	0	24.57
contig-1000000001	drs1	DEAD-box ATP-dependent RNA helicase 28	3.4.22.44;3.6.4.13	GO:0000027;GO:0006364;GO:0006413;GO:0007059;GO:0010468;GO:0010501;GO:0042254	ribosomal large subunit assembly;rRNA processing;translational initiation;chromosome segregation;regulation of gene expression;RNA secondary structure unwinding;ribosome biogenesis	GO:0003676;GO:0003723;GO:0003852;GO:0004004;GO:0004386;GO:0005524	nucleic acid binding;RNA binding;2-isopropylmalate synthase activity;ATP-dependent RNA helicase activity;helicase activity;ATP binding	GO:0005634;GO:0005730;GO:0030687;GO:0036464	nucleus;nucleolus;preribosome, large subunit precursor;cytoplasmic ribonucleoprotein granule	ATP-binding;Chromosome;Coiled coil;Helicase;Hydrolase;Nucleotide-binding;RNA-binding;Ribosome biogenesis		41.08	80.61	36.62	49.14	52.24	33.2	87.29	25.12	3.01	9.03	32.05	52.23
contig-1000000003	BnaC04g04220D	BnaC04g04220D protein				GO:0003700	transcription factor activity, sequence-specific DNA binding	GO:0005634;GO:0005737	nucleus;cytoplasm	Coiled coil		885.87	1216.9	512.2	754.96	1153.9	1783.08	246.92	796.18	111.3	615.28	956.67	789.7
contig-1000000004	At1g23890	At1g23890/T23E23_13		GO:0005992	trehalose biosynthetic process	GO:0015079	potassium ion transmembrane transporter activity	GO:0016021	integral component of membrane	Signal;Transmembrane helix;Transmembrane;Membrane	*	933	1293	1135.12	751	752.35	1032.44	319	457	164	514	1079.12	900.39
contig-1000000006	ifdA	Eukaryotic initiation factor 4A-I	3.6.1.-;3.6.1.15;3.6.4.13;3.6.5.3	GO:0007052;GO:0031100;GO:0007067;GO:0000289;GO:0006413;GO:0007446;GO:0048132;GO:0006446;GO:0048477;GO:0010468;GO:0010501;GO:0030718;GO:0046686;GO:0009950;GO:0016032;GO:0006974;GO:0008380;GO:0051297;GO:0000022;GO:0002183;GO:0000381;GO:0006334;GO:0002168;GO:0007279	mitotic spindle organization;organ regeneration;mitotic nuclear division;nuclear-transcribed mRNA poly(A) tail shortening;translational initiation;imaginal disc growth;female germ-line stem cell asymmetric division;regulation of translational initiation;oogenesis;regulation of gene expression;RNA secondary structure unwinding;germ-line stem cell population maintenance;response to cadmium ion;dors…	GO:0004004;GO:0003676;GO:0003729;GO:0044822;GO:0003725;GO:0017116;GO:0003743;GO:0004386;GO:0000339;GO:0005524;GO:0003724;GO:0008135	ATP-dependent RNA helicase activity;nucleic acid binding;mRNA binding;poly(A) RNA binding;double-stranded RNA binding;single-stranded DNA-dependent ATP-dependent DNA helicase activity;translation initiation factor activity;helicase activity;RNA cap binding;ATP binding;RNA helicase activity;translation factor activity, RNA binding	GO:0009505;GO:0045335;GO:0043186;GO:0072686;GO:0005774;GO:0016281;GO:0048046;GO:0071013;GO:0009506;GO:0005829;GO:0000786;GO:0005875;GO:0070062	plant-type cell wall;phagocytic vesicle;P granule;mitotic spindle;vacuolar membrane;eukaryotic translation initiation factor 4F complex;apoplast;catalytic step 2 spliceosome;plasmodesma;cytosol;nucleosome;microtubule associated complex;extracellular exosome	Nucleotide-binding;Protein biosynthesis;RNA-binding;Helicase;Initiation factor;Hydrolase;ATP-binding;Phosphoprotein;Acetylation		482.65	546.32	581.63	396.1	315.28	472.16	466.97	290.9	244.7	271.27	408.16	533.9
contig-1000000007	GSTL3	Glutathione S-transferase L3	2.5.1.18	GO:0008152;GO:0009636;GO:0006749;GO:0046686;GO:0010731	metabolic process;response to toxic substance;glutathione metabolic process;response to cadmium ion;protein glutathionylation	GO:0016740;GO:0004364;GO:0004722	transferase activity;glutathione transferase activity;protein serine/threonine phosphatase activity	GO:0009570;GO:0005737;GO:0005829	chloroplast stroma;cytoplasm;cytosol	Cytoplasm;Detoxification;Calcium;Chloroplast;Transferase;Stress response;Protein phosphatase;Plastid;Transit peptide		23.23	79.84	59.72	13.01	13.01	3	10	288.11	5	3.69	8	7.05
contig-100000001	CBSX3	CBS domain-containing protein CBSX3, mitochondrial	1.1.1.205	GO:0009651;GO:0006221;GO:0007049;GO:0045747;GO:0045454	response to salt stress;pyrimidine nucleotide biosynthetic process;cell cycle;positive regulation of Notch signaling pathway;cell redox homeostasis	GO:0016301;GO:0003938;GO:0003824;GO:0050897	kinase activity;IMP dehydrogenase activity;catalytic activity;cobalt ion binding	GO:0005739	mitochondrion	Kinase;Transferase;CBS domain;Mitochondrion;Repeat;Coiled coil;Transit peptide		4823.77	6661.01	2398.85	5005.08	3883.98	7264.13	1214.45	4864.32	1440.56	3175.86	4380.7	2329.98
contig-1000000010	Maf3	Maf-like protein						GO:0005737	cytoplasm	Cytoplasm;Transmembrane helix;Transmembrane;Nucleus;Membrane		66.49	128.92	43.71	128.89	174.79	268.88	55.81	109.58	13.7	105.14	160.5	64.43
contig-1000000013	CISD1	CDGSH iron-sulfur domain-containing protein 1		GO:0010506;GO:0043457	regulation of autophagy;regulation of cellular respiration	GO:0044822;GO:0051537;GO:0046872	poly(A) RNA binding;2 iron, 2 sulfur cluster binding;metal ion binding	GO:0043231;GO:0005741;GO:0016021;GO:0043234;GO:0070062	intracellular membrane-bounded organelle;mitochondrial outer membrane;integral component of membrane;protein complex;extracellular exosome	Isopeptide bond;Signal-anchor;Mitochondrion outer membrane;Transmembrane helix;Ubl conjugation;Metal-binding;Iron;Mitochondrion;Transmembrane;Iron-sulfur;2Fe-2S;Membrane;Acetylation		0	1	0	0	0	0	0	0	0	0	3	0
contig-1000000017	spms	Spermine synthase	2.5.1.16;2.5.1.22;2.1.1.53	GO:0009446;GO:0042179;GO:0006595;GO:0015940;GO:0008295;GO:0006596;GO:0006597;GO:0097308	putrescine biosynthetic process;nicotine biosynthetic process;polyamine metabolic process;pantothenate biosynthetic process;spermidine biosynthetic process;polyamine biosynthetic process;spermine biosynthetic process;cellular response to farnesol	GO:0042803;GO:0004766;GO:0016740;GO:0016768;GO:0030750;GO:0016765;GO:0003824	protein homodimerization activity;spermidine synthase activity;transferase activity;spermine synthase activity;putrescine N-methyltransferase activity;transferase activity, transferring alkyl or aryl (other than methyl) groups;catalytic activity	GO:0005829	cytosol	Putrescine biosynthesis;Methyltransferase;Transferase;Polyamine biosynthesis;Spermidine biosynthesis;Acetylation		1852.32	1993.04	4092.62	1613.4	1029.35	1531.55	6094.69	2771.45	696.56	794.06	1559.06	3237.77
contig-1000000018	TCM_032475	S-adenosyl-L-methionine-dependent methyltransferases superfamily protein, putative isoform 1				GO:0008168	methyltransferase activity			Methyltransferase;Transferase		265.51	311.37	197.65	239.6	217.63	375.62	69.8	259.82	40.75	365.4	754.24	234.37
contig-1000000022	RARS	Arginyl-tRNA synthetase (RARS, argS)	6.1.1.19	GO:0009793;GO:0006420	embryo development ending in seed dormancy;arginyl-tRNA aminoacylation	GO:0005524;GO:0004812;GO:0004814	ATP binding;aminoacyl-tRNA ligase activity;arginine-tRNA ligase activity	GO:0009570;GO:0005737	chloroplast stroma;cytoplasm	Nucleotide-binding;Protein biosynthesis;Ligase;ATP-binding;Aminoacyl-tRNA synthetase;Acetylation		19.84	56.51	24.27	31.18	29.84	15.83	17.95	29.04	2.09	6.55	4.29	26.18
contig-100000003	JAL3	Jacalin-related lectin 3		GO:0035556	intracellular signal transduction	GO:0030246;GO:0008270;GO:0008234	carbohydrate binding;zinc ion binding;cysteine-type peptidase activity	GO:0009507;GO:0005622	chloroplast;intracellular	Signal;Zinc-finger;Thiol protease;Lectin;Zinc;Repeat		1493.23	1348.3	756.76	774.89	1122.85	1474.65	1446.8	1318.41	588.77	1084.72	1298.94	894.96
contig-100000004	At1g67850	AT1G67850 protein		GO:0006396;GO:0001522	RNA processing;pseudouridine synthesis	GO:0009982;GO:0016757;GO:0003723	pseudouridine synthase activity;transferase activity, transferring glycosyl groups;RNA binding	GO:0005768;GO:0005794;GO:0016021;GO:0000502;GO:0005802	endosome;Golgi apparatus;integral component of membrane;proteasome complex;trans-Golgi network	Transmembrane helix;Membrane;Transmembrane		1865.99	2004.97	2216.69	1700.72	1886.04	2889.06	4579.59	2158.9	1801.46	1557.04	1625.58	2046.6
contig-100000005	At5g61450	P-loop containing nucleoside triphosphate hydrolases superfamily protein		GO:0030244	cellulose biosynthetic process	GO:0016301;GO:0070569;GO:0016787;GO:0016760	kinase activity;uridylyltransferase activity;hydrolase activity;cellulose synthase (UDP-forming) activity	GO:0016021	integral component of membrane	Kinase;Transferase;Coiled coil;Hydrolase		623.97	770.23	616	758.98	561.73	1467.06	507.04	293.17	205.11	494	740.19	534
contig-100000006	HIR4	Hypersensitive-induced response protein 4	6.1.1.18	GO:0050832	defense response to fungus	GO:0008233;GO:0004819;GO:0043424	peptidase activity;glutamine-tRNA ligase activity;protein histidine kinase binding	GO:0016020;GO:0005739;GO:0031514;GO:0005774;GO:0005794;GO:0005886;GO:0005773;GO:0009506;GO:0009507	membrane;mitochondrion;motile cilium;vacuolar membrane;Golgi apparatus;plasma membrane;vacuole;plasmodesma;chloroplast	Flagellum;Transmembrane helix;Transmembrane;Cilium;Myristate;Coiled coil;Cell projection;Hydrolase;Protease;Membrane;Cell membrane;Lipoprotein		1236.28	1304	713	1242.81	894	1469.93	597	859.11	280	905	1064.99	690.11
contig-100000007	TAF1	Transcription initiation factor TFIID subunit 1	2.7.11.1	GO:0016568;GO:0006355;GO:0009294;GO:0016573;GO:0009416;GO:0006351	chromatin modification;regulation of transcription, DNA-templated;DNA mediated transformation;histone acetylation;response to light stimulus;transcription, DNA-templated	GO:0003712;GO:0016740;GO:0003743	transcription cofactor activity;transferase activity;translation initiation factor activity	GO:0016020;GO:0005634;GO:0005669	membrane;nucleus;transcription factor TFIID complex	Initiation factor;Coiled coil;Activator;Transcription;Chromatin regulator;Protein biosynthesis;Transcription regulation;Bromodomain;Nucleus	*	554.04	475.33	502.28	703.81	869.81	1252.97	448.23	527.81	229.7	659.16	762.25	754.5
contig-100000009	bGal	Beta-galactosidase	3.2.1.23	GO:0005975	carbohydrate metabolic process	GO:0004553;GO:0030246;GO:0004565	hydrolase activity, hydrolyzing O-glycosyl compounds;carbohydrate binding;beta-galactosidase activity	GO:0009505;GO:0048046;GO:0005618;GO:0005773;GO:0009506	plant-type cell wall;apoplast;cell wall;vacuole;plasmodesma	Signal;Glycosidase;Apoplast;Secreted;Hydrolase;Glycoprotein		1618.5	9366.95	850.92	4915.77	2190.63	4990.33	481.81	6518.18	222.41	467.96	2457.77	787.33
contig-10000001	trpB	Tryptophan synthase beta chain	4.2.1.20	GO:0000162	tryptophan biosynthetic process	GO:0052684;GO:0042803;GO:0004834;GO:0030170;GO:0004420	L-serine hydro-lyase (adding indole, L-tryptophan-forming) activity;protein homodimerization activity;tryptophan synthase activity;pyridoxal phosphate binding;hydroxymethylglutaryl-CoA reductase (NADPH) activity			Pyridoxal phosphate;Tryptophan biosynthesis;Aromatic amino acid biosynthesis;Lyase;Amino-acid biosynthesis		849.11	457.09	1033.89	505.3	583.37	1159.64	210	597.11	81	251.62	238.31	1480.9
contig-100000010	EXPA4	Expansin-A4		GO:0006949;GO:0009739;GO:0010114;GO:0009664	syncytium formation;response to gibberellin;response to red light;plant-type cell wall organization			GO:0016020;GO:0009505;GO:0005576;GO:0005618;GO:0009506;GO:0005829	membrane;plant-type cell wall;extracellular region;cell wall;plasmodesma;cytosol	Signal;Cell wall biogenesis/degradation;Secreted;Disulfide bond;Cell wall;Membrane		45	60	75	47	16	6	78	107	13	7	8	56
contig-100000011	At2g06890	DNA/RNA polymerases superfamily protein		GO:0015074	DNA integration	GO:0003676;GO:0004190;GO:0008234;GO:0008270	nucleic acid binding;aspartic-type endopeptidase activity;cysteine-type peptidase activity;zinc ion binding	GO:0005634	nucleus	Coiled coil;Nucleus;Zinc-finger		19	5	0	38	21	25	0	13.99	0	20	41	14
contig-100000012	OFP3	Transcription repressor OFP3		GO:0009553;GO:2000652;GO:0006351;GO:0045892	embryo sac development;regulation of secondary cell wall biogenesis;transcription, DNA-templated;negative regulation of transcription, DNA-templated	GO:0003677	DNA binding	GO:0005730;GO:0030863;GO:0005634	nucleolus;cortical cytoskeleton;nucleus	Transcription;Nucleus;Coiled coil;Repressor;Transcription regulation		38	119	79	67.03	68	131	44	111	24	34	48	62
contig-100000013	PPD1	Pumilio domain-containing protein PPD1				GO:0003729;GO:0003723	mRNA binding;RNA binding	GO:0005773;GO:0005829	vacuole;cytosol	Repeat	*	342.55	365.72	491.65	399.92	637.56	523.99	178.34	196.14	87.79	240.49	396.44	417
contig-100000014	PSAK	Photosystem I reaction center subunit psaK, chloroplastic		GO:0015979;GO:0006952;GO:0015074	photosynthesis;defense response;DNA integration	GO:0003676;GO:0016168;GO:0043531;GO:0008270	nucleic acid binding;chlorophyll binding;ADP binding;zinc ion binding	GO:0009579;GO:0009535;GO:0009522;GO:0016021;GO:0009534;GO:0009507	thylakoid;chloroplast thylakoid membrane;photosystem I;integral component of membrane;chloroplast thylakoid;chloroplast	Plant defense;Transmembrane helix;Chloroplast;Transmembrane;Thylakoid;Plastid;Photosystem I;Photosynthesis;Membrane;Transit peptide		9905.26	10394.1	5956.99	7964.91	4118.64	8726.47	428	10122.3	568.87	2936.64	4789.9	7787.27
contig-100000015	cpr	Cytochrome P450 76AD1-like protein	1.14.-.-;1.14.13.71;1.14.14.1;1.14.13.152	GO:0044550;GO:0016099	secondary metabolite biosynthetic process;monoterpenoid biosynthetic process	GO:0050593;GO:0004497;GO:0016705;GO:0005506;GO:0020037;GO:0016709;GO:0070330	N-methylcoclaurine 3'-monooxygenase activity;monooxygenase activity;oxidoreductase activity, acting on paired donors, with incorporation or reduction of molecular oxygen;iron ion binding;heme binding;oxidoreductase activity, acting on paired donors, with incorporation or reduction of molecular oxygen, NAD(P)H as one donor, and incorporation of one atom of oxygen;aromatase activity	GO:0016020	membrane	Oxidoreductase;Metal-binding;Monooxygenase;Iron;Heme		5355.37	624.87	4399.91	1350.2	706.75	1225.85	8320.93	1814.68	1346.09	268.63	938.87	3323.77
contig-100000016	ppe1	PME-1	3.1.1.89;3.1.1.-	GO:0006482;GO:0032543;GO:0000394	protein demethylation;mitochondrial translation;RNA splicing, via endonucleolytic cleavage and ligation	GO:0052689;GO:0051722;GO:0004864;GO:0003735;GO:0051721;GO:0019903;GO:0008601	carboxylic ester hydrolase activity;protein C-terminal methylesterase activity;protein phosphatase inhibitor activity;structural constituent of ribosome;protein phosphatase 2A binding;protein phosphatase binding;protein phosphatase type 2A regulator activity	GO:0005763;GO:0005634;GO:0005773;GO:0005829	mitochondrial small ribosomal subunit;nucleus;vacuole;cytosol	Serine esterase;Hydrolase		726.08	525.53	893.15	403.76	284.18	971.13	372.06	488.08	166.96	366	432.36	618.77
contig-100000017	ZFP4	Zinc finger protein 4		GO:0006355;GO:0009640	regulation of transcription, DNA-templated;photomorphogenesis	GO:0003676;GO:0003700;GO:0044212;GO:0046872	nucleic acid binding;transcription factor activity, sequence-specific DNA binding;transcription regulatory region DNA binding;metal ion binding			Metal-binding;Zinc;Zinc-finger;Coiled coil		0	56	0	11	1	1	0	134	0	5	3	0
contig-100000018	At5g07800	Flavin-containing monooxygenase FMO GS-OX-like 9	1.-.-.-;1.8.-.-	GO:0033506;GO:0019761;GO:0055114;GO:0050832	glucosinolate biosynthetic process from homomethionine;glucosinolate biosynthetic process;oxidation-reduction process;defense response to fungus	GO:0080102;GO:0050660;GO:0004497;GO:0050661;GO:0004499;GO:0080104;GO:0080106;GO:0080105;GO:0080107;GO:0080103	3-methylthiopropyl glucosinolate S-oxygenase activity;flavin adenine dinucleotide binding;monooxygenase activity;NADP binding;N,N-dimethylaniline monooxygenase activity;5-methylthiopropyl glucosinolate S-oxygenase activity;7-methylthiopropyl glucosinolate S-oxygenase activity;6-methylthiopropyl glucosinolate S-oxygenase activity;8-methylthiopropyl glucosinolate S-oxygenase activity;4-methylthiopr…	GO:0005773	vacuole	Oxidoreductase;Flavoprotein;Monooxygenase;NADP;FAD		16	113	10	11	12	6	14	210	2	25	19	13
contig-100000019	kif6	Kinesin-like protein		GO:0051983;GO:0030951;GO:0008283;GO:0042384;GO:0007080;GO:0010090;GO:0007018;GO:0019886;GO:0007019;GO:0006890	regulation of chromosome segregation;establishment or maintenance of microtubule cytoskeleton polarity;cell proliferation;cilium assembly;mitotic metaphase plate congression;trichome morphogenesis;microtubule-based movement;antigen processing and presentation of exogenous peptide antigen via MHC class II;microtubule depolymerization;retrograde vesicle-mediated transport, Golgi to ER	GO:0003777;GO:0005524;GO:0051010;GO:0019237;GO:0016887	microtubule motor activity;ATP binding;microtubule plus-end binding;centromeric DNA binding;ATPase activity	GO:0005871;GO:0005886;GO:0005795;GO:0016020;GO:0000777;GO:0030496;GO:0005874;GO:0043234;GO:0035371;GO:0015630;GO:0005814;GO:0000776	kinesin complex;plasma membrane;Golgi stack;membrane;condensed chromosome kinetochore;midbody;microtubule;protein complex;microtubule plus-end;microtubule cytoskeleton;centriole;kinetochore	Chromosome;Cytoplasm;Microtubule;Chromosome partition;Motor protein;Mitosis;Coiled coil;Cytoskeleton;Nucleotide-binding;Ubl conjugation;ATP-binding;Kinetochore;Golgi apparatus;Centromere		25	583.75	61	388.57	456.34	516	130	270	47	305	474	60
contig-10000002	TH9	Trihelix protein		GO:0006355;GO:0010629;GO:1900037;GO:0030001	regulation of transcription, DNA-templated;negative regulation of gene expression;regulation of cellular response to hypoxia;metal ion transport	GO:0003700;GO:0019829;GO:0000166	transcription factor activity, sequence-specific DNA binding;cation-transporting ATPase activity;nucleotide binding	GO:0005634	nucleus	Coiled coil;Homeobox	*	1066	723	1036	716.33	705.75	1092.06	281	441.11	173	431.93	559	1062.63
contig-100000020	BXL6	Probable beta-D-xylosidase 6	3.2.1.37;3.2.1.55;3.2.1.21;3.2.1.-	GO:0009627;GO:0045493;GO:0010214;GO:0031222;GO:0005975	systemic acquired resistance;xylan catabolic process;seed coat development;arabinan catabolic process;carbohydrate metabolic process	GO:0046556;GO:0004553;GO:0008422;GO:0102483;GO:0009044	alpha-L-arabinofuranosidase activity;hydrolase activity, hydrolyzing O-glycosyl compounds;beta-glucosidase activity;scopolin beta-glucosidase activity;xylan 1,4-beta-xylosidase activity	GO:0005618;GO:0005773;GO:0009505;GO:0048046;GO:0009506;GO:0009507;GO:0005578;GO:0005774	cell wall;vacuole;plant-type cell wall;apoplast;plasmodesma;chloroplast;proteinaceous extracellular matrix;vacuolar membrane	Signal;Xylan degradation;Secreted;Extracellular matrix;Glycosidase;Glycoprotein;Hydrolase;Polysaccharide degradation	*	258	529.29	445	317.89	333.99	384.01	109	282	80	303	328	381.97
contig-100000021	NDL2	AT5g11790/T22P22_180	3.4.24.-;3.6.4.3	GO:0060918	auxin transport	GO:0008568	microtubule-severing ATPase activity	GO:0016021	integral component of membrane	Transmembrane helix;Transmembrane;Membrane		611.68	1638.32	632.95	599.65	1479.81	312.42	1144.59	1608.74	272.43	1552.22	917.85	1619.49
contig-100000022	RF12	Polyprotein	1.2.1.27	GO:0015074	DNA integration	GO:0003676;GO:0004491;GO:0004672	nucleic acid binding;methylmalonate-semialdehyde dehydrogenase (acylating) activity;protein kinase activity			ANK repeat;ATP-binding;EGF-like domain;Mitochondrion;Nucleotide-binding		162.28	22.37	29	128	30	133.98	26	86.99	5	120	210	125
contig-100000023	TIF3F1	Eukaryotic translation initiation factor 3 subunit F	3.4.19.12	GO:0075522;GO:0001731;GO:0009744;GO:0006413;GO:0016579;GO:0006446;GO:0009793;GO:0009846;GO:0002183	IRES-dependent viral translational initiation;formation of translation preinitiation complex;response to sucrose;translational initiation;protein deubiquitination;regulation of translational initiation;embryo development ending in seed dormancy;pollen germination;cytoplasmic translational initiation	GO:0031369;GO:0004843;GO:0003743	translation initiation factor binding;thiol-dependent ubiquitin-specific protease activity;translation initiation factor activity	GO:0016020;GO:0033290;GO:0071541;GO:0005737;GO:0071540;GO:0005634;GO:0005852;GO:0000502;GO:0016282;GO:0005829	membrane;eukaryotic 48S preinitiation complex;eukaryotic translation initiation factor 3 complex, eIF3m;cytoplasm;eukaryotic translation initiation factor 3 complex, eIF3e;nucleus;eukaryotic translation initiation factor 3 complex;proteasome complex;eukaryotic 43S preinitiation complex;cytosol	Cytoplasm;Thiol protease;Proteasome;Protein biosynthesis;Initiation factor;Phosphoprotein;Acetylation		2263	2494	3002.14	2115.45	1508.78	3319.87	3765.94	2511.21	1404.42	2212.04	2181	2416.36
contig-100000024	SPL13A	Squamosa promoter-binding-like protein 13A		GO:0006355;GO:0048653;GO:0048510;GO:0006351	regulation of transcription, DNA-templated;anther development;regulation of timing of transition from vegetative to reproductive phase;transcription, DNA-templated	GO:0003700;GO:0003677;GO:0044212;GO:0046872	transcription factor activity, sequence-specific DNA binding;DNA binding;transcription regulatory region DNA binding;metal ion binding	GO:0005634	nucleus	Transcription;Metal-binding;Zinc;DNA-binding;Nucleus;Zinc-finger;Transcription regulation		21	70	14	44	30	14	2	76	8	8	7	20
contig-10000003	At2g04865	Aminotransferase-like, plant mobile domain family protein	3.1.3.16	GO:0010073;GO:0048507;GO:0010082	meristem maintenance;meristem development;regulation of root meristem growth	GO:0003676;GO:0008270;GO:0004721;GO:0008483	nucleic acid binding;zinc ion binding;phosphoprotein phosphatase activity;transaminase activity	GO:0005634	nucleus	Aminotransferase;Transferase		455.45	527.95	476.74	581.54	669.84	951.89	502.91	344.81	151	441.92	689.57	406.46
contig-10000004	LRS1	AT3g05090/T12H1_5	2.7.11.7	GO:0010311;GO:0006635;GO:0006487;GO:0006887;GO:0016558	lateral root formation;fatty acid beta-oxidation;protein N-linked glycosylation;exocytosis;protein import into peroxisome matrix	GO:0016905;GO:0000166	myosin heavy chain kinase activity;nucleotide binding	GO:0080008;GO:0000145	Cul4-RING E3 ubiquitin ligase complex;exocyst	Repeat		2386.57	2661.1	2791.01	1936.02	1878.38	3738.18	2479.85	1883.72	1057.92	1509.94	1933.24	2136.48
contig-10000005	SPL14	Squamosa promoter-binding-like protein 14		GO:0006355;GO:0048653;GO:0009911;GO:0009554;GO:0010228;GO:0010321;GO:0045893;GO:0009908;GO:0009556;GO:0006351;GO:0010229;GO:0042742	regulation of transcription, DNA-templated;anther development;positive regulation of flower development;megasporogenesis;vegetative to reproductive phase transition of meristem;regulation of vegetative phase change;positive regulation of transcription, DNA-templated;flower development;microsporogenesis;transcription, DNA-templated;inflorescence development;defense response to bacterium	GO:0003700;GO:0003677;GO:0044212;GO:0046872	transcription factor activity, sequence-specific DNA binding;DNA binding;transcription regulatory region DNA binding;metal ion binding	GO:0005737;GO:0005886;GO:0005634	cytoplasm;plasma membrane;nucleus	Cytoplasm;ANK repeat;Transcription;Transmembrane helix;Metal-binding;Zinc;DNA-binding;Repeat;Transmembrane;Nucleus;Zinc-finger;Membrane;Transcription regulation		1357.14	1319.99	1187	1497.27	2029.43	2083.25	2495	1364.65	1210.88	1980.02	1517.48	1617.74
contig-10000006	ANTR6	Probable anion transporter 6, chloroplastic		GO:0098656;GO:0010028;GO:0055085	anion transmembrane transport;xanthophyll cycle;transmembrane transport	GO:0015229;GO:0005315	L-ascorbic acid transporter activity;inorganic phosphate transmembrane transporter activity	GO:0009536;GO:0031969;GO:0009535;GO:0016021;GO:0009706	plastid;chloroplast membrane;chloroplast thylakoid membrane;integral component of membrane;chloroplast inner membrane	Transmembrane helix;Chloroplast;Transmembrane;Plastid;Membrane;Transit peptide		923.24	257.04	1165.2	315.88	244.09	959.79	135.01	220.59	67.02	368.06	621.3	1268.53
contig-10000007	DCL1	Endoribonuclease Dicer homolog 1	3.1.26.-;3.1.26.3	GO:0016075;GO:0031047;GO:0035196;GO:0030422;GO:0006396	rRNA catabolic process;gene silencing by RNA;production of miRNAs involved in gene silencing by miRNA;production of siRNA involved in RNA interference;RNA processing	GO:0005524;GO:0004525;GO:0003677;GO:0046872;GO:0016891;GO:0003723;GO:0004386	ATP binding;ribonuclease III activity;DNA binding;metal ion binding;endoribonuclease activity, producing 5'-phosphomonoesters;RNA binding;helicase activity	GO:0016442;GO:0005634;GO:0005737	RISC complex;nucleus;cytoplasm	Metal-binding;Magnesium;Coiled coil;ATP-binding;RNA-binding;Repeat;Manganese;Nucleotide-binding;Hydrolase;Endonuclease;Helicase;Nucleus;Nuclease;RNA-mediated gene silencing		640	755.77	705.58	703.99	975.36	1071.75	783.01	648.36	311.52	727.82	1052.63	737.8
contig-10000009	PSYR1	Tyrosine-sulfated glycopeptide receptor 1	2.7.12.2;2.7.11.30;1.3.1.74;3.1.3.16;2.7.10.1;2.7.11.1;2.7.11.25	GO:0031347;GO:0009826;GO:0045087;GO:0009620;GO:0045851	regulation of defense response;unidimensional cell growth;innate immune response;response to fungus;pH reduction	GO:0032440;GO:0030246;GO:0004709;GO:0004674;GO:0001653;GO:0005524;GO:0004383;GO:0004714;GO:0004888;GO:0004672	2-alkenal reductase [NAD(P)] activity;carbohydrate binding;MAP kinase kinase kinase activity;protein serine/threonine kinase activity;peptide receptor activity;ATP binding;guanylate cyclase activity;transmembrane receptor protein tyrosine kinase activity;transmembrane signaling receptor activity;protein kinase activity	GO:0005886;GO:0016021;GO:0009507	plasma membrane;integral component of membrane;chloroplast	Signal;Leucine-rich repeat;Kinase;Nucleotide-binding;Receptor;Lectin;Transmembrane helix;Transferase;Membrane;ATP-binding;Cell membrane;Glycoprotein;Repeat;Transmembrane;Phosphoprotein;Serine/threonine-protein kinase		234	244	187	196	146	217	153	225.4	48	123	153	214.1
contig-1000001	CALS5	Callose synthase 5	2.4.1.34;2.4.1.-	GO:0006075;GO:0009827;GO:0008360;GO:0009556;GO:0009860;GO:0009846;GO:0010584;GO:0071555;GO:0080092;GO:0010208	(1-3)-beta-D-glucan biosynthetic process;plant-type cell wall modification;regulation of cell shape;microsporogenesis;pollen tube growth;pollen germination;pollen exine formation;cell wall organization;regulation of pollen tube growth;pollen wall assembly	GO:0003843	1,3-beta-D-glucan synthase activity	GO:0009504;GO:0009506;GO:0016021;GO:0000148	cell plate;plasmodesma;integral component of membrane;1,3-beta-D-glucan synthase complex	Cell wall biogenesis/degradation;Membrane;Cell membrane;Cell shape;Glycoprotein;Glycosyltransferase;Transmembrane;Transmembrane helix;Transferase	*	801	767.16	632.53	640.95	1032.27	1254.45	106	431.18	122	455	728	718.51
contig-10000010	WRKY12	WRKY domain class transcription factor		GO:0010200;GO:0031347;GO:0009737;GO:0006952;GO:0045893;GO:0010150;GO:0010193;GO:0042542;GO:0009751;GO:0009816	response to chitin;regulation of defense response;response to abscisic acid;defense response;positive regulation of transcription, DNA-templated;leaf senescence;response to ozone;response to hydrogen peroxide;response to salicylic acid;defense response to bacterium, incompatible interaction	GO:0043531;GO:0003700;GO:0043565;GO:0044212	ADP binding;transcription factor activity, sequence-specific DNA binding;sequence-specific DNA binding;transcription regulatory region DNA binding	GO:0009507	chloroplast	Plant defense;Transcription;Ubl conjugation;DNA-binding;Transcription regulation;Nucleus		1849.66	5890.46	1156.81	232.27	189	297	8762.85	2149.19	3358.61	399.31	634.3	1168.93
contig-10000011	Os01g0879500	Os01g0879500 protein		GO:0018026	peptidyl-lysine monomethylation	GO:0016279;GO:0008168	protein-lysine N-methyltransferase activity;methyltransferase activity			Methyltransferase;Transferase;Coiled coil		162	209	167	195	154	209	377.06	254.99	166	182	149	170.97
contig-10000012	At1g11390	AarF domain-containing kinase				GO:0016301;GO:0004672;GO:0001104	kinase activity;protein kinase activity;RNA polymerase II transcription cofactor activity	GO:0016592;GO:0016021	mediator complex;integral component of membrane	Kinase;Transmembrane helix;Transferase;Transmembrane;Membrane		340	300	439.99	212	174	277	688	278.01	307	164	210	468.49
contig-10000013	LAC1	Laccase-1	1.10.3.2	GO:0009834;GO:0042545;GO:0009414;GO:0046274;GO:0009698;GO:0009809	plant-type secondary cell wall biogenesis;cell wall modification;response to water deprivation;lignin catabolic process;phenylpropanoid metabolic process;lignin biosynthetic process	GO:0005507;GO:0016722;GO:0030599;GO:0052716;GO:0045330	copper ion binding;oxidoreductase activity, oxidizing metal ions;pectinesterase activity;hydroquinone;aspartyl esterase activity	GO:0048046;GO:0005618	apoplast;cell wall	Signal;Apoplast;Oxidoreductase;Metal-binding;Repeat;Copper;Secreted;Lignin degradation;Aspartyl esterase;Glycoprotein		335	88	1131	16	0	2	92	10	26	0	1	388.94
contig-10000014	At1g06890	Uncharacterized membrane protein At1g06890		GO:0008643;GO:0015780;GO:0015790	carbohydrate transport;nucleotide-sugar transport;UDP-xylose transport	GO:0005338;GO:0005464	nucleotide-sugar transmembrane transporter activity;UDP-xylose transmembrane transporter activity	GO:0005768;GO:0005794;GO:0016021;GO:0005802;GO:0000139	endosome;Golgi apparatus;integral component of membrane;trans-Golgi network;Golgi membrane	Transmembrane helix;Membrane;Sugar transport;Transmembrane;Golgi apparatus		1113.81	2181.79	1086.26	1345.81	1326.61	1484.37	1009.35	1706.71	472.53	1401.49	1177.57	998.25
contig-10000015	rpoA	DNA-directed RNA polymerase subunit alpha	2.7.7.6	GO:0006412;GO:0006351	translation;transcription, DNA-templated	GO:0003677;GO:0003735;GO:0003899;GO:0019843	DNA binding;structural constituent of ribosome;DNA-directed RNA polymerase activity;rRNA binding	GO:0015935;GO:0009536;GO:0009507;GO:0022627	small ribosomal subunit;plastid;chloroplast;cytosolic small ribosomal subunit	rRNA-binding;Ribonucleoprotein;Ribosomal protein;RNA-binding;DNA-directed RNA polymerase;Plastid;Nucleotidyltransferase;Transcription;Chloroplast;Transferase;RNA editing		826.28	1661.76	889.41	1150.24	323.44	1831.23	578.08	3828.1	496.34	517.5	341.4	459.74
contig-10000016	PUB9	U-box domain-containing protein 9	6.3.2.-	GO:0051865;GO:2000022;GO:0010200;GO:0071215;GO:0009738;GO:0031648;GO:0016567	protein autoubiquitination;regulation of jasmonic acid mediated signaling pathway;response to chitin;cellular response to abscisic acid stimulus;abscisic acid-activated signaling pathway;protein destabilization;protein ubiquitination	GO:0043621;GO:0004842;GO:0070696;GO:0016874	protein self-association;ubiquitin-protein transferase activity;transmembrane receptor protein serine/threonine kinase binding;ligase activity	GO:0005737;GO:0005886;GO:0005634	cytoplasm;plasma membrane;nucleus	Leucine-rich repeat;Abscisic acid signaling pathway;Repeat;Nucleus;Ligase;Coiled coil;Ubl conjugation pathway;Membrane;Cell membrane;Phosphoprotein		253.78	517.72	351.82	360.02	325.31	411.78	496.79	487.77	271	447.85	533.88	221.02
contig-10000017	OMR1	Threonine dehydratase biosynthetic, chloroplastic	4.3.1.19	GO:0009097;GO:0007010;GO:0010498;GO:0006566	isoleucine biosynthetic process;cytoskeleton organization;proteasomal protein catabolic process;threonine metabolic process	GO:0030170;GO:0004794	pyridoxal phosphate binding;L-threonine ammonia-lyase activity	GO:0005737;GO:0009507	cytoplasm;chloroplast	Isoleucine biosynthesis;Pyridoxal phosphate;Chloroplast;Repeat;Branched-chain amino acid biosynthesis KW ;Branched-chain amino acid biosynthesis;Plastid;Lyase;Amino-acid biosynthesis;Transit peptide		1472.32	1187.95	3630	1218.62	1032.57	1318	10434.2	2483.34	4469.82	1970.95	1290.5	1564.29
contig-10000018	PAT07	Probable protein S-acyltransferase 7	2.3.1.225	GO:0015995	chlorophyll biosynthetic process	GO:0048529;GO:0019706;GO:0008270;GO:0016746	magnesium-protoporphyrin IX monomethyl ester (oxidative) cyclase activity;protein-cysteine S-palmitoyltransferase activity;zinc ion binding;transferase activity, transferring acyl groups	GO:0005886;GO:0016021;GO:0030659	plasma membrane;integral component of membrane;cytoplasmic vesicle membrane	Transmembrane helix;Transferase;Metal-binding;Zinc;Transmembrane;Zinc-finger;Palmitate;Acyltransferase;Membrane;Cell membrane;Phosphoprotein;Lipoprotein		544.03	873.5	1216	608.86	631.46	1043.89	1419.03	930.37	651.62	969.81	830.81	756.14
contig-10000019	Os07g0573400	Os07g0573400 protein		GO:0006979;GO:0009416	response to oxidative stress;response to light stimulus	GO:0016874	ligase activity	GO:0009535;GO:0031351;GO:0016021	chloroplast thylakoid membrane;integral component of plastid membrane;integral component of membrane	Signal		3424.88	4083.21	3326.59	2569.05	1536.33	2266.49	406.16	3493.09	282.99	956.43	1048.04	2250.67
contig-1000002	LRAMOSA11498	Gag-pol polyprotein		GO:0015074	DNA integration	GO:0003676;GO:0003964;GO:0004190;GO:0008234;GO:0008270	nucleic acid binding;RNA-directed DNA polymerase activity;aspartic-type endopeptidase activity;cysteine-type peptidase activity;zinc ion binding			Coiled coil;Metal-binding;Nucleotidyltransferase;Nucleus;RNA-directed DNA polymerase;Zinc;Zinc-finger		31	44	21	6	4	43	9	106	11	13	17	0
contig-10000020	GSI	Glutamine synthetase	6.3.1.2	GO:0009737;GO:0006542;GO:0006807;GO:0010311;GO:0009617;GO:0048829	response to abscisic acid;glutamine biosynthetic process;nitrogen compound metabolic process;lateral root formation;response to bacterium;root cap development	GO:0016787;GO:0043621;GO:0043015;GO:0004356	hydrolase activity;protein self-association;gamma-tubulin binding;glutamate-ammonia ligase activity	GO:0005829	cytosol	Signal;Hydrolase;Ligase		479	622	928	388.16	558.62	731.1	828	335	184	379	377	836.01
contig-10000021	At5g24010	Probable receptor-like protein kinase At5g24010	2.7.11.1;2.7.11.-;2.7.10.2	GO:0080147;GO:0009741;GO:0097275;GO:0046777;GO:0051924;GO:0009826	root hair cell development;response to brassinosteroid;cellular ammonia homeostasis;protein autophosphorylation;regulation of calcium ion transport;unidimensional cell growth	GO:0005524;GO:0004715;GO:0004672;GO:0016301;GO:0030246;GO:0004674	ATP binding;non-membrane spanning protein tyrosine kinase activity;protein kinase activity;kinase activity;carbohydrate binding;protein serine/threonine kinase activity	GO:0009705;GO:0005886;GO:0009506;GO:0016021	plant-type vacuole membrane;plasma membrane;plasmodesma;integral component of membrane	Signal;Membrane;ATP-binding;Kinase;Glycoprotein;Transmembrane;Nucleotide-binding;Receptor;Lectin;Transmembrane helix;Transferase;Serine/threonine-protein kinase		414.01	489.13	260	382	545.37	1116	22	161	28	422	611.02	318
contig-10000022	SMC1	Structural maintenance of chromosomes protein 1		GO:0007067;GO:0051321;GO:0007059;GO:0006281;GO:0051276;GO:0051301	mitotic nuclear division;meiotic cell cycle;chromosome segregation;DNA repair;chromosome organization;cell division	GO:0008515;GO:0005524	sucrose transmembrane transporter activity;ATP binding	GO:0005694;GO:0005634	chromosome;nucleus	Chromosome;Cell division;Mitosis;Coiled coil;Meiosis;Nucleotide-binding;DNA damage;Cell cycle;DNA repair;ATP-binding;Repeat;Nucleus		2677.9	2164.39	2181.18	2440.47	3781.73	5057.4	2137.68	2004.27	728.42	2323.26	3600.28	2827.86
contig-10000023	bZIP	BZIP protein	1.1.1.49	GO:0009814;GO:0009909;GO:0009862;GO:0045893;GO:0006098;GO:0009863;GO:0009626;GO:0006006;GO:0006351	defense response, incompatible interaction;regulation of flower development;systemic acquired resistance, salicylic acid mediated signaling pathway;positive regulation of transcription, DNA-templated;pentose-phosphate shunt;salicylic acid mediated signaling pathway;plant-type hypersensitive response;glucose metabolic process;transcription, DNA-templated	GO:0003700;GO:0004345;GO:0042802;GO:0043565	transcription factor activity, sequence-specific DNA binding;glucose-6-phosphate dehydrogenase activity;identical protein binding;sequence-specific DNA binding			Plant defense;Activator;Nucleus;Coiled coil;Glucose metabolism;Hypersensitive response;Carbohydrate metabolism		329	707.93	334	454	422.66	944	176	390	78	241	451	82
contig-10000024		Reverse transcriptase-like protein				GO:0003676;GO:0003964;GO:0008270	nucleic acid binding;RNA-directed DNA polymerase activity;zinc ion binding			Nucleotidyltransferase;RNA-directed DNA polymerase		0	0	0	0	0	0	160	0	0	0	0	0
contig-1000003	HIRA	Protein HIRA		GO:0016568;GO:0006355;GO:0006351	chromatin modification;regulation of transcription, DNA-templated;transcription, DNA-templated			GO:0005634	nucleus	WD repeat;Coiled coil;Repressor;Transcription;Chromatin regulator;Transcription regulation;Repeat;Nucleus		444.74	618	439	554	573.93	826	431	354.4	209	307.08	559.99	450
contig-1000004	AGD4	ADP-ribosylation factor GTPase-activating protein AGD4	4.1.3.27	GO:0010087;GO:0009733;GO:0006897;GO:0010051;GO:0009965	phloem or xylem histogenesis;response to auxin;endocytosis;xylem and phloem pattern formation;leaf morphogenesis	GO:0035091;GO:0030247;GO:0004049;GO:0005096;GO:0046872	phosphatidylinositol binding;polysaccharide binding;anthranilate synthase activity;GTPase activator activity;metal ion binding	GO:0030140;GO:0005737;GO:0005768;GO:0005829	trans-Golgi network transport vesicle;cytoplasm;endosome;cytosol	Endosome;ANK repeat;Metal-binding;Zinc;Repeat;GTPase activation;Developmental protein;Zinc-finger;Coiled coil;Golgi apparatus;Phosphoprotein		651.29	632.89	706.97	666.96	571.39	1126.22	457.76	542.12	181.93	392.85	619.3	673.67
contig-1000005	40391	Protein argonaute 10		GO:0016441;GO:0035019;GO:0009814;GO:0016032;GO:0010218;GO:0048864;GO:0009955;GO:0051607;GO:0006355;GO:0006417;GO:0007143;GO:0009965;GO:0035195;GO:0048830;GO:0045087;GO:0006351;GO:1902183;GO:0031047;GO:0033169;GO:0009615;GO:0019827;GO:0009733;GO:0010586;GO:0055046;GO:0007275;GO:0060145;GO:0048366;GO:0010589;GO:0009850;GO:0007140;GO:0009616;GO:0009561;GO:0010305	posttranscriptional gene silencing;somatic stem cell population maintenance;defense response, incompatible interaction;viral process;response to far red light;stem cell development;adaxial/abaxial pattern specification;defense response to virus;regulation of transcription, DNA-templated;regulation of translation;female meiotic division;leaf morphogenesis;gene silencing by miRNA;adventitious root …	GO:0035198;GO:0035197;GO:0016740;GO:0003676;GO:0003743	miRNA binding;siRNA binding;transferase activity;nucleic acid binding;translation initiation factor activity	GO:0005731;GO:0030529;GO:0031361	nucleolus organizer region;intracellular ribonucleoprotein complex;integral component of thylakoid membrane	Ribonucleoprotein;Initiation factor;Plant defense;Translation regulation;Protein biosynthesis;RNA-binding;Transcription regulation;Meiosis;Host-virus interaction;Developmental protein;Manganese;Repressor;Transcription;RNA-mediated gene silencing		329	1026.99	419	542.53	790	839.45	222.9	424.38	89	311	630.24	476.68
contig-1000006	PRP8A	Pre-mRNA-processing-splicing factor 8A	2.7.11.24;6.2.1.5;2.3.1.137	GO:0000375;GO:0071356;GO:0000350;GO:0071222;GO:0000244;GO:0008380;GO:0000398;GO:0000389;GO:0000393	RNA splicing, via transesterification reactions;cellular response to tumor necrosis factor;generation of catalytic spliceosome for second transesterification step;cellular response to lipopolysaccharide;spliceosomal tri-snRNP complex assembly;RNA splicing;mRNA splicing, via spliceosome;mRNA 3'-splice site recognition;spliceosomal conformational changes to generate catalytic conformation	GO:0030619;GO:0000386;GO:0070530;GO:0030623;GO:0017070;GO:0008458;GO:0004707;GO:0097157;GO:0044822;GO:0030620	U1 snRNA binding;second spliceosomal transesterification activity;K63-linked polyubiquitin binding;U5 snRNA binding;U6 snRNA binding;carnitine O-octanoyltransferase activity;MAP kinase activity;pre-mRNA intronic binding;poly(A) RNA binding;U2 snRNA binding	GO:0005681;GO:0016607;GO:0071013;GO:0046540;GO:0000974;GO:0005682	spliceosomal complex;nuclear speck;catalytic step 2 spliceosome;U4/U6 x U5 tri-snRNP complex;Prp19 complex;U5 snRNP	Coiled coil;Disease mutation;Retinitis pigmentosa;Ribonucleoprotein;mRNA splicing;mRNA processing;RNA-binding;Spliceosome;Repeat;Phosphoprotein;Nucleus;Acetylation	*	8134.19	5951.12	7573.91	7425.52	11833.2	16872.1	5116.78	5123.75	2545.66	6566.36	9313.16	9091.49
contig-1000007	CLV2	Leucine-rich repeat receptor-like protein CLAVATA2	1.3.1.74;2.7.11.1	GO:0048509;GO:0030154;GO:0007275;GO:0048507;GO:0009908	regulation of meristem development;cell differentiation;multicellular organism development;meristem development;flower development	GO:0032440;GO:0016301;GO:0033612	2-alkenal reductase [NAD(P)] activity;kinase activity;receptor serine/threonine kinase binding	GO:0005886;GO:0016020;GO:0016021	plasma membrane;membrane;integral component of membrane	Signal;Leucine-rich repeat;Differentiation;Receptor;Transmembrane helix;Membrane;Cell membrane;Glycoprotein;Repeat;Developmental protein;Transmembrane	*	434	453.01	420	512.98	561.18	514	169	339	91	182	356	392.99
contig-1000008	At1g48120	Serine/threonine-protein phosphatase 7 long form homolog	3.1.3.16	GO:0035556;GO:0006629	intracellular signal transduction;lipid metabolic process	GO:0016787;GO:0004527;GO:0003676;GO:0004435;GO:0008270;GO:0004721;GO:0046872	hydrolase activity;exonuclease activity;nucleic acid binding;phosphatidylinositol phospholipase C activity;zinc ion binding;phosphoprotein phosphatase activity;metal ion binding	GO:0005622	intracellular	Leucine-rich repeat;Protein phosphatase;Receptor;Hydrolase;Metal-binding;Manganese;Serine/threonine-protein kinase		187	346	399	269.03	443.07	488	307	305.89	201	357	322	296.35
contig-1000009	At2g17930	Phosphatidylinositol 3-and 4-kinase family protein with FAT domain	2.7.11.1	GO:0015074;GO:0006281;GO:0016573	DNA integration;DNA repair;histone acetylation	GO:0016301	kinase activity	GO:0005634;GO:0000123	nucleus;histone acetyltransferase complex	Coiled coil;Kinase;Transferase		4247.83	3822.55	3529	3886.44	6043.41	9332.23	1858	2999.95	1447	3430.08	6083.9	4282.35
contig-1000010	AP2A	Putative AP-2 complex subunit alpha		GO:0006886;GO:0016192;GO:0006897	intracellular protein transport;vesicle-mediated transport;endocytosis	GO:0008289;GO:0008565	lipid binding;protein transporter activity	GO:0005794;GO:0030131;GO:0005886;GO:0005905;GO:0030117	Golgi apparatus;clathrin adaptor complex;plasma membrane;coated pit;membrane coat	Lipid-binding;Microtubule;Motor protein;Protein transport;Coated pit;Transport;Membrane;Cell membrane;Repeat;Endocytosis		1752.59	1938.51	2767.97	1481.82	1496.73	2344.83	3001.62	1924.19	1395.7	1584.06	1470.74	2586.4
contig-1000011	blm	Bloom syndrome protein	3.6.4.12;3.6.1.-	GO:0031292;GO:0001302;GO:0070914;GO:0000732;GO:1990426;GO:0006268;GO:0045132;GO:0000722;GO:1903221;GO:0000706;GO:1902971;GO:0000729;GO:0031860;GO:0072757;GO:0006974;GO:0071215;GO:0000725;GO:0072711;GO:0006281;GO:0000731;GO:0051782;GO:0010165;GO:0071479;GO:0071140;GO:0034065;GO:0051276;GO:0000070;GO:0043007;GO:0006260;GO:0006265;GO:0070417;GO:0006310;GO:0031573;GO:0051259;GO:0000723;GO:0032508;GO:…	gene conversion at mating-type locus, DNA double-strand break processing;replicative cell aging;UV-damage excision repair;strand displacement;homologous recombination-dependent replication fork processing;DNA unwinding involved in DNA replication;meiotic chromosome segregation;telomere maintenance via recombination;regulation of mitotic recombination involved in replication fork processing;meioti…	GO:0043140;GO:0000403;GO:0003676;GO:0005524;GO:0051880;GO:0000405;GO:0003677;GO:0043138;GO:0036310;GO:0009378;GO:0008026;GO:0046872	ATP-dependent 3'-5' DNA helicase activity;Y-form DNA binding;nucleic acid binding;ATP binding;G-quadruplex DNA binding;bubble DNA binding;DNA binding;3'-5' DNA helicase activity;annealing helicase activity;four-way junction helicase activity;ATP-dependent helicase activity;metal ion binding	GO:0000228;GO:0005694;GO:0031422;GO:0005634;GO:0000800;GO:0043596;GO:0009506;GO:0016363;GO:0005737;GO:0005730;GO:0016605;GO:0000781;GO:0005622	nuclear chromosome;chromosome;RecQ helicase-Topo III complex;nucleus;lateral element;nuclear replication fork;plasmodesma;nuclear matrix;cytoplasm;nucleolus;PML body;chromosome, telomeric region;intracellular	Zinc-finger;Coiled coil;Nucleotide-binding;Hydrolase;Metal-binding;Magnesium;ATP-binding;Zinc;Manganese;Helicase;Nucleus	*	1406.51	1571.35	1249.28	1624.61	2609.97	3204.1	798	1122.8	410.88	2016.25	1904.42	1464.49
contig-1000012	FRS4	Protein FAR1-RELATED SEQUENCE 4		GO:0006355;GO:0045893;GO:0010017;GO:0010018;GO:0009585;GO:0010218;GO:0042753;GO:0009639;GO:0007623	regulation of transcription, DNA-templated;positive regulation of transcription, DNA-templated;red or far-red light signaling pathway;far-red light signaling pathway;red, far-red light phototransduction;response to far red light;positive regulation of circadian rhythm;response to red or far red light;circadian rhythm	GO:0008270;GO:0003700	zinc ion binding;transcription factor activity, sequence-specific DNA binding	GO:0005634	nucleus	Zinc-finger;Coiled coil;Metal-binding;Phytochrome signaling pathway;Zinc;Nucleus		1026.56	792.84	800.32	834.28	876.7	851.94	547.99	676.26	305.11	462.21	724.37	851.3
contig-1000013	MEE29	Probable pre-mRNA-splicing factor ATP-dependent RNA helicase DEAH6	2.7.7.-;3.6.1.-;3.6.1.15;3.6.4.13;3.6.1.3;1.10.2.2	GO:0008380;GO:0000398;GO:0007281;GO:0000389;GO:0035987;GO:0022008;GO:0048589;GO:0035194;GO:0009793;GO:0019233;GO:0000244;GO:0006397;GO:0040022;GO:0010172	RNA splicing;mRNA splicing, via spliceosome;germ cell development;mRNA 3'-splice site recognition;endodermal cell differentiation;neurogenesis;developmental growth;posttranscriptional gene silencing by RNA;embryo development ending in seed dormancy;sensory perception of pain;spliceosomal tri-snRNP complex assembly;mRNA processing;feminization of hermaphroditic germ-line;embryonic body morphogenes…	GO:0005524;GO:0004004;GO:0003724;GO:0044822;GO:0008026;GO:0003676;GO:0004386	ATP binding;ATP-dependent RNA helicase activity;RNA helicase activity;poly(A) RNA binding;ATP-dependent helicase activity;nucleic acid binding;helicase activity	GO:0071013;GO:0005681;GO:0046540;GO:0005654;GO:0071011;GO:0005737;GO:0005682	catalytic step 2 spliceosome;spliceosomal complex;U4/U6 x U5 tri-snRNP complex;nucleoplasm;precatalytic spliceosome;cytoplasm;U5 snRNP	mRNA splicing;Coiled coil;ATP-binding;mRNA processing;Spliceosome;Nucleotide-binding;Hydrolase;Helicase		793	946.99	493	887.18	1112.7	1704	982	587.42	265	711.21	1111	705.93
contig-1000014	CHR12	Probable ATP-dependent DNA helicase CHR12	3.6.4.12;2.7.11.1;3.6.4.-;3.6.1.-	GO:0016568;GO:0043044;GO:0007126;GO:0006355;GO:1900189;GO:0006338;GO:0010492;GO:0007059;GO:0006337;GO:0009826;GO:0006368;GO:0031055;GO:0007010;GO:0006302;GO:0031496;GO:0010078;GO:0040008;GO:0061587;GO:2000219;GO:0061412;GO:0044109;GO:0042148;GO:0005987;GO:0042766;GO:0006261;GO:0000086;GO:0006366;GO:0006284;GO:0016584	chromatin modification;ATP-dependent chromatin remodeling;meiotic nuclear division;regulation of transcription, DNA-templated;positive regulation of cell adhesion involved in single-species biofilm formation;chromatin remodeling;maintenance of shoot apical meristem identity;chromosome segregation;nucleosome disassembly;unidimensional cell growth;transcription elongation from RNA polymerase II pro…	GO:0000991;GO:0031490;GO:0015616;GO:0016817;GO:0008094;GO:0005524;GO:0004386	transcription factor activity, core RNA polymerase II binding;chromatin DNA binding;DNA translocase activity;hydrolase activity, acting on acid anhydrides;DNA-dependent ATPase activity;ATP binding;helicase activity	GO:0000790;GO:0000775;GO:0005634;GO:0016514;GO:0016586	nuclear chromatin;chromosome, centromeric region;nucleus;SWI/SNF complex;RSC complex	Coiled coil;Nucleotide-binding;Hydrolase;ATP-binding;Chromatin regulator;Developmental protein;Growth regulation;Helicase;Bromodomain;Nucleus		2198	2311.04	2085	2274.26	2201.52	3540	4899	1911.69	1496	2058.01	2358.06	1857.3
contig-1000015	FBL15	F-box/LRR-repeat protein 15		GO:0009058;GO:0006265	biosynthetic process;DNA topological change	GO:0003774;GO:0003916;GO:0016740	motor activity;DNA topoisomerase activity;transferase activity	GO:0016459;GO:0016021	myosin complex;integral component of membrane	Leucine-rich repeat;Motor protein;Transmembrane helix;Actin-binding;Membrane;Myosin;Transmembrane		1947.76	2717.44	2578.07	1810.82	2224.35	2829.11	1965.71	2109.19	1492.76	2136.29	2110.32	1970.58
contig-1000016	DYRK2	Dual-specificity tyrosine regulated protein kinase 2	2.7.12.1;1.1.1.28;2.7.11.1	GO:0006468;GO:0046777	protein phosphorylation;protein autophosphorylation	GO:0004712;GO:0004674;GO:0008720;GO:0005524;GO:0004672	protein serine/threonine/tyrosine kinase activity;protein serine/threonine kinase activity;D-lactate dehydrogenase activity;ATP binding;protein kinase activity			Coiled coil;Kinase;Transferase;Serine/threonine-protein kinase		343.21	973.46	676	471.87	566.45	1691.51	572.87	784.91	247	209.38	640.57	310
contig-1000017	At3g16010	Pentatricopeptide repeat-containing protein At3g16010	3.4.24.-;3.6.4.3			GO:0016705;GO:0005506;GO:0003676;GO:0051537;GO:0008270;GO:0003824;GO:0008568	oxidoreductase activity, acting on paired donors, with incorporation or reduction of molecular oxygen;iron ion binding;nucleic acid binding;2 iron, 2 sulfur cluster binding;zinc ion binding;catalytic activity;microtubule-severing ATPase activity			2Fe-2S;Iron;Repeat;Iron-sulfur	*	370	397.17	333	483.46	432	588	240	296	99	209	419	417
contig-1000018	Sb01g022190	Phospholipid-transporting ATPase	3.6.3.1	GO:0048364;GO:0048367;GO:0032456;GO:0045332;GO:0006892;GO:0048194	root development;shoot system development;endocytic recycling;phospholipid translocation;post-Golgi vesicle-mediated transport;Golgi vesicle budding	GO:0000287;GO:0004012;GO:0005548;GO:0005524	magnesium ion binding;phospholipid-translocating ATPase activity;phospholipid transporter activity;ATP binding	GO:0005768;GO:0005886;GO:0016021;GO:0005802;GO:0000139	endosome;plasma membrane;integral component of membrane;trans-Golgi network;Golgi membrane	Nucleotide-binding;Hydrolase;Transmembrane helix;Magnesium;Membrane;ATP-binding;Transmembrane;Golgi apparatus		1478.45	2015.51	1745.44	1758.44	1980.75	2931.15	3275.03	1783.99	1546.81	1794.48	2105.3	2190.42
contig-1000019	PAB2	Polyadenylate-binding protein 2		GO:0046686;GO:0009651;GO:0016032;GO:0006417;GO:0007596;GO:0061515;GO:0006378;GO:0000289;GO:0006413;GO:0045070;GO:0043488;GO:0060213;GO:1900151;GO:0006446;GO:0060211;GO:0060212;GO:0031047;GO:0007507;GO:0048255;GO:0000184;GO:0006397;GO:0006406;GO:2000623;GO:1900153	response to cadmium ion;response to salt stress;viral process;regulation of translation;blood coagulation;myeloid cell development;mRNA polyadenylation;nuclear-transcribed mRNA poly(A) tail shortening;translational initiation;positive regulation of viral genome replication;regulation of mRNA stability;positive regulation of nuclear-transcribed mRNA poly(A) tail shortening;regulation of nuclear-tr…	GO:0043621;GO:0008143;GO:0008494;GO:0008022;GO:0031370;GO:0008266;GO:0003729;GO:0008428;GO:0000166;GO:0044822;GO:0003723;GO:0003743	protein self-association;poly(A) binding;translation activator activity;protein C-terminus binding;eukaryotic initiation factor 4G binding;poly(U) RNA binding;mRNA binding;ribonuclease inhibitor activity;nucleotide binding;poly(A) RNA binding;RNA binding;translation initiation factor activity	GO:0010494;GO:0005634;GO:0005844;GO:0071013;GO:0036464;GO:0005925;GO:0030529;GO:0005737;GO:0005829	cytoplasmic stress granule;nucleus;polysome;catalytic step 2 spliceosome;cytoplasmic ribonucleoprotein granule;focal adhesion;intracellular ribonucleoprotein complex;cytoplasm;cytosol	Cytoplasm;Translation regulation;Coiled coil;mRNA splicing;mRNA processing;Nonsense-mediated mRNA decay;RNA-binding;Methylation;Spliceosome;Repeat;Host-virus interaction;Nucleus		22333.6	15101.4	22588.3	14230.8	13885.5	32390.3	15843.4	14808.6	7600.16	15229.9	21522.1	19621.8
contig-1000020	KPNB1	Importin subunit beta-1		GO:0006886;GO:0006606;GO:0000060;GO:0006607;GO:0006610;GO:0000059;GO:0006913	intracellular protein transport;protein import into nucleus;protein import into nucleus, translocation;NLS-bearing protein import into nucleus;ribosomal protein import into nucleus;protein import into nucleus, docking;nucleocytoplasmic transport	GO:0008139;GO:0008565	nuclear localization sequence binding;protein transporter activity	GO:0005634;GO:0031965;GO:0009507;GO:0034399;GO:0005737;GO:0005622	nucleus;nuclear membrane;chloroplast;nuclear periphery;cytoplasm;intracellular	Signal;Cytoplasm;Stress response;Protein transport;Transport;Repeat;Nucleus;Acetylation		566	488	476	529.21	355	724	713.98	357.04	239.26	384	423	407.01
contig-1000021	R1	Alpha-glucan water dikinase, chloroplastic	2.7.9.4;2.7.13.3	GO:0009631;GO:0009610;GO:0005983;GO:0006367;GO:0005975	cold acclimation;response to symbiotic fungus;starch catabolic process;transcription initiation from RNA polymerase II promoter;carbohydrate metabolic process	GO:0005524;GO:0004673;GO:0050521;GO:0016301;GO:0046872	ATP binding;protein histidine kinase activity;alpha-glucan, water dikinase activity;kinase activity;metal ion binding	GO:0005739;GO:0005672;GO:0009570;GO:0009507;GO:0009941	mitochondrion;transcription factor TFIIA complex;chloroplast stroma;chloroplast;chloroplast envelope	Metal-binding;Magnesium;Coiled coil;ATP-binding;Pyruvate;Kinase;Transit peptide;Carbohydrate metabolism;Plastid;Nucleotide-binding;Transferase;Chloroplast;Acetylation		449.93	2036.57	468.07	3258.73	4383.78	3368.05	820.9	1335.58	403.93	5405.9	5338.99	459.91
contig-1000022	SS2	Granule-bound starch synthase 2, chloroplastic/amyloplastic	2.4.1.21;2.4.1.242;2.4.1.-	GO:0010021;GO:0019252;GO:0005978	amylopectin biosynthetic process;starch biosynthetic process;glycogen biosynthetic process	GO:0004373;GO:0033201;GO:0009011;GO:0033840	glycogen (starch) synthase activity;alpha-1,4-glucan synthase activity;starch synthase activity;NDP-glucose-starch glucosyltransferase activity	GO:0009569;GO:0009501;GO:0009570;GO:0009507	chloroplast starch grain;amyloplast;chloroplast stroma;chloroplast	Plastid;Starch biosynthesis;Transferase;Chloroplast;Amyloplast;Glycogen biosynthesis;Transit peptide;Glycosyltransferase		13372.8	3575.97	8547.47	1894.38	1968.87	9111.21	5447.07	1511.06	700.67	1992.25	5412.91	10229.3
contig-1000023	DCP5	Protein decapping 5		GO:0007275;GO:0000226;GO:0034063;GO:0060340;GO:0030036;GO:0017148;GO:0039529;GO:0033962;GO:0007310;GO:0006417;GO:0031087;GO:0006886;GO:0016192;GO:0045947;GO:0010606;GO:0006888;GO:0006397	multicellular organism development;microtubule cytoskeleton organization;stress granule assembly;positive regulation of type I interferon-mediated signaling pathway;actin cytoskeleton organization;negative regulation of translation;RIG-I signaling pathway;cytoplasmic mRNA processing body assembly;oocyte dorsal/ventral axis specification;regulation of translation;deadenylation-independent decappin…	GO:0004169;GO:0042803;GO:0003729;GO:0003690;GO:0044822;GO:0003725;GO:0001104;GO:0003727;GO:0017151	dolichyl-phosphate-mannose-protein mannosyltransferase activity;protein homodimerization activity;mRNA binding;double-stranded DNA binding;poly(A) RNA binding;double-stranded RNA binding;RNA polymerase II transcription cofactor activity;single-stranded RNA binding;DEAD/H-box RNA helicase binding	GO:0045169;GO:0051233;GO:0043231;GO:0005819;GO:0043186;GO:0019013;GO:0016592;GO:0030529;GO:0000932;GO:0005737;GO:0000242;GO:0010494;GO:0043234;GO:0005829;GO:0005875	fusome;spindle midzone;intracellular membrane-bounded organelle;spindle;P granule;viral nucleocapsid;mediator complex;intracellular ribonucleoprotein complex;cytoplasmic mRNA processing body;cytoplasm;pericentriolar material;cytoplasmic stress granule;protein complex;cytosol;microtubule associated complex	Cytoplasm;Ribonucleoprotein;Virion;Viral nucleoprotein;Developmental protein;Translation regulation;Coiled coil;Repressor;mRNA processing;Phosphoprotein;Acetylation		2197.13	1956.37	2758.82	1800.14	1828.86	3470.72	1407.2	1964.29	818.7	1694.1	2295.45	1796.75
contig-1000024	dl3905c	CW-type zinc-finger protein		GO:0006635;GO:0016558	fatty acid beta-oxidation;protein import into peroxisome matrix	GO:0008270	zinc ion binding	GO:0009506	plasmodesma	Coiled coil;Metal-binding;Zinc;Zinc-finger		1179.03	1120	954	1096.75	1017.19	1448.87	2217	1640.48	690	1337.77	1423.8	1280.53
contig-10001000003	Os01g0555300	Os01g0555300 protein		GO:0006807	nitrogen compound metabolic process	GO:0036361	racemase activity, acting on amino acids and derivatives	GO:0016021;GO:0009507	integral component of membrane;chloroplast	Transmembrane helix;Transmembrane;Membrane	*	22.81	27.06	6.12	10.08	24.52	16.28	7	7.21	3.13	3.05	3.09	2.06
contig-10001000017	BnaC08g23450D	SURP and G-patch domain-containing protein 1-like protein		GO:0006396	RNA processing	GO:0003676;GO:0003723	nucleic acid binding;RNA binding			Coiled coil		13.4	0	4	0	0	10.4	10.95	1	0	2.73	1.05	7.08
contig-10002000014	CBP3	Serine carboxypeptidase 3	3.4.16.-;3.4.16.5	GO:0051603;GO:0006904;GO:0006508	proteolysis involved in cellular protein catabolic process;vesicle docking involved in exocytosis;proteolysis	GO:0004180;GO:0004185	carboxypeptidase activity;serine-type carboxypeptidase activity	GO:0000145;GO:0005576;GO:0005777;GO:0005773;GO:0005829	exocyst;extracellular region;peroxisome;vacuole;cytosol	Signal;Zymogen;Secreted;Carboxypeptidase;Disulfide bond;Hydrolase;Protease;Glycoprotein		2929.39	5243.3	6014.57	4189.08	2457.7	6038.6	2848.03	4807.76	932.44	1410.53	3185.83	6403.39
contig-10004000002	At4g09710	Retrotransposon protein, putative, unclassified				GO:0003676;GO:0003964;GO:0008270	nucleic acid binding;RNA-directed DNA polymerase activity;zinc ion binding			Nucleotidyltransferase;RNA-directed DNA polymerase;Transferase		0	0	0	0	0	0	11	2	0	0	0	0
contig-10005000003	aspS	Aspartyl-tRNA synthetase	6.1.1.12;6.1.1.-;6.1.1.23	GO:0032957;GO:0006418;GO:0048481;GO:0009658	inositol trisphosphate metabolic process;tRNA aminoacylation for protein translation;plant ovule development;chloroplast organization	GO:0052726;GO:0003676;GO:0052725;GO:0003677;GO:0047325;GO:0004815;GO:0050560;GO:0005524;GO:0004812;GO:0046872	inositol-1,3,4-trisphosphate 5-kinase activity;nucleic acid binding;inositol-1,3,4-trisphosphate 6-kinase activity;DNA binding;inositol tetrakisphosphate 1-kinase activity;aspartate-tRNA ligase activity;aspartate-tRNA(Asn) ligase activity;ATP binding;aminoacyl-tRNA ligase activity;metal ion binding	GO:0016020;GO:0005739;GO:0005737;GO:0009507	membrane;mitochondrion;cytoplasm;chloroplast	Cytoplasm;Nucleotide-binding;Chloroplast;Metal-binding;Magnesium;Protein biosynthesis;DNA-binding;Mitochondrion;Ligase;Plastid;ATP-binding;Aminoacyl-tRNA synthetase		460.25	1022.6	744.72	595.96	824.46	1471.8	615.75	624.8	267.92	454.89	882.95	494.31
contig-10005000004	NAC073	NAC domain-containing protein 73		GO:0006355;GO:0045893;GO:2000652;GO:0006351	regulation of transcription, DNA-templated;positive regulation of transcription, DNA-templated;regulation of secondary cell wall biogenesis;transcription, DNA-templated	GO:0003700;GO:0003677;GO:0044212	transcription factor activity, sequence-specific DNA binding;DNA binding;transcription regulatory region DNA binding	GO:0005634	nucleus	Activator;Transcription;DNA-binding;Nucleus;Transcription regulation		144	1196.99	252	270.16	198.05	429	476	1095.59	105	225	215	113
contig-10006000000	JMT1	JASMONIC ACID CARBOXYL METHYLTRANSFERASE family protein	2.1.1.141	GO:0009694	jasmonic acid metabolic process	GO:0030795;GO:0008168	jasmonate O-methyltransferase activity;methyltransferase activity			Methyltransferase;Transferase		0	7	10	2	0	0	3634.62	22	83.7	5	5	4
contig-10006000014	CLP	E3 ubiquitin-protein ligase RGLG2	6.3.2.19;6.3.2.-	GO:0009690;GO:0002098;GO:0009867;GO:0009850;GO:0080148;GO:0009611;GO:0042742	cytokinin metabolic process;tRNA wobble uridine modification;jasmonic acid mediated signaling pathway;auxin metabolic process;negative regulation of response to water deprivation;response to wounding;defense response to bacterium	GO:0004842;GO:0008270;GO:0000166;GO:0016874	ubiquitin-protein transferase activity;zinc ion binding;nucleotide binding;ligase activity			Metal-binding;Zinc;Ligase;Zinc-finger;Myristate;Ubl conjugation pathway		2	0	0	0	1	0	0	2	0	0	1.99	46.03
contig-10007000012				GO:0006694	steroid biosynthetic process	GO:0003854	3-beta-hydroxy-delta5-steroid dehydrogenase activity	GO:0016021	integral component of membrane	Membrane;Transmembrane;Transmembrane helix		14	0	55	2	0	2.56	2	6	0	0	0	0
contig-10007000017	rlk1	Serine/threonine-protein kinase	2.7.11.1	GO:0006468;GO:0006952;GO:0045087;GO:0048544	protein phosphorylation;defense response;innate immune response;recognition of pollen	GO:0004672;GO:0004674;GO:0005337;GO:0005516;GO:0005524;GO:0030246;GO:0031625	protein kinase activity;protein serine/threonine kinase activity;nucleoside transmembrane transporter activity;calmodulin binding;ATP binding;carbohydrate binding;ubiquitin protein ligase binding	GO:0005886;GO:0009506;GO:0016021	plasma membrane;plasmodesma;integral component of membrane	Kinase;Lectin;Membrane;Receptor;Serine/threonine-protein kinase;Signal;Transferase;Transmembrane;Transmembrane helix		0	0	0	0	8	0	0	0	0	0	0	0
contig-10008000007		Transmembrane 9 superfamily member				GO:0003723	RNA binding	GO:0016021	integral component of membrane	Membrane;Receptor;Signal;Transmembrane;Transmembrane helix		67.85	16	10	2	16	9	12	3	7	13	1	0
contig-10008000019	At5g58020	At5g58020		GO:0000380;GO:1902979	alternative mRNA splicing, via spliceosome;mitotic DNA replication termination			GO:0005634	nucleus	Coiled coil		289.89	308.16	375.4	357.65	276.74	373.27	747.63	359.95	228.44	206.51	176.14	533.93
contig-10008000022	ACSA	ACSA	6.2.1.1	GO:0008152;GO:0048149;GO:0006085;GO:0006084;GO:0008610;GO:0006083;GO:0019427	metabolic process;behavioral response to ethanol;acetyl-CoA biosynthetic process;acetyl-CoA metabolic process;lipid biosynthetic process;acetate metabolic process;acetyl-CoA biosynthetic process from acetate	GO:0016208;GO:0005524;GO:0003824;GO:0003987;GO:0046872	AMP binding;ATP binding;catalytic activity;acetate-CoA ligase activity;metal ion binding	GO:0009570;GO:0009514;GO:0005654;GO:0005829	chloroplast stroma;glyoxysome;nucleoplasm;cytosol	Peroxisome;Nucleotide-binding;Metal-binding;Magnesium;Ligase;Glyoxysome;ATP-binding;Acetylation		4.78	9.04	6.53	1.28	7.34	3.01	17	11.75	5.01	0	7.35	40.11
contig-10009000000	CIPK6	CBL-interacting serine/threonine-protein kinase 6	2.7.11.1	GO:0009651;GO:0007275;GO:0009788;GO:0009737;GO:0009414;GO:0042538;GO:0009738;GO:0007165;GO:0010540	response to salt stress;multicellular organism development;negative regulation of abscisic acid-activated signaling pathway;response to abscisic acid;response to water deprivation;hyperosmotic salinity response;abscisic acid-activated signaling pathway;signal transduction;basipetal auxin transport	GO:0004674;GO:0004672;GO:0005524	protein serine/threonine kinase activity;protein kinase activity;ATP binding	GO:0005783	endoplasmic reticulum	Kinase;Nucleotide-binding;Transferase;Endoplasmic reticulum;ATP-binding;Manganese;Phosphoprotein;Serine/threonine-protein kinase		4029.01	4632.79	5610.08	5138	4199.86	3635.84	7962.95	4237.87	3938.58	6535.98	5213.1	4186.78
contig-1001000000	SNL2	Paired amphipathic helix protein Sin3-like 2		GO:0006355;GO:0016575;GO:0000122;GO:0006351;GO:0045892	regulation of transcription, DNA-templated;histone deacetylation;negative regulation of transcription from RNA polymerase II promoter;transcription, DNA-templated;negative regulation of transcription, DNA-templated	GO:0001106	RNA polymerase II transcription corepressor activity	GO:0000118;GO:0000785;GO:0005829	histone deacetylase complex;chromatin;cytosol	Transcription;Repeat;Nucleus;Coiled coil;Repressor;Transcription regulation;Phosphoprotein		1893	1590.02	1749	1770.93	1329.47	2428.1	3030	1574.03	810.07	1026	1404.07	1374.05
contig-1001000001	GONST1	GDP-mannose transporter GONST1		GO:0015780;GO:0015784;GO:0008643	nucleotide-sugar transport;GDP-mannose transport;carbohydrate transport	GO:0005338;GO:0005458	nucleotide-sugar transmembrane transporter activity;GDP-mannose transmembrane transporter activity	GO:0005794;GO:0016021;GO:0000139	Golgi apparatus;integral component of membrane;Golgi membrane	Transport;Transmembrane helix;Sugar transport;Transmembrane;Membrane;Golgi apparatus	*	238	250	279	192	179.95	129	494	232.99	294	119	115.61	190
contig-10010000015	Vd1	Disease resistance family protein / LRR family protein, putative	1.3.1.74;2.7.11.1;3.1.3.16			GO:0032440;GO:0016301;GO:0016740;GO:0004721	2-alkenal reductase [NAD(P)] activity;kinase activity;transferase activity;phosphoprotein phosphatase activity	GO:0016021	integral component of membrane	Signal;Leucine-rich repeat;Kinase;Receptor;Transmembrane helix;Repeat;Transmembrane;Membrane	*	137.74	315.39	196.69	237.25	217.8	274.18	70.25	81.2	59.7	44.46	178.26	107.5
contig-1001000002	Sb04g012680	Putative uncharacterized protein Sb04g012680				GO:0003676;GO:0003677;GO:0043531;GO:0000981	nucleic acid binding;DNA binding;ADP binding;RNA polymerase II transcription factor activity, sequence-specific DNA binding	GO:0005737;GO:0005654	cytoplasm;nucleoplasm	Transmembrane helix;Transmembrane;Membrane		0	3	1	0	0	0	3	0	0	0	0	0
contig-1001000004	RPS31	30S ribosomal protein S31, chloroplastic		GO:0032544	plastid translation			GO:0009570;GO:0009941;GO:0005840;GO:0009507	chloroplast stroma;chloroplast envelope;ribosome;chloroplast	Chloroplast;rRNA-binding;Ribonucleoprotein;Ribosomal protein;Plastid;Transit peptide;Phosphoprotein		794.82	609.33	409.46	966.15	716.04	1777.78	253.06	746.76	168.73	561.34	1135.35	447.63
contig-1001000009	CNR6	Cell number regulator 6		GO:0008654;GO:0007017	phospholipid biosynthetic process;microtubule-based process	GO:0004609	phosphatidylserine decarboxylase activity	GO:0005794;GO:0030286;GO:0016021	Golgi apparatus;dynein complex;integral component of membrane	Transmembrane helix;Transmembrane;Membrane	*	0	0	0	0	0	0	2	3	1	0	0	0
contig-1001000010	met1	Methionine synthase	2.1.1.-;2.1.1.14	GO:0009651;GO:0019280;GO:0009086;GO:0010043;GO:0043581;GO:0046686;GO:0046084;GO:0050667	response to salt stress;L-methionine biosynthetic process from homoserine via O-acetyl-L-homoserine and cystathionine;methionine biosynthetic process;response to zinc ion;mycelium development;response to cadmium ion;adenine biosynthetic process;homocysteine metabolic process	GO:0003871;GO:0008705;GO:0008270	5-methyltetrahydropteroyltriglutamate-homocysteine S-methyltransferase activity;methionine synthase activity;zinc ion binding	GO:0005576;GO:0009570;GO:0005774;GO:0048046;GO:0005634;GO:0009941;GO:0009506;GO:0009507;GO:0005829	extracellular region;chloroplast stroma;vacuolar membrane;apoplast;nucleus;chloroplast envelope;plasmodesma;chloroplast;cytosol	Isopeptide bond;Methyltransferase;Transferase;Ubl conjugation;Metal-binding;Methionine biosynthesis;Zinc;Repeat;Amino-acid biosynthesis		2308	1167	2878.78	306.54	193.98	474	4599.02	2294.61	532.04	526	303	1540.73
contig-1001000012	RPH1	Resistance to phytophthora 1 protein						GO:0016021	integral component of membrane	Transmembrane helix;Transmembrane;Membrane		22.44	26.47	2.02	16.16	35.35	26.07	0	8.12	1	7.04	24.14	2.03
contig-1001000016	galP	Inositol transporter 4	1.3.1.74	GO:0035428;GO:1904679;GO:0046323;GO:0015798;GO:0008643;GO:0023052	hexose transmembrane transport;myo-inositol import across plasma membrane;glucose import;myo-inositol transport;carbohydrate transport;signaling	GO:0005355;GO:0032440;GO:0005351;GO:0022891;GO:0022857;GO:0005366	glucose transmembrane transporter activity;2-alkenal reductase [NAD(P)] activity;sugar;substrate-specific transmembrane transporter activity;transmembrane transporter activity;myo-inositol	GO:0005887;GO:0009705;GO:0005886;GO:0016021;GO:0005773;GO:0090406	integral component of plasma membrane;plant-type vacuole membrane;plasma membrane;integral component of membrane;vacuole;pollen tube	Transport;Transmembrane helix;Symport;Sugar transport;Transmembrane;Vacuole;Membrane		2660.61	790.17	7210.92	931.75	3273.64	6585.02	4320.6	478.91	358.62	335.81	2588.64	9822.03
contig-1001000019	mpk6	Mitogen-activated protein kinase	2.7.11.24	GO:0043622;GO:0010075;GO:0042542;GO:0000302;GO:0009611;GO:0009753;GO:0009738	cortical microtubule organization;regulation of meristem growth;response to hydrogen peroxide;response to reactive oxygen species;response to wounding;response to jasmonic acid;abscisic acid-activated signaling pathway	GO:0005516;GO:0004672;GO:0005524;GO:0004707	calmodulin binding;protein kinase activity;ATP binding;MAP kinase activity	GO:0005773;GO:0005622	vacuole;intracellular	WD repeat;Kinase;Nucleotide-binding;Transferase;ATP-binding;Phosphoprotein;Serine/threonine-protein kinase		5	19.07	4	6.01	1	4	3	24	2	2	1	16
contig-1001000020	SCL30	Serine/arginine-rich SC35-like splicing factor SCL30		GO:0008380;GO:0006979;GO:0000398	RNA splicing;response to oxidative stress;mRNA splicing, via spliceosome	GO:0003676;GO:0003723;GO:0042802;GO:0000166	nucleic acid binding;RNA binding;identical protein binding;nucleotide binding	GO:0016607;GO:0005681	nuclear speck;spliceosomal complex	Signal;RNA-binding;Nucleus;mRNA splicing;mRNA processing;Spliceosome;Phosphoprotein;Serine/threonine-protein kinase	*	966.25	1179.5	1284.64	653.86	535.53	815	3101	1531.69	1573.51	615	607.01	837.76
contig-1001000023	RPI4	Probable ribose-5-phosphate isomerase 4, chloroplastic	5.3.1.6	GO:0016556;GO:0009052	mRNA modification;pentose-phosphate shunt, non-oxidative branch	GO:0004842;GO:0004751	ubiquitin-protein transferase activity;ribose-5-phosphate isomerase activity	GO:0009507	chloroplast	Chloroplast;Isomerase;Plastid;Transit peptide		75.71	185.99	58.9	327.35	279.81	224.26	71.18	328.44	48.14	252.3	367.48	77.47
contig-10011000002	RGA4	LRR and NB-ARC domains-containing disease resistance protein, putative	3.1.3.16	GO:0006480;GO:0006952	N-terminal protein amino acid methylation;defense response	GO:0004721;GO:0043531;GO:0047134	phosphoprotein phosphatase activity;ADP binding;protein-disulfide reductase activity			Coiled coil;Plant defense		0	2	0	3	0	0	0	6	2	2	3	17
contig-10011000014	Os01g0523700	Os01g0523700 protein		GO:0006265	DNA topological change	GO:0003918;GO:0008138	DNA topoisomerase type II (ATP-hydrolyzing) activity;protein tyrosine/serine/threonine phosphatase activity	GO:0005739;GO:0005694;GO:0009295;GO:0016592;GO:0009507;GO:0016021	mitochondrion;chromosome;nucleoid;mediator complex;chloroplast;integral component of membrane	Membrane;Transmembrane;Transmembrane helix		0	350	2	381.99	285.4	543.03	973.04	4	69	197.74	0	576.06
contig-10012000000	hemH	Ferrochelatase	4.99.1.1	GO:0006783;GO:0015995;GO:0033014	heme biosynthetic process;chlorophyll biosynthetic process;tetrapyrrole biosynthetic process	GO:0004325;GO:0004635;GO:0046872	ferrochelatase activity;phosphoribosyl-AMP cyclohydrolase activity;metal ion binding	GO:0005737;GO:0005739;GO:0009507;GO:0009535;GO:0009536;GO:0031969	cytoplasm;mitochondrion;chloroplast;chloroplast thylakoid membrane;plastid;chloroplast membrane	Chloroplast;Cytoplasm;Heme biosynthesis;Iron;Lyase;Metal-binding;Plastid;Porphyrin biosynthesis;Thylakoid;Transit peptide		49.65	86.98	34.62	98.1	60.93	139.88	47.04	62.01	28.84	63.13	123.37	59
contig-10012000013	NBSm	Putative disease resistance protein At5g66900 family		GO:0006952	defense response	GO:0043531	ADP binding			Coiled coil;Leucine-rich repeat;Plant defense		151.62	158.36	169	71.54	69.04	118.35	394.38	170.36	159.99	88.12	96.88	112.97
contig-10012000014	PUX7	Plant UBX domain-containing protein 7		GO:0033014;GO:0018160;GO:0006364;GO:0006606;GO:0009220	tetrapyrrole biosynthetic process;peptidyl-pyrromethane cofactor linkage;rRNA processing;protein import into nucleus;pyrimidine ribonucleotide biosynthetic process	GO:0004418;GO:0003824;GO:0030674	hydroxymethylbilane synthase activity;catalytic activity;protein binding, bridging	GO:0005634;GO:0032040	nucleus;small-subunit processome	WD repeat;Ubl conjugation pathway;Repeat;Nucleus;Acetylation		1358.97	2077.71	1654.41	1401.67	1554.09	2109.28	1423.09	1360.75	641.41	917.16	1553.38	1341.73
contig-10013000014	At4g38120	ARM repeat superfamily protein						GO:0005774	vacuolar membrane	Signal	*	525.99	672.5	503.01	458	697	978.5	111	386.98	128	347	699.01	560.08
contig-10013000022	PGSC0003DMG400031861	Serine/threonine-protein kinase	2.7.11.1	GO:0048544;GO:0006468	recognition of pollen;protein phosphorylation	GO:0004674;GO:0004672;GO:0005524	protein serine/threonine kinase activity;protein kinase activity;ATP binding	GO:0005886;GO:0016021	plasma membrane;integral component of membrane	Signal;Kinase;Nucleotide-binding;Receptor;Lectin;Transmembrane helix;Transferase;Transmembrane;Membrane;ATP-binding;Serine/threonine-protein kinase		7	3	8	0	20	20	10	11	4	5	0	0
contig-10014000011	hamy4	Myosin-J heavy chain	5.99.1.2	GO:0016049;GO:0048768;GO:0090436;GO:0030048;GO:0051640;GO:0048467;GO:0051645;GO:0051646;GO:0009860;GO:0007015;GO:0009791;GO:0046740;GO:0010090;GO:0048767;GO:0060151;GO:0010091;GO:0010154	cell growth;root hair cell tip growth;leaf pavement cell development;actin filament-based movement;organelle localization;gynoecium development;Golgi localization;mitochondrion localization;pollen tube growth;actin filament organization;post-embryonic development;transport of virus in host, cell to cell;trichome morphogenesis;root hair elongation;peroxisome localization;trichome branching;fruit d…	GO:0000146;GO:0003774;GO:0003917;GO:0042802;GO:0005524	microfilament motor activity;motor activity;DNA topoisomerase type I activity;identical protein binding;ATP binding	GO:0030133;GO:0016459;GO:0035619;GO:0009506	transport vesicle;myosin complex;root hair tip;plasmodesma	Signal;Nucleotide-binding;Actin-binding;Isomerase;Myosin;Motor protein;Coiled coil;Calmodulin-binding;ATP-binding		1	0	4	0	4	0	0	0	0	2	2	1
contig-10014000014	CHC2	Clathrin heavy chain 2		GO:0007041;GO:0000915;GO:0033572;GO:0042147;GO:0033227;GO:0007067;GO:0006907;GO:0072583;GO:0045747;GO:0035002;GO:0006886;GO:0048268;GO:0030198;GO:0016192;GO:0035159;GO:0006898;GO:0031623;GO:0031152;GO:0006897;GO:1900126;GO:0007291;GO:0006970;GO:0000281;GO:0048749;GO:1903077;GO:0008103;GO:0001649;GO:0007594;GO:0008104;GO:0007269;GO:0007033;GO:0040008;GO:0007268;GO:0033363;GO:0045807;GO:0046326;GO:…	lysosomal transport;actomyosin contractile ring assembly;transferrin transport;retrograde transport, endosome to Golgi;dsRNA transport;mitotic nuclear division;pinocytosis;clathrin-mediated endocytosis;positive regulation of Notch signaling pathway;liquid clearance, open tracheal system;intracellular protein transport;clathrin coat assembly;extracellular matrix organization;vesicle-mediated trans…	GO:0019901;GO:0016972;GO:0005198;GO:0032051	protein kinase binding;thiol oxidase activity;structural molecule activity;clathrin light chain binding	GO:0005794;GO:0030118;GO:0005886;GO:0032588;GO:0016020;GO:0030139;GO:0030130;GO:0031410;GO:0019028;GO:0005819;GO:0005770;GO:0043234;GO:1903561;GO:0071439;GO:0030135;GO:0030141;GO:0005811;GO:0016324;GO:0030669;GO:0030129;GO:0005905;GO:0008021;GO:0005938;GO:0030136;GO:0045334;GO:0009506;GO:0009507;GO:0030659;GO:0097443;GO:0030132;GO:0005829;GO:0005802;GO:0036020;GO:0042470;GO:0070062;GO:0030125	Golgi apparatus;clathrin coat;plasma membrane;trans-Golgi network membrane;membrane;endocytic vesicle;clathrin coat of trans-Golgi network vesicle;cytoplasmic vesicle;viral capsid;spindle;late endosome;protein complex;extracellular vesicle;clathrin complex;coated vesicle;secretory granule;lipid particle;apical plasma membrane;clathrin-coated endocytic vesicle membrane;clathrin coat of synaptic ve…	Coiled coil;Capsid protein;Coated pit;Cytoplasmic vesicle;Membrane;Repeat;Endocytosis;Acetylation		11693.9	9685.62	13139.7	8402.15	9353.74	16230.1	16873.5	9776.29	6081.75	11749.7	10640.4	14183.7
contig-10015000011	BnaAnng19680D	BnaAnng19680D protein		GO:0071816	tail-anchored membrane protein insertion into ER membrane	GO:0003735	structural constituent of ribosome	GO:0016021;GO:0022627	integral component of membrane;cytosolic small ribosomal subunit	Transmembrane helix;Transmembrane;Coiled coil;Membrane		67.56	99	33.66	65	73	78	201.56	81.14	40	53.5	49.6	61.65
contig-10015000014	PH1	P3B-ATPase PH1	3.6.3.1;3.2.1.58;3.6.1.-;3.6.3.-;3.6.3.2	GO:0051017;GO:0007163;GO:0007015;GO:0005975;GO:0015693;GO:0016477	actin filament bundle assembly;establishment or maintenance of cell polarity;actin filament organization;carbohydrate metabolic process;magnesium ion transport;cell migration	GO:0051015;GO:0004553;GO:0004012;GO:0004338;GO:0019829;GO:0015444;GO:0005524;GO:0046872	actin filament binding;hydrolase activity, hydrolyzing O-glycosyl compounds;phospholipid-translocating ATPase activity;glucan exo-1,3-beta-glucosidase activity;cation-transporting ATPase activity;magnesium-importing ATPase activity;ATP binding;metal ion binding	GO:0031941;GO:0043231;GO:0005887;GO:0016021	filamentous actin;intracellular membrane-bounded organelle;integral component of plasma membrane;integral component of membrane	Glycosidase;Nucleotide-binding;Transmembrane helix;Transmembrane;Hydrolase;Membrane;ATP-binding		1068	748.93	1105.06	1181.32	917.29	1585	940.63	665.85	349	365	847.38	1024.32
contig-10015000022				GO:0007165	signal transduction	GO:0043531	ADP binding			Leucine-rich repeat;Repeat		22.99	150.03	0	69.78	74	62	43	46	20.02	59.06	51.45	63
contig-10018000003	TK	Thymidine kinase	2.7.1.21	GO:0046104;GO:0006259;GO:0006139;GO:0051289;GO:0048015;GO:0010225;GO:0071897;GO:0009636;GO:0001889;GO:0048565;GO:0051414;GO:0031667;GO:0014856;GO:0043097;GO:0060138;GO:0006302;GO:0046688	thymidine metabolic process;DNA metabolic process;nucleobase-containing compound metabolic process;protein homotetramerization;phosphatidylinositol-mediated signaling;response to UV-C;DNA biosynthetic process;response to toxic substance;liver development;digestive tract development;response to cortisol;response to nutrient levels;skeletal muscle cell proliferation;pyrimidine nucleoside salvage;fe…	GO:0005516;GO:0004683;GO:0042803;GO:0019206;GO:0042802;GO:0005524;GO:0046872;GO:0004797	calmodulin binding;calmodulin-dependent protein kinase activity;protein homodimerization activity;nucleoside kinase activity;identical protein binding;ATP binding;metal ion binding;thymidine kinase activity			Kinase;Nucleotide-binding;Transferase;Metal-binding;Zinc;DNA synthesis;Calmodulin-binding;ATP-binding;Acetylation		683.6	407.83	928.61	441.23	720.29	832.47	130.14	300.2	103.8	279.53	594.86	701.88
contig-10018000015	FOLT1	Folate transporter 1, chloroplastic		GO:0006412;GO:0006810;GO:0055085	translation;transport;transmembrane transport	GO:0003735;GO:0008517	structural constituent of ribosome;folic acid transporter activity	GO:0005840;GO:0009507;GO:0009941;GO:0016021;GO:0031969	ribosome;chloroplast;chloroplast envelope;integral component of membrane;chloroplast membrane	Membrane;Repeat;Transmembrane;Transmembrane helix;Transport	*	1	11.47	4	8.18	9.22	11	0	0	0	6	8	8
contig-10019000004	bZIP108	BZIP transcription factor		GO:0010043;GO:0042538;GO:0006351	response to zinc ion;hyperosmotic salinity response;transcription, DNA-templated	GO:0003700;GO:0043565	transcription factor activity, sequence-specific DNA binding;sequence-specific DNA binding	GO:0005634	nucleus	Nucleus;Stress response;Coiled coil;Repressor		153	276	123	242	242	443	342	241	220	355	444.97	199
contig-10019000012	Os02g0194200	Zinc finger CCCH domain-containing protein 14				GO:0003677;GO:0003723;GO:0008418;GO:0046872	DNA binding;RNA binding;protein-N-terminal asparagine amidohydrolase activity;metal ion binding			Metal-binding;Zinc;DNA-binding;RNA-binding;Repeat;Zinc-finger		1500.31	1141.5	1675.55	1350.22	1280.89	1558.5	1278.4	1219.56	541.85	941.26	1694.46	1222.47
contig-1002000006	dhl	Dihydrolipoamide dehydrogenase	1.8.1.4;1.6.2.6	GO:0046686;GO:0045454	response to cadmium ion;cell redox homeostasis	GO:0004148;GO:0050660;GO:0016491;GO:0015043;GO:0034602;GO:0050897;GO:0016668	dihydrolipoyl dehydrogenase activity;flavin adenine dinucleotide binding;oxidoreductase activity;leghemoglobin reductase activity;oxoglutarate dehydrogenase (NAD+) activity;cobalt ion binding;oxidoreductase activity, acting on a sulfur group of donors, NAD(P) as acceptor	GO:0005960;GO:0005739;GO:0005747;GO:0048046;GO:0005759;GO:0005623	glycine cleavage complex;mitochondrion;mitochondrial respiratory chain complex I;apoplast;mitochondrial matrix;cell	Oxidoreductase;Flavoprotein;Redox-active center;Mitochondrion;NAD;Disulfide bond;Transit peptide;FAD		4.01	2.5	8.64	5.01	2.01	0	0	1	0	1	7.06	5.01
contig-1002000007	HEN2	Superkiller viralicidic activity 2-like 2	3.6.4.13	GO:0006397;GO:0006401;GO:0010093;GO:0016070;GO:0060149	mRNA processing;RNA catabolic process;specification of floral organ identity;RNA metabolic process;negative regulation of posttranscriptional gene silencing	GO:0003723;GO:0003724;GO:0005524	RNA binding;RNA helicase activity;ATP binding	GO:0005654;GO:0005829;GO:0016607	nucleoplasm;cytosol;nuclear speck	ATP-binding;Acetylation;Coiled coil;Developmental protein;Flowering;Helicase;Hydrolase;Nucleotide-binding;mRNA processing		0	24	2	0	8.1	5.04	3	19.15	1	2.01	1	14
contig-1002000010	PTAC16	Protein plastid transcriptionally active 16, chloroplastic		GO:0007623	circadian rhythm			GO:0016020;GO:0009295;GO:0098572;GO:0009508;GO:0009535;GO:0009941;GO:0009534;GO:0009507;GO:0042644	membrane;nucleoid;stromal side of plastid thylakoid membrane;plastid chromosome;chloroplast thylakoid membrane;chloroplast envelope;chloroplast thylakoid;chloroplast;chloroplast nucleoid	Chloroplast;Coiled coil;Thylakoid;Plastid;NADP;Membrane;Transit peptide;Phosphoprotein		4216.18	4604.6	2031.17	4384.92	3847.28	6245.34	2973.75	5139.4	884.54	2630.91	4173.47	2948.14
contig-1002000011	glysoja_010910	Transmembrane protein	2.5.1.54	GO:0009073	aromatic amino acid family biosynthetic process	GO:0003849	3-deoxy-7-phosphoheptulonate synthase activity	GO:0016021;GO:0009507	integral component of membrane;chloroplast	Chloroplast;Transmembrane helix;Transmembrane;Aromatic amino acid biosynthesis;Membrane;Transit peptide		182	21	197	26	7	9	6	23	30	4	0	77
contig-1002000016	LOC541812	Chloroplast RNA splicing2	3.1.1.29	GO:0008380;GO:0032543;GO:0006397	RNA splicing;mitochondrial translation;mRNA processing	GO:0004045	aminoacyl-tRNA hydrolase activity	GO:0005739;GO:0009570;GO:0030529;GO:0009507	mitochondrion;chloroplast stroma;intracellular ribonucleoprotein complex;chloroplast	Chloroplast;Ribonucleoprotein;Plastid;Hydrolase;mRNA splicing;mRNA processing;Transit peptide		50.69	61.95	4.07	38.89	62.34	59.75	4.03	11.31	1.02	33.23	45.36	21.46
contig-1002000018	BnaA07g02460D	BnaA07g02460D protein				GO:0003676;GO:0003677;GO:0046872	nucleic acid binding;DNA binding;metal ion binding					0	0	0	0	0	2	0	2	0	0	0	0
contig-1002000019	glysoja_032315	Phospholipase D alpha 1	3.1.4.4;2.7.7.38	GO:0051301;GO:0001944	cell division;vasculature development	GO:0070290;GO:0016301;GO:0004630;GO:0008690;GO:0003746	N-acylphosphatidylethanolamine-specific phospholipase D activity;kinase activity;phospholipase D activity;3-deoxy-manno-octulosonate cytidylyltransferase activity;translation elongation factor activity	GO:0016021	integral component of membrane	Signal;Transferase;Elongation factor;Nucleotidyltransferase;Hydrolase		306.5	567.5	398.75	372.88	290.06	507.61	687.31	442.1	239.51	238.31	379.24	287.51
contig-1002000020	ube2w	Probable ubiquitin-conjugating enzyme E2 W	6.3.2.19;2.3.2.25;2.3.2.23	GO:0071218;GO:0043161;GO:0006515;GO:0009739;GO:0000209;GO:0006513;GO:0006511	cellular response to misfolded protein;proteasome-mediated ubiquitin-dependent protein catabolic process;misfolded or incompletely synthesized protein catabolic process;response to gibberellin;protein polyubiquitination;protein monoubiquitination;ubiquitin-dependent protein catabolic process	GO:0004842;GO:0061630;GO:0005524;GO:0016874;GO:0031625	ubiquitin-protein transferase activity;ubiquitin protein ligase activity;ATP binding;ligase activity;ubiquitin protein ligase binding	GO:0005737;GO:0005634	cytoplasm;nucleus	Nucleotide-binding;Transferase;Ligase;Ubl conjugation pathway;ATP-binding		24.66	119.72	132.94	26.85	62.37	67.14	88.87	96.66	35.37	27.51	34.6	65.07
contig-1002000022	BnaC04g41570D	BnaC04g41570D protein		GO:0034314;GO:0007015;GO:0006396	Arp2/3 complex-mediated actin nucleation;actin filament organization;RNA processing	GO:0051015	actin filament binding	GO:0005885	Arp2/3 protein complex	WD repeat;Actin-binding;Repeat;Cytoskeleton		38.98	38.42	50.76	37.91	29.91	53.7	57.52	18.62	4.96	15.2	42.63	56.95
contig-10021000000	vtaA3	VtaA26		GO:0009405	pathogenesis	GO:0005201	extracellular matrix structural constituent	GO:0005578;GO:0005581;GO:0019867	proteinaceous extracellular matrix;collagen trimer;outer membrane	Collagen;Disulfide bond;Extracellular matrix;Secreted;Signal		14	64	28.95	13	19	114	61	130	15	23	37	5
contig-10023000001	34446	Probable magnesium transporter	3.4.24.-;3.6.4.3	GO:0015693	magnesium ion transport	GO:0015095;GO:0008568	magnesium ion transmembrane transporter activity;microtubule-severing ATPase activity	GO:0016021;GO:0005769	integral component of membrane;early endosome	Endosome;Transport;Transmembrane helix;Ion transport;Magnesium;Transmembrane;Membrane;Cell membrane		10.55	13.5	8.15	4.04	23.07	3.48	15.88	2.36	8.12	7.26	7.38	13.75
contig-10023000011	NAXT1	Nitrate excretion transporter 1		GO:1902476;GO:0042128;GO:0015706;GO:0006857;GO:0071472;GO:0009624;GO:0010447	chloride transmembrane transport;nitrate assimilation;nitrate transport;oligopeptide transport;cellular response to salt stress;response to nematode;response to acidic pH	GO:0010542;GO:0015112;GO:0005215;GO:0015108	nitrate efflux transmembrane transporter activity;nitrate transmembrane transporter activity;transporter activity;chloride transmembrane transporter activity	GO:0016021	integral component of membrane	Transport;Transmembrane helix;Transmembrane;Nitrate assimilation;Membrane		233.11	789.94	447.99	323.04	313.56	288.14	141.87	447.31	70.57	135.17	198.18	196.73
contig-10023000019	NQR	Zinc-binding alcohol dehydrogenase domain-containing protein 2	1.6.5.5;1.1.1.141			GO:0016404;GO:0016491;GO:0003960;GO:0008270	15-hydroxyprostaglandin dehydrogenase (NAD+) activity;oxidoreductase activity;NADPH;zinc ion binding			Signal;Oxidoreductase		18.99	9.21	43.41	1.47	13.13	25.24	4.26	4.17	2.55	0	9.04	7.98
contig-10023000023	MTR_2g076050	Cytochrome b559, alpha/beta subunit PbsEF protein		GO:0015979	photosynthesis							0	6	0	3	6	4	0	0	0	1	0	8
contig-10025000012	KPHMT1	3-methyl-2-oxobutanoate hydroxymethyltransferase 1, mitochondrial	2.1.2.11	GO:0015940	pantothenate biosynthetic process	GO:0050661;GO:0008168;GO:0008677;GO:0046872;GO:0050897;GO:0003864	NADP binding;methyltransferase activity;2-dehydropantoate 2-reductase activity;metal ion binding;cobalt ion binding;3-methyl-2-oxobutanoate hydroxymethyltransferase activity	GO:0005739;GO:0005737	mitochondrion;cytoplasm	Cytoplasm;Coiled coil;Methyltransferase;Transferase;Metal-binding;Magnesium;Transit peptide;Pantothenate biosynthesis;Mitochondrion		1289.18	875.94	2283.19	556.86	406.01	945.21	1965.03	926.56	488.79	286.23	593.18	1638.35
contig-10026000022	At1g63640	Kinesin-like protein		GO:0007018	microtubule-based movement	GO:0003777;GO:0005524;GO:0016887	microtubule motor activity;ATP binding;ATPase activity	GO:0005871;GO:0005874	kinesin complex;microtubule	ATP-binding;Coiled coil;Microtubule;Motor protein;Nucleotide-binding		14.54	31.04	24.89	5.97	28.68	13.62	9.48	25.54	5.2	34.38	8.76	22.47
contig-10028000013						GO:0004674	protein serine/threonine kinase activity			Signal;Kinase;Serine/threonine-protein kinase		3	0	0	13.02	1	0	0	2	0	8.01	0	0
contig-10030000019	BnaC03g43610D	BnaC03g43610D protein						GO:0016021	integral component of membrane	Transmembrane helix;Transmembrane;Coiled coil;Membrane		21.1	52.37	17.04	15.18	34.17	14.03	48.24	25.02	9	22.68	38.13	13.06
contig-1003000003	At3g19000	2-oxoglutarate (2OG) and Fe(II)-dependent oxygenase superfamily protein	1.14.11.23;1.14.11.11;1.14.11.15			GO:0016707;GO:0005506;GO:0047998;GO:0051213;GO:0016491;GO:0045431;GO:0046872	gibberellin 3-beta-dioxygenase activity;iron ion binding;hyoscyamine (6S)-dioxygenase activity;dioxygenase activity;oxidoreductase activity;flavonol synthase activity;metal ion binding			Oxidoreductase;Metal-binding;Iron;Dioxygenase		304.17	208.58	603.44	142.46	102.89	590.34	317.98	120.52	232.71	170.36	236.31	152.33
contig-1003000005	bbc1l	60S ribosomal protein L13		GO:0097421;GO:0006412;GO:0009735;GO:0051726	liver regeneration;translation;response to cytokinin;regulation of cell cycle	GO:0003735;GO:0003723	structural constituent of ribosome;RNA binding	GO:0022626;GO:0005774;GO:0022625;GO:0009506;GO:0005840;GO:0005829	cytosolic ribosome;vacuolar membrane;cytosolic large ribosomal subunit;plasmodesma;ribosome;cytosol	Isopeptide bond;Ubl conjugation;Ribonucleoprotein;Ribosomal protein;Acetylation		3.5	29.32	13.18	20.99	19.96	8.06	20.43	4.04	3.14	0	24.02	20.14
contig-1003000006	RPL5	60S ribosomal protein L5		GO:0008283;GO:0006364;GO:0006413;GO:0019083;GO:0006412;GO:0006298;GO:1905020;GO:0000184;GO:0042273;GO:0009955;GO:0009735;GO:1905017;GO:0000027;GO:0009965;GO:0043009;GO:0010015;GO:0071241;GO:0010922;GO:0006913;GO:1905023	cell proliferation;rRNA processing;translational initiation;viral transcription;translation;mismatch repair;positive regulation of methionine-tRNA ligase activity;nuclear-transcribed mRNA catabolic process, nonsense-mediated decay;ribosomal large subunit biogenesis;adaxial/abaxial pattern specification;response to cytokinin;positive regulation of isoleucine-tRNA ligase activity;ribosomal large su…	GO:0044822;GO:0030983;GO:0003735;GO:0008097	poly(A) RNA binding;mismatched DNA binding;structural constituent of ribosome;5S rRNA binding	GO:0022626;GO:0005925;GO:0030529;GO:0005730;GO:0017101;GO:0022625;GO:0005773;GO:0005840;GO:0070062	cytosolic ribosome;focal adhesion;intracellular ribonucleoprotein complex;nucleolus;aminoacyl-tRNA synthetase multienzyme complex;cytosolic large ribosomal subunit;vacuole;ribosome;extracellular exosome	Cytoplasm;Isopeptide bond;Disease mutation;Ubl conjugation;rRNA-binding;Ribonucleoprotein;Diamond-Blackfan anemia;Ribosomal protein;RNA-binding;Coiled coil;Acetylation		4.23	151	103	1	2	1	64	0	0	0	53.04	55
contig-1003000007	dl3270w	Cysteine-rich RLK (RECEPTOR-like protein kinase) 8	2.5.1.84;2.7.7.6;1.2.1.27;3.1.13.-	GO:0030422;GO:0017196;GO:0015074;GO:0006013	production of siRNA involved in RNA interference;N-terminal peptidyl-methionine acetylation;DNA integration;mannose metabolic process	GO:0016301;GO:0003676;GO:0052923;GO:0004559;GO:0050347;GO:0003964;GO:0008270;GO:0004525;GO:0004491	kinase activity;nucleic acid binding;all-trans-nonaprenyl-diphosphate synthase (geranyl-diphosphate specific) activity;alpha-mannosidase activity;trans-octaprenyltranstransferase activity;RNA-directed DNA polymerase activity;zinc ion binding;ribonuclease III activity;methylmalonate-semialdehyde dehydrogenase (acylating) activity	GO:0016442	RISC complex	Leucine-rich repeat;RNA-directed DNA polymerase;Plant defense;EGF-like domain;Kinase;Oxidoreductase;Receptor;Transferase;Nucleotidyltransferase;Microtubule;Motor protein		0	0	0	1	0	1	0	0	0	2	3	0
contig-1003000018	BnaC01g00950D	BnaC01g00950D protein		GO:0035024;GO:0030336;GO:0006351	negative regulation of Rho protein signal transduction;negative regulation of cell migration;transcription, DNA-templated	GO:0003714	transcription corepressor activity	GO:0005634;GO:0031965;GO:0005829	nucleus;nuclear membrane;cytosol	Coiled coil		282	316	202	164.01	64	231	51	259	35	142	160	165.83
contig-1003000022	NAC073	NAC domain-containing protein 73		GO:0006355;GO:0045893;GO:2000652;GO:0010332;GO:0000077;GO:0040020;GO:0006351	regulation of transcription, DNA-templated;positive regulation of transcription, DNA-templated;regulation of secondary cell wall biogenesis;response to gamma radiation;DNA damage checkpoint;regulation of meiotic nuclear division;transcription, DNA-templated	GO:0003700;GO:0003677;GO:0044212	transcription factor activity, sequence-specific DNA binding;DNA binding;transcription regulatory region DNA binding	GO:0005634	nucleus	Activator;Transcription;DNA-binding;Nucleus;Transcription regulation		37.29	372.95	147.35	11.06	16.04	22	53.95	571.02	25.06	4.02	8.04	18.03
contig-10031000012		Putative receptor-like protein kinase				GO:0004672;GO:0004674;GO:0005524;GO:0030247	protein kinase activity;protein serine/threonine kinase activity;ATP binding;polysaccharide binding			ATP-binding;Kinase;Nucleotide-binding;Serine/threonine-protein kinase;Signal;Transferase		187	202.05	33.14	105.95	144.08	18.79	162.06	30.02	53.93	13	10.94	107.01
contig-10034000005	EUGRSUZ_E01364	Putative quinone oxidoreductase-like protein	1.6.5.5			GO:0016491;GO:0003960;GO:0008270	oxidoreductase activity;NADPH;zinc ion binding			Oxidoreductase		224.14	351.08	168.97	134.08	155.73	216.9	100.93	267.99	21.33	80.31	89	150.29
contig-10034000015	LHW	BHLH transcription factor-like protein		GO:0048364;GO:0010479;GO:0010078;GO:0006468;GO:0051321;GO:0006355;GO:0045893;GO:0048316;GO:0090058;GO:0007140;GO:0071365;GO:0035556	root development;stele development;maintenance of root meristem identity;protein phosphorylation;meiotic cell cycle;regulation of transcription, DNA-templated;positive regulation of transcription, DNA-templated;seed development;metaxylem development;male meiosis;cellular response to auxin stimulus;intracellular signal transduction	GO:0004674;GO:0003700	protein serine/threonine kinase activity;transcription factor activity, sequence-specific DNA binding	GO:0005634;GO:0005829	nucleus;cytosol	DNA-binding;Activator;Transcription regulation;Developmental protein;Transcription;Nucleus		2002.9	1065.79	2939.22	1260.64	845.3	2929.78	381.96	1104.26	240.53	888	1686.61	2238.86
contig-10034000016	LPATB	1-acyl-sn-glycerol-3-phosphate acyltransferase	2.3.1.51	GO:0008152;GO:0008654	metabolic process;phospholipid biosynthetic process	GO:0003841;GO:0016746	1-acylglycerol-3-phosphate O-acyltransferase activity;transferase activity, transferring acyl groups	GO:0016021	integral component of membrane	Acyltransferase;Lipid biosynthesis;Lipid metabolism;Phospholipid biosynthesis;Phospholipid metabolism;Transferase		0	0	4	0	0	1	28	0	5	0	2	2
contig-10035000015	BnaA02g15290D	BnaA02g15290D protein	2.7.1.68;2.7.1.150	GO:0010256;GO:0007033;GO:0090332;GO:0009555	endomembrane system organization;vacuole organization;stomatal closure;pollen development	GO:0005524;GO:0016307;GO:0016308;GO:0046872;GO:0000285	ATP binding;phosphatidylinositol phosphate kinase activity;1-phosphatidylinositol-4-phosphate 5-kinase activity;metal ion binding;1-phosphatidylinositol-3-phosphate 5-kinase activity	GO:0005768;GO:0010008	endosome;endosome membrane	Metal-binding;Endosome;Zinc-finger;Coiled coil;Zinc;Kinase;Transferase		1172.52	1437.71	1784.22	966.51	1215.15	1390.57	1824	1303.05	1172.98	852	1232.56	2022.69
contig-10036000015	YPEL1	Protein yippee-like		GO:0007476;GO:0009765;GO:0018298	imaginal disc-derived wing morphogenesis;photosynthesis, light harvesting;protein-chromophore linkage	GO:0016168;GO:0008236;GO:0046872	chlorophyll binding;serine-type peptidase activity;metal ion binding	GO:0016020;GO:0009535;GO:0016021	membrane;chloroplast thylakoid membrane;integral component of membrane	Photosystem II;Photosystem I;Chlorophyll;Metal-binding;Zinc	*	25.38	109.73	27.87	89.95	175.06	122.43	34.18	37.36	0	64.63	87.22	97.39
contig-10037000019	F24G24.160	Putative uncharacterized protein AT4g10360				GO:0004190	aspartic-type endopeptidase activity	GO:0016021	integral component of membrane	Transmembrane helix;Transmembrane;Aspartyl protease;Membrane		23.68	17.77	10.83	17.63	44.66	17.02	17.57	30.59	4.31	3.17	20	10.64
contig-10038000011	PHR3	MYB-CC transcription factor	2.4.1.12	GO:0006351;GO:0006355;GO:0030244	transcription, DNA-templated;regulation of transcription, DNA-templated;cellulose biosynthetic process	GO:0003677;GO:0016760	DNA binding;cellulose synthase (UDP-forming) activity	GO:0005634	nucleus	Cellulose biosynthesis;Nucleus;Transcription;Transcription regulation		1	0	0	0	6.17	0	0	0	0	0	0	7.12
contig-10039000009		NBS-LRR resistance protein RGH2		GO:0006952	defense response	GO:0043531	ADP binding			Coiled coil;Plant defense		230.19	136.22	104.55	405.85	166.89	222.98	53.86	150.97	15.93	81.83	135.92	93.58
contig-10039000013	cdh1	Anaphase-promoting complex subunit cdc20	2.3.1.48;3.4.21.89	GO:0007067;GO:1904668;GO:0030162;GO:0006446;GO:0007096;GO:0051301;GO:0030718;GO:0000278;GO:0006909;GO:0006836;GO:0008054;GO:0022008;GO:0060547;GO:0097150;GO:0009607;GO:0016567;GO:0007144;GO:0007147;GO:0031145	mitotic nuclear division;positive regulation of ubiquitin protein ligase activity;regulation of proteolysis;regulation of translational initiation;regulation of exit from mitosis;cell division;germ-line stem cell population maintenance;mitotic cell cycle;phagocytosis;neurotransmitter transport;negative regulation of cyclin-dependent protein serine/threonine kinase by cyclin degradation;neurogenes…	GO:0061630;GO:0003743;GO:0019900;GO:0097027;GO:0004402	ubiquitin protein ligase activity;translation initiation factor activity;kinase binding;ubiquitin-protein transferase activator activity;histone acetyltransferase activity	GO:0005813;GO:0005819;GO:0005680;GO:0080008;GO:0033597;GO:0005634;GO:0005852;GO:0000776	centrosome;spindle;anaphase-promoting complex;Cul4-RING E3 ubiquitin ligase complex;mitotic checkpoint complex;nucleus;eukaryotic translation initiation factor 3 complex;kinetochore	WD repeat;Plant defense;Pathogenesis-related protein;Cell cycle;Repeat;Nucleus;Cell division;Mitosis;Calmodulin-binding;Ubl conjugation pathway		0	4.13	0	0	0	0	0	1.68	0	0	0	0
contig-10039000021		Calmodulin-binding protein		GO:0006950	response to stress					Signal		1.1	5.54	2.15	0	0	0	0	12.54	4.27	0	0	2.15
contig-10039000022		Adipocyte plasma membrane-associated		GO:0009058	biosynthetic process	GO:0016788;GO:0016844	hydrolase activity, acting on ester bonds;strictosidine synthase activity	GO:0005783	endoplasmic reticulum	Membrane;Transmembrane;Transmembrane helix		0	0	0	12	0	3	0	0	0	0	0	0
contig-1004000000	ABC6	ABC transporter G family member 28	3.6.3.44	GO:0006855;GO:0080167;GO:0010222;GO:0042545;GO:0045490;GO:0046415;GO:0010588	drug transmembrane transport;response to karrikin;stem vascular tissue pattern formation;cell wall modification;pectin catabolic process;urate metabolic process;cotyledon vascular tissue pattern formation	GO:0042626;GO:0008559;GO:0004857;GO:0005524;GO:0030599;GO:0015238;GO:0016887;GO:0045330	ATPase activity, coupled to transmembrane movement of substances;xenobiotic-transporting ATPase activity;enzyme inhibitor activity;ATP binding;pectinesterase activity;drug transmembrane transporter activity;ATPase activity;aspartyl esterase activity	GO:0005886;GO:0016021	plasma membrane;integral component of membrane	Signal;Nucleotide-binding;Transmembrane helix;Transmembrane;Aspartyl esterase;Membrane;ATP-binding		2.32	12	0	0	6	4	0	1.48	0	0	8	0
contig-1004000001	rps4	40S ribosomal protein S4		GO:0006412	translation	GO:0003735;GO:0019843;GO:0003723	structural constituent of ribosome;rRNA binding;RNA binding	GO:0022626;GO:0005774;GO:0005840;GO:0022627	cytosolic ribosome;vacuolar membrane;ribosome;cytosolic small ribosomal subunit	Cytoplasm;rRNA-binding;Ribonucleoprotein;Ribosomal protein;RNA-binding		22.4	13.98	4	3.35	3	16	15	7.01	3	1	5	41.53
contig-1004000002	PYL11	Hexosyltransferase	2.4.1.-	GO:0006486;GO:0007094	protein glycosylation;mitotic spindle assembly checkpoint	GO:0004373;GO:0008378;GO:0047220;GO:2001070	glycogen (starch) synthase activity;galactosyltransferase activity;galactosylxylosylprotein 3-beta-galactosyltransferase activity;starch binding	GO:0000139;GO:0005635;GO:0005794;GO:0016021	Golgi membrane;nuclear envelope;Golgi apparatus;integral component of membrane	Glycosyltransferase;Golgi apparatus;Manganese;Membrane;Signal-anchor;Transferase;Transmembrane;Transmembrane helix		33.6	15.22	21.11	4.03	0	19.88	5.77	12.1	0	7.24	11.41	13.5
contig-1004000004	FAOMT	Flavonoid 3',5'-methyltransferase	2.1.1.267;2.1.1.175;2.1.1.-;2.1.1.104	GO:0009963;GO:0048316;GO:0019344;GO:0009718;GO:0006598;GO:0042398;GO:0033485;GO:0015031;GO:0046686;GO:0009805;GO:0009611;GO:0080088;GO:0043473;GO:0033486;GO:0032259;GO:0009809	positive regulation of flavonoid biosynthetic process;seed development;cysteine biosynthetic process;anthocyanin-containing compound biosynthetic process;polyamine catabolic process;cellular modified amino acid biosynthetic process;cyanidin 3-O-glucoside biosynthetic process;protein transport;response to cadmium ion;coumarin biosynthetic process;response to wounding;spermidine hydroxycinnamate co…	GO:0080077;GO:0080012;GO:0008171;GO:0080076;GO:0042409;GO:0008757;GO:0080078;GO:0046872	trihydroxyferuloyl spermidine;trihydroxyferuloyl spermidine O-methyltransferase activity;O-methyltransferase activity;caffeoyl CoA;caffeoyl-CoA O-methyltransferase activity;S-adenosylmethionine-dependent methyltransferase activity;tricaffeoyl spermidine;metal ion binding	GO:0005737;GO:0000276;GO:0005829	cytoplasm;mitochondrial proton-transporting ATP synthase complex, coupling factor F(o);cytosol	Cytoplasm;Calcium;Methyltransferase;Transferase;Metal-binding;S-adenosyl-L-methionine;Lignin biosynthesis;Acetylation	*	1	10	4	2	4	8	16	35	24	0	4	6
contig-1004000012	TPS1	Alpha,alpha-trehalose-phosphate synthase [UDP-forming] 1	2.4.1.15;3.1.3.12	GO:0009832;GO:0071465;GO:0070301;GO:0030437;GO:0051301;GO:0044262;GO:0005992;GO:0009793;GO:0034599;GO:0070413;GO:0005991;GO:0034605;GO:0010182;GO:0090441	plant-type cell wall biogenesis;cellular response to desiccation;cellular response to hydrogen peroxide;ascospore formation;cell division;cellular carbohydrate metabolic process;trehalose biosynthetic process;embryo development ending in seed dormancy;cellular response to oxidative stress;trehalose metabolism in response to stress;trehalose metabolic process;cellular response to heat;sugar mediat…	GO:0003824;GO:0004805;GO:0003825;GO:0042802	catalytic activity;trehalose-phosphatase activity;alpha,alpha-trehalose-phosphate synthase (UDP-forming) activity;identical protein binding	GO:0005576;GO:0005946;GO:0005618;GO:0005773;GO:0005829	extracellular region;alpha,alpha-trehalose-phosphate synthase complex (UDP-forming);cell wall;vacuole;cytosol	Secreted;Cytoplasm;Stress response;Vacuole;Glycosyltransferase;Cell wall;Transferase		315.64	9098.07	173.65	6273.77	4125.53	2802.41	1070.68	4429.04	1515.79	2040.29	2130.91	147.28
contig-1004000014	At3g13160	Pentatricopeptide repeat-containing protein At3g13160, mitochondrial		GO:0008152	metabolic process	GO:0010333	terpene synthase activity	GO:0016020;GO:0005739	membrane;mitochondrion	Mitochondrion;Repeat;Transit peptide		339	223	241	362	395.99	731	561	341.01	168	242	422.21	359.79
contig-1004000021	CEST	OsCEST		GO:0010286;GO:0009658;GO:0048564;GO:0080183;GO:0009414;GO:0042538	heat acclimation;chloroplast organization;photosystem I assembly;response to photooxidative stress;response to water deprivation;hyperosmotic salinity response			GO:0009579;GO:0009535;GO:0016021	thylakoid;chloroplast thylakoid membrane;integral component of membrane	Transmembrane helix;Chloroplast;Transmembrane;Stress response;Thylakoid;Plastid;Chaperone;Membrane;Transit peptide		643	631	352	683	541.17	782	409	772.03	186.66	354	497.02	331.85
contig-1004000023		Serine/threonine-protein phosphatase	3.1.3.16			GO:0004721;GO:0016787	phosphoprotein phosphatase activity;hydrolase activity			Hydrolase		12	0	0	0	15	1	0	1	0	4	5	0
contig-10041000004		Putative ovule protein	6.1.1.1	GO:0000055;GO:0006265;GO:0006281;GO:0006298;GO:0006437;GO:0006486;GO:0006694;GO:0006772;GO:0006952;GO:0006974;GO:0007064;GO:0009229;GO:0015074;GO:0016192;GO:0016485;GO:0030036;GO:0042273;GO:0048478;GO:0097576	ribosomal large subunit export from nucleus;DNA topological change;DNA repair;mismatch repair;tyrosyl-tRNA aminoacylation;protein glycosylation;steroid biosynthetic process;thiamine metabolic process;defense response;cellular response to DNA damage stimulus;mitotic sister chromatid cohesion;thiamine diphosphate biosynthetic process;DNA integration;vesicle-mediated transport;protein processing;act…	GO:0003676;GO:0003677;GO:0003682;GO:0003774;GO:0003854;GO:0003917;GO:0003918;GO:0003964;GO:0003980;GO:0004519;GO:0004672;GO:0004788;GO:0004831;GO:0005247;GO:0005524;GO:0008270;GO:0008289;GO:0030975;GO:0030983;GO:0033897;GO:0043531	nucleic acid binding;DNA binding;chromatin binding;motor activity;3-beta-hydroxy-delta5-steroid dehydrogenase activity;DNA topoisomerase type I activity;DNA topoisomerase type II (ATP-hydrolyzing) activity;RNA-directed DNA polymerase activity;UDP-glucose;endonuclease activity;protein kinase activity;thiamine diphosphokinase activity;tyrosine-tRNA ligase activity;voltage-gated chloride channel act…	GO:0005622;GO:0005694;GO:0008280;GO:0016459;GO:0030897	intracellular;chromosome;cohesin core heterodimer;myosin complex;HOPS complex	Actin-binding;Chloride;Coiled coil;Metal-binding;Metalloprotease;Motor protein;Myosin;Plant defense;RNA-directed DNA polymerase;Zinc;Zinc-finger		153.99	201.1	168.82	85.08	141.16	248.98	246.78	265.41	127.83	57.36	131.32	139.78
contig-10041000016	Os07g0573400	Os07g0573400 protein								Signal		0	31.12	59.63	0	5.27	0	0	0	6.2	6.99	0	0
contig-10042000005		Retrotransposon protein, putative, Ty1-copia subclass	2.7.7.6	GO:0015074	DNA integration	GO:0003676;GO:0003899;GO:0008270	nucleic acid binding;DNA-directed RNA polymerase activity;zinc ion binding			Nucleotidyltransferase;Transferase		5	0	0	0	0	2	0	0	0	0	1	0
contig-10042000008	SDM1_19t00001	Tryptophan/tyrosine permease family protein		GO:0006863;GO:0003333	purine nucleobase transport;amino acid transmembrane transport			GO:0016021;GO:0009706	integral component of membrane;chloroplast inner membrane	Transmembrane helix;Transmembrane;Membrane		6	3.08	1.07	2.07	3.12	2	0	1.02	0	0	2.04	5.13
contig-10042000011		Chaperonin CPN60-2 family protein	2.7.11.1	GO:0042026;GO:0048544	protein refolding;recognition of pollen	GO:0004674;GO:0005524	protein serine/threonine kinase activity;ATP binding	GO:0005737	cytoplasm	Serine/threonine-protein kinase;Stress response		0	2	0	5	0	0	0	2	1	0	6	0
contig-10042000013	BnaAnng32850D	BnaAnng32850D protein								Coiled coil		743.48	721.87	698.4	555.57	534.92	1277.63	874.1	430.9	277.7	375.8	719.51	589.68
contig-10043000000	pdr4	Pleiotropic drug resistance protein 1	3.6.3.28;3.6.3.41;3.6.3.31;3.6.3.-	GO:0009723;GO:0046865;GO:0006855;GO:0006810;GO:0080168;GO:0009751;GO:0002229;GO:0010193;GO:0042335;GO:0009753;GO:0015692	response to ethylene;terpenoid transport;drug transmembrane transport;transport;abscisic acid transport;response to salicylic acid;defense response to oomycetes;response to ozone;cuticle development;response to jasmonic acid;lead ion transport	GO:0015417;GO:0042626;GO:0103115;GO:0015416;GO:0015439;GO:0005524;GO:0016887	polyamine-transporting ATPase activity;ATPase activity, coupled to transmembrane movement of substances;protoheme IX ABC transporter activity;organic phosphonate transmembrane-transporting ATPase activity;heme-transporting ATPase activity;ATP binding;ATPase activity	GO:0005886;GO:0016021	plasma membrane;integral component of membrane	Plant defense;Nucleotide-binding;Transport;Transmembrane helix;Repeat;Transmembrane;Membrane;ATP-binding		214.45	186.99	223.62	43.02	59.88	30	2082.61	209.85	388.56	19.46	28	101.84
contig-10043000008	bimG	Serine/threonine-protein phosphatase	3.1.3.41;3.1.3.53;3.1.3.16	GO:0010628;GO:0030182;GO:0007126;GO:0007067;GO:0051321;GO:0030155;GO:0001525;GO:1902340;GO:0007114;GO:0006364;GO:0007084;GO:0016576;GO:0009408;GO:0030846;GO:0005977;GO:0034501;GO:0001933;GO:1903068;GO:0010161;GO:0007094;GO:0051315;GO:0000076;GO:2000784;GO:0051211;GO:0032922;GO:0031991;GO:0030847;GO:0005981;GO:0014706;GO:0046329;GO:0061587;GO:0001889;GO:0051301;GO:0031297;GO:0006109;GO:0007476;GO:…	positive regulation of gene expression;neuron differentiation;meiotic nuclear division;mitotic nuclear division;meiotic cell cycle;regulation of cell adhesion;angiogenesis;negative regulation of chromosome condensation;cell budding;rRNA processing;mitotic nuclear envelope reassembly;histone dephosphorylation;response to heat;termination of RNA polymerase II transcription, poly(A)-coupled;glycogen…	GO:0017018;GO:0044822;GO:0047485;GO:0019901;GO:0016787;GO:0050115;GO:0004721;GO:0016791;GO:0046982;GO:0004722;GO:0046872	myosin phosphatase activity;poly(A) RNA binding;protein N-terminus binding;protein kinase binding;hydrolase activity;myosin-light-chain-phosphatase activity;phosphoprotein phosphatase activity;phosphatase activity;protein heterodimerization activity;protein serine/threonine phosphatase activity;metal ion binding	GO:0035839;GO:0001400;GO:0000777;GO:0005935;GO:0000778;GO:1990567;GO:0016607;GO:0005925;GO:0005816;GO:0005730;GO:0072357;GO:0043197;GO:0000790;GO:0005741;GO:0030139;GO:0070688;GO:0032154;GO:0030496;GO:0061638;GO:0005847;GO:0000164;GO:0035838;GO:0043234;GO:0042587;GO:0030428;GO:0005938;GO:0005829;GO:0032153;GO:0000781	non-growing cell tip;mating projection base;condensed chromosome kinetochore;cellular bud neck;condensed nuclear chromosome kinetochore;DPS complex;nuclear speck;focal adhesion;spindle pole body;nucleolus;PTW/PP1 phosphatase complex;dendritic spine;nuclear chromatin;mitochondrial outer membrane;endocytic vesicle;MLL5-L complex;cleavage furrow;midbody;CENP-A containing chromatin;mRNA cleavage and …	Chromosome;Cell adhesion;Glycogen metabolism;Meiosis;Cell cycle;Metal-binding;Chromatin regulator;Centromere;Cell division;Mitosis;Protein phosphatase;Hydrolase;Biological rhythms;Carbohydrate metabolism;Manganese;Kinetochore;Phosphoprotein;Acetylation		254.8	714.36	615.08	319.83	178.3	309.02	408.31	363.07	195.23	152.55	246.3	213.23
contig-10043000017	At1g58060	ATP-dependent RNA helicase DHX29	3.6.4.13	GO:0006396	RNA processing	GO:0003676;GO:0004004;GO:0004386;GO:0005524;GO:0008026;GO:0044822	nucleic acid binding;ATP-dependent RNA helicase activity;helicase activity;ATP binding;ATP-dependent helicase activity;poly(A) RNA binding	GO:0005634;GO:0005739	nucleus;mitochondrion	ATP-binding;Helicase;Hydrolase;Nucleotide-binding;Transit peptide		0	1	0	0	0	0	0	0	0	0	0	0
contig-10044000000	purEK	Phosphoribosylaminoimidazole carboxylase	4.1.1.21	GO:0009555;GO:0046084;GO:0006189	pollen development;adenine biosynthetic process;'de novo' IMP biosynthetic process	GO:0004639;GO:0005524;GO:0003824;GO:0004638;GO:0046872	phosphoribosylaminoimidazolesuccinocarboxamide synthase activity;ATP binding;catalytic activity;phosphoribosylaminoimidazole carboxylase activity;metal ion binding	GO:0009570;GO:0009507	chloroplast stroma;chloroplast	Chloroplast;Purine biosynthesis;Decarboxylase;Plastid;Lyase;Transit peptide		3	9.02	23	2.65	137.05	5	0	2.01	3.67	2	2.93	97.93
contig-10045000003	37104	Protein argonaute PNH1		GO:0009814;GO:0009615;GO:0007275;GO:0016441;GO:1902183;GO:0009850;GO:0016032;GO:0009955;GO:0006417;GO:0048366;GO:0010589;GO:0009616;GO:0051607;GO:0045087;GO:0035019;GO:0048864;GO:0019827;GO:0010586;GO:0010305;GO:0009733;GO:0060145;GO:0010218;GO:0009965;GO:0035195;GO:0048830;GO:0031047	defense response, incompatible interaction;response to virus;multicellular organism development;posttranscriptional gene silencing;regulation of shoot apical meristem development;auxin metabolic process;viral process;adaxial/abaxial pattern specification;regulation of translation;leaf development;leaf proximal/distal pattern formation;virus induced gene silencing;defense response to virus;innate …	GO:0004521;GO:0003676;GO:0003743;GO:0035198	endoribonuclease activity;nucleic acid binding;translation initiation factor activity;miRNA binding	GO:0030529;GO:0031361	intracellular ribonucleoprotein complex;integral component of thylakoid membrane	Ribonucleoprotein;Magnesium;RNA-binding;Initiation factor;Repressor;Manganese;Plant defense;Protein biosynthesis;Developmental protein;Translation regulation;Host-virus interaction;RNA-mediated gene silencing		3	7	0	4	0	0	0	1	0	0	0	0
contig-10045000005	PGSC0003DMG400006859	Protein OBERON 4		GO:0001708;GO:0009880;GO:0090421	cell fate specification;embryonic pattern specification;embryonic meristem initiation					Coiled coil		196.01	224.22	193.03	448.54	125.05	425.94	279	171.05	18	150.95	241.99	143.97
contig-10047000013	At3g04130	Pentatricopeptide repeat-containing protein At3g04130, mitochondrial		GO:0008152	metabolic process	GO:0016747	transferase activity, transferring acyl groups other than amino-acyl groups	GO:0005739	mitochondrion	Signal;Mitochondrion;Repeat;Coiled coil;Transit peptide	*	28.31	24.09	19.73	38.88	52.89	93.88	11.69	16.71	12.54	47.34	43.85	53.11
contig-10048000003	gfh2	Geraniol 10-hydroxylase 1		GO:0044550	secondary metabolite biosynthetic process	GO:0004497;GO:0016705;GO:0005506;GO:0020037;GO:0016709	monooxygenase activity;oxidoreductase activity, acting on paired donors, with incorporation or reduction of molecular oxygen;iron ion binding;heme binding;oxidoreductase activity, acting on paired donors, with incorporation or reduction of molecular oxygen, NAD(P)H as one donor, and incorporation of one atom of oxygen	GO:0016020	membrane	Oxidoreductase;Metal-binding;Monooxygenase;Iron;Heme	*	470.21	406	156.41	622.45	268.87	420.19	36.01	148.85	13	139.01	335.46	149.92
contig-10049000000	PSKR2	Phytosulfokine receptor 2	2.7.12.2;2.7.10.1;2.7.11.1;2.7.11.30;2.7.11.25;1.3.1.74;3.1.3.16	GO:0031347;GO:0045087;GO:0009826;GO:0045851	regulation of defense response;innate immune response;unidimensional cell growth;pH reduction	GO:0005524;GO:0004383;GO:0004713;GO:0004714;GO:0004888;GO:0004672;GO:0032440;GO:0030246;GO:0004709;GO:0004674;GO:0001653	ATP binding;guanylate cyclase activity;protein tyrosine kinase activity;transmembrane receptor protein tyrosine kinase activity;transmembrane signaling receptor activity;protein kinase activity;2-alkenal reductase [NAD(P)] activity;carbohydrate binding;MAP kinase kinase kinase activity;protein serine/threonine kinase activity;peptide receptor activity	GO:0005886;GO:0009507;GO:0016021	plasma membrane;chloroplast;integral component of membrane	Signal;Leucine-rich repeat;Membrane;ATP-binding;Cell membrane;Kinase;Glycoprotein;Repeat;Transmembrane;Nucleotide-binding;Receptor;Lectin;Transmembrane helix;Transferase;Phosphoprotein;Serine/threonine-protein kinase		138.39	427.68	351.8	277.94	188.86	248.15	403.9	212.33	127.31	141.03	147.9	200.99
contig-10049000008	gag	Retrovirus-related Pol polyprotein from transposon TNT 1-94	1.2.1.27;3.1.13.-	GO:0006013;GO:0006419;GO:0006952;GO:0015074;GO:0016573	mannose metabolic process;alanyl-tRNA aminoacylation;defense response;DNA integration;histone acetylation	GO:0003676;GO:0004491;GO:0004559;GO:0004672;GO:0004813;GO:0008270;GO:0016301;GO:0016758;GO:0043531	nucleic acid binding;methylmalonate-semialdehyde dehydrogenase (acylating) activity;alpha-mannosidase activity;protein kinase activity;alanine-tRNA ligase activity;zinc ion binding;kinase activity;transferase activity, transferring hexosyl groups;ADP binding	GO:0000123;GO:0009654;GO:0016602;GO:0019898	histone acetyltransferase complex;photosystem II oxygen evolving complex;CCAAT-binding factor complex;extrinsic component of membrane	EGF-like domain;Kinase;Metal-binding;Oxidoreductase;Plant defense;Receptor;Zinc;Zinc-finger	*	96.05	46.69	3.19	93.95	158.94	170.05	4	31	2	19.43	63.88	15.93
contig-1005000000	B456_004G262300									Coiled coil		528	382.99	497.97	367.99	395	597	234.8	454	78	187.6	379.06	368.68
contig-10050000013		NBS-LRR resistance protein RGH2	2.3.1.225	GO:0006952	defense response	GO:0004650;GO:0019706;GO:0043531	polygalacturonase activity;protein-cysteine S-palmitoyltransferase activity;ADP binding			Acyltransferase;Coiled coil;Glycosidase;Plant defense;Zinc-finger		21.75	71.39	58.1	21.01	117.66	76.73	18.97	24.16	7.18	80.64	194.79	63.84
contig-1005000003	itpa	ITPase	3.6.1.19	GO:0009204;GO:0009217;GO:0006193;GO:0055086;GO:0009143;GO:0048812;GO:0009213;GO:0051276;GO:0019427;GO:0009117	deoxyribonucleoside triphosphate catabolic process;purine deoxyribonucleoside triphosphate catabolic process;ITP catabolic process;nucleobase-containing small molecule metabolic process;nucleoside triphosphate catabolic process;neuron projection morphogenesis;pyrimidine deoxyribonucleoside triphosphate catabolic process;chromosome organization;acetyl-CoA biosynthetic process from acetate;nucleoti…	GO:0036219;GO:0004017;GO:0004170;GO:0035870;GO:0036218;GO:0036220;GO:0047840;GO:0036221;GO:0036217;GO:0047429;GO:0036222;GO:0000166;GO:0046872;GO:0008828	GTP diphosphatase activity;adenylate kinase activity;dUTP diphosphatase activity;dITP diphosphatase activity;dTTP diphosphatase activity;ITP diphosphatase activity;dCTP diphosphatase activity;UTP diphosphatase activity;dGTP diphosphatase activity;nucleoside-triphosphate diphosphatase activity;XTP diphosphatase activity;nucleotide binding;metal ion binding;dATP pyrophosphohydrolase activity	GO:0005737;GO:0005634	cytoplasm;nucleus	Cytoplasm;Epilepsy;Disease mutation;Nucleotide-binding;Metal-binding;Magnesium;Nucleotide metabolism;Nucleus;Hydrolase;Manganese;Acetylation	*	504.99	546	592	527.03	273	676	155	362.09	105	401	399	374
contig-1005000005	GGP3	Gamma-glutamyl peptidase 3	6.3.5.2;3.4.19.-	GO:0006259;GO:0019760;GO:0019281;GO:0006541	DNA metabolic process;glucosinolate metabolic process;L-methionine biosynthetic process from homoserine via O-succinyl-L-homoserine and cystathionine;glutamine metabolic process	GO:0008899;GO:0008094;GO:0034722;GO:0008233;GO:0016740;GO:0003922	homoserine O-succinyltransferase activity;DNA-dependent ATPase activity;gamma-glutamyl-peptidase activity;peptidase activity;transferase activity;GMP synthase (glutamine-hydrolyzing) activity	GO:0005829	cytosol	Cytoplasm;Transferase;Ligase;Glutamine amidotransferase;Hydrolase;Protease		1614.07	556	956.49	294.06	227.86	395	2350.97	700.37	436	87.98	165	1389.85
contig-1005000013	ahh1	Adenosylhomocysteinase	3.3.1.1	GO:0006346;GO:0006730;GO:0016441;GO:0033353;GO:0009793	methylation-dependent chromatin silencing;one-carbon metabolic process;posttranscriptional gene silencing;S-adenosylmethionine cycle;embryo development ending in seed dormancy	GO:0004013	adenosylhomocysteinase activity	GO:0005737;GO:0005774;GO:0048046;GO:0005773;GO:0009506;GO:0005829	cytoplasm;vacuolar membrane;apoplast;vacuole;plasmodesma;cytosol	Cytoplasm;Isopeptide bond;Ubl conjugation;One-carbon metabolism;NAD;Hydrolase		652.94	751.18	1406.85	613.22	437.05	672.39	1521.42	834.57	330.51	678.53	655.43	546.55
contig-1005000019	CDK1	Cyclin-dependent kinase G-2	2.7.11.22;2.7.11.23	GO:0000398;GO:0009966;GO:0010584;GO:0032953;GO:0043666;GO:0048586;GO:0071472	mRNA splicing, via spliceosome;regulation of signal transduction;pollen exine formation;regulation of (1-3)-beta-D-glucan biosynthetic process;regulation of phosphoprotein phosphatase activity;regulation of long-day photoperiodism, flowering;cellular response to salt stress	GO:0003690;GO:0004672;GO:0004693;GO:0004864;GO:0005524;GO:0008353;GO:0016301	double-stranded DNA binding;protein kinase activity;cyclin-dependent protein serine/threonine kinase activity;protein phosphatase inhibitor activity;ATP binding;RNA polymerase II carboxy-terminal domain kinase activity;kinase activity	GO:0005829	cytosol	Kinase;Phosphoprotein;Serine/threonine-protein kinase;Transferase		0	4.01	1	3.01	1	4	2	3	2	0	0	0
contig-10053000007	BnaA06g10570D	BnaA06g10570D protein		GO:0006952;GO:0031047	defense response;gene silencing by RNA	GO:0043531	ADP binding	GO:0016021	integral component of membrane	Plant defense;Transmembrane helix;Transmembrane;Membrane		28.6	32	21	43	35	31	36	49	32.46	79.98	72	29
contig-10058000007	copd	Coatomer subunit delta-1	2.3.1.225	GO:0015031;GO:0030163;GO:0006890	protein transport;protein catabolic process;retrograde vesicle-mediated transport, Golgi to ER	GO:0019706	protein-cysteine S-palmitoyltransferase activity	GO:0016020;GO:0030126;GO:0030663;GO:0005798;GO:0009506;GO:0005829	membrane;COPI vesicle coat;COPI-coated vesicle membrane;Golgi-associated vesicle;plasmodesma;cytosol	ER-Golgi transport;Cytoplasm;Protein transport;Transport;Cytoplasmic vesicle;Membrane;Golgi apparatus		28	66.65	6.17	1	152.07	1	14.01	64.23	1	22.01	11	10
contig-10059000001	At1g78900	V-type proton ATPase catalytic subunit A	3.6.1.3;3.6.3.14;3.6.3.15	GO:0007030;GO:0009089;GO:0009555;GO:0009651;GO:0015991;GO:0046034	Golgi organization;lysine biosynthetic process via diaminopimelate;pollen development;response to salt stress;ATP hydrolysis coupled proton transport;ATP metabolic process	GO:0002020;GO:0005524;GO:0008837;GO:0016820;GO:0046961	protease binding;ATP binding;diaminopimelate epimerase activity;hydrolase activity, acting on acid anhydrides, catalyzing transmembrane movement of substances;proton-transporting ATPase activity, rotational mechanism	GO:0000325;GO:0005618;GO:0005773;GO:0005774;GO:0005794;GO:0009506;GO:0009941;GO:0033178;GO:0033180;GO:0048046	plant-type vacuole;cell wall;vacuole;vacuolar membrane;Golgi apparatus;plasmodesma;chloroplast envelope;proton-transporting two-sector ATPase complex, catalytic domain;proton-transporting V-type ATPase, V1 domain;apoplast	ATP-binding;Hydrogen ion transport;Hydrolase;Ion transport;Nucleotide-binding;Transport;Vacuole		4.09	9	3	2	3	1	6	0	0	0	3	4
contig-1006000000	ACS	Acetyl-coenzyme A synthetase, chloroplastic/glyoxysomal	6.2.1.1	GO:0019413;GO:0019542;GO:0006085;GO:0006631;GO:0008610;GO:0006083;GO:0006069;GO:0019427	acetate biosynthetic process;propionate biosynthetic process;acetyl-CoA biosynthetic process;fatty acid metabolic process;lipid biosynthetic process;acetate metabolic process;ethanol oxidation;acetyl-CoA biosynthetic process from acetate	GO:0016208;GO:0005524;GO:0003987;GO:0046872	AMP binding;ATP binding;acetate-CoA ligase activity;metal ion binding	GO:0009570;GO:0009514;GO:0005654;GO:0009507;GO:0005829	chloroplast stroma;glyoxysome;nucleoplasm;chloroplast;cytosol	Peroxisome;Lipid metabolism;Nucleotide-binding;Chloroplast;Metal-binding;Magnesium;Ligase;Glyoxysome;Plastid;Fatty acid metabolism;ATP-binding;Transit peptide;Acetylation		3000.64	1828.68	8263.54	980.87	1147.11	2476.32	4134.46	2216.13	2380.12	1007.39	1270.37	9571.75
contig-10060000009	DGP1	Mitochondrial GTPase 1	1.5.3.13	GO:0042254	ribosome biogenesis	GO:0005525;GO:0052902;GO:0052904;GO:0016787;GO:0052899;GO:0003924;GO:0052903;GO:0052901	GTP binding;spermidine;N1-acetylspermidine;hydrolase activity;N(1),N(12)-diacetylspermine;GTPase activity;N1-acetylspermine;spermine	GO:0005739;GO:0005743;GO:0009507	mitochondrion;mitochondrial inner membrane;chloroplast	Oxidoreductase;Nucleotide-binding;GTP-binding;Mitochondrion;Hydrolase;Transit peptide		9.79	60	15.99	4.81	2.01	17.11	6	12.97	2	1.98	1	7
contig-1006000002	IVD	Putative isovaleryl-CoA dehydrogenase/auxin binding protein	1.3.99.12;1.3.8.4	GO:0006552;GO:0016049;GO:0009744;GO:0009750;GO:0033539;GO:1902192;GO:0055088;GO:0031668;GO:0016925;GO:0009083;GO:1902198;GO:1902190;GO:1902196	leucine catabolic process;cell growth;response to sucrose;response to fructose;fatty acid beta-oxidation using acyl-CoA dehydrogenase;2-methylbut-2-enoyl-CoA(4-) metabolic process;lipid homeostasis;cellular response to extracellular stimulus;protein sumoylation;branched-chain amino acid catabolic process;3-methylbut-2-enoyl-CoA(4-) metabolic process;2-methylbutanoyl-CoA(4-) catabolic process;isov…	GO:0019789;GO:0050660;GO:0008470;GO:0003853;GO:0003995;GO:0016627;GO:0052890;GO:0000062;GO:0009055	SUMO transferase activity;flavin adenine dinucleotide binding;isovaleryl-CoA dehydrogenase activity;2-methylacyl-CoA dehydrogenase activity;acyl-CoA dehydrogenase activity;oxidoreductase activity, acting on the CH-CH group of donors;oxidoreductase activity, acting on the CH-CH group of donors, with a flavin as acceptor;fatty-acyl-CoA binding;electron carrier activity	GO:0005739;GO:0005759	mitochondrion;mitochondrial matrix	Oxidoreductase;Flavoprotein;Mitochondrion;Transit peptide;FAD		14	48.76	3	11	22.12	17.12	17	9.06	0	7	15	10.99
contig-1006000003	BLT	Branchless trichomes		GO:0000902;GO:0010090;GO:0010091	cell morphogenesis;trichome morphogenesis;trichome branching					Coiled coil		26	95	19	16	7	20	1	75	2	2	6	6
contig-1006000005	AHL17	AT-hook motif nuclear-localized protein 17		GO:0010529;GO:0006355;GO:0045824;GO:0048653;GO:0009647;GO:0010208;GO:1900425;GO:0010228;GO:0048440;GO:0006325;GO:0010150;GO:0035067;GO:0050832;GO:0009908;GO:0045087;GO:0006351;GO:0009938;GO:0009640;GO:0042742;GO:1900111	negative regulation of transposition;regulation of transcription, DNA-templated;negative regulation of innate immune response;anther development;skotomorphogenesis;pollen wall assembly;negative regulation of defense response to bacterium;vegetative to reproductive phase transition of meristem;carpel development;chromatin organization;leaf senescence;negative regulation of histone acetylation;defe…	GO:0043621;GO:0031490;GO:0003677;GO:0003690;GO:0003680;GO:0042826;GO:0003950;GO:0042393;GO:0008889	protein self-association;chromatin DNA binding;DNA binding;double-stranded DNA binding;AT DNA binding;histone deacetylase binding;NAD+ ADP-ribosyltransferase activity;histone binding;glycerophosphodiester phosphodiesterase activity	GO:0005634;GO:0005654	nucleus;nucleoplasm	Plant defense;Activator;Transcription;Innate immunity;DNA-binding;Apoptosis;Nucleus;Immunity;Flowering;Transcription regulation		774	590	2360	421	290.92	643	1123	484	463	198	198	697.92
contig-1006000018	SCPL20	Serine carboxypeptidase-like 20	3.4.16.-;3.4.16.5	GO:0019748;GO:0006508	secondary metabolic process;proteolysis	GO:0016747;GO:0004180;GO:0016746;GO:0004185	transferase activity, transferring acyl groups other than amino-acyl groups;carboxypeptidase activity;transferase activity, transferring acyl groups;serine-type carboxypeptidase activity	GO:0005576;GO:0005777;GO:0005773	extracellular region;peroxisome;vacuole	Signal;Zymogen;Secreted;Carboxypeptidase;Disulfide bond;Hydrolase;Protease;Glycoprotein		1995.4	2788.34	2661.03	2544.51	3412.08	5075.73	1199.65	2788.52	576	1685.72	3188.83	2735.58
contig-1006000021	Os07g0657600	Os07g0657600 protein		GO:0006281;GO:0006284	DNA repair;base-excision repair	GO:0019104;GO:0003824	DNA N-glycosylase activity;catalytic activity	GO:0005634	nucleus			186.15	576.63	196.97	110.14	0.78	1	120.84	197.51	30	0	0	3
contig-1006000022	HSF8	Putative heat shock transcription factor 8		GO:0019252;GO:0006655;GO:0009902;GO:0019344;GO:0016117;GO:0019288;GO:0034337;GO:1901259;GO:0015995;GO:0010027;GO:0034660;GO:0042793	starch biosynthetic process;phosphatidylglycerol biosynthetic process;chloroplast relocation;cysteine biosynthetic process;carotenoid biosynthetic process;isopentenyl diphosphate biosynthetic process, methylerythritol 4-phosphate pathway;RNA folding;chloroplast rRNA processing;chlorophyll biosynthetic process;thylakoid membrane organization;ncRNA metabolic process;transcription from plastid promo…	GO:0003676;GO:0003723	nucleic acid binding;RNA binding	GO:0005730;GO:0032040;GO:0005840;GO:0009507	nucleolus;small-subunit processome;ribosome;chloroplast	Ribonucleoprotein;Ribosomal protein;Stress response	*	27.08	50.7	7.19	52.31	55.75	39.99	0	8.56	1.28	9.91	47.95	42.8
contig-1006000023	rlk1	Serine/threonine-protein kinase	2.7.11.1;2.7.11.25;2.7.10.2;2.7.10.1	GO:0048544;GO:0006468;GO:0006952;GO:0045087	recognition of pollen;protein phosphorylation;defense response;innate immune response	GO:0005516;GO:0016301;GO:0030246;GO:0004674;GO:0004715;GO:0004672;GO:0004709;GO:0005524;GO:0004714;GO:0031625	calmodulin binding;kinase activity;carbohydrate binding;protein serine/threonine kinase activity;non-membrane spanning protein tyrosine kinase activity;protein kinase activity;MAP kinase kinase kinase activity;ATP binding;transmembrane receptor protein tyrosine kinase activity;ubiquitin protein ligase binding	GO:0005886;GO:0016021;GO:0009506	plasma membrane;integral component of membrane;plasmodesma	Signal;Kinase;Nucleotide-binding;Receptor;Lectin;Transmembrane helix;Transferase;Transmembrane;Membrane;ATP-binding;Serine/threonine-protein kinase	*	148.19	175.66	165.52	36.7	46.92	52.15	198.54	177.44	99.5	12.43	4.22	141.24
contig-1006000024	At3g04820	Multisubstrate pseudouridine synthase 7	4.2.1.70;5.4.99.-	GO:0001522	pseudouridine synthesis	GO:0003723;GO:0004730;GO:0009982	RNA binding;pseudouridylate synthase activity;pseudouridine synthase activity	GO:0005634	nucleus	Isomerase;Lyase		6.06	16	6.05	12.98	14.11	0	10	1.01	0	5	7.07	7
contig-10061000011	iqd2	AT5g03040/F15A17_70		GO:0006511	ubiquitin-dependent protein catabolic process	GO:0004672;GO:0030246	protein kinase activity;carbohydrate binding	GO:0005886	plasma membrane	Coiled coil;Lectin;Repeat		30.88	64.71	22.61	42.1	45.38	46.82	21.89	23.81	5.36	15.96	53.66	32.58
contig-10063000011	TPS	Alpha,alpha-trehalose-phosphate synthase [UDP-forming] 1	2.4.1.15;3.1.3.12	GO:0005991;GO:0005992;GO:0009793;GO:0009832;GO:0010182	trehalose metabolic process;trehalose biosynthetic process;embryo development ending in seed dormancy;plant-type cell wall biogenesis;sugar mediated signaling pathway	GO:0003824;GO:0003825;GO:0004805	catalytic activity;alpha,alpha-trehalose-phosphate synthase (UDP-forming) activity;trehalose-phosphatase activity	GO:0005618;GO:0005773	cell wall;vacuole	Cell wall;Glycosyltransferase;Hydrolase;Secreted;Transferase;Vacuole		11	0	0	16	0	22	0	0	0	8	18.47	3.11
contig-10064000013	DUO3	DUO pollen 3-like protein		GO:0000209;GO:0009887;GO:0010090;GO:0010228;GO:0015986;GO:0016926;GO:0033044;GO:0042546;GO:0042787;GO:0043161;GO:0044036;GO:0045010;GO:0048765;GO:0050665	protein polyubiquitination;organ morphogenesis;trichome morphogenesis;vegetative to reproductive phase transition of meristem;ATP synthesis coupled proton transport;protein desumoylation;regulation of chromosome organization;cell wall biogenesis;protein ubiquitination involved in ubiquitin-dependent protein catabolic process;proteasome-mediated ubiquitin-dependent protein catabolic process;cell w…	GO:0003677;GO:0046933;GO:0046961;GO:0061630	DNA binding;proton-transporting ATP synthase activity, rotational mechanism;proton-transporting ATPase activity, rotational mechanism;ubiquitin protein ligase activity	GO:0045261	proton-transporting ATP synthase complex, catalytic core F(1)	DNA-binding;Homeobox;Zinc;Zinc-finger		0	0	4.77	0	0	1	0	0	0	1	0	0
contig-10065000003	hda110	Histone deacetylase 15	3.5.1.98	GO:0006886;GO:0009294;GO:0016192;GO:0048573;GO:0061025	intracellular protein transport;DNA mediated transformation;vesicle-mediated transport;photoperiodism, flowering;membrane fusion	GO:0008270;GO:0016787;GO:0032041	zinc ion binding;hydrolase activity;NAD-dependent histone deacetylase activity (H3-K14 specific)			Chromatin regulator;Hydrolase;Repressor;Zinc;Zinc-finger		6	1	0	8	0	3.01	0	5	0	0	0	11
contig-10066000013	CBSCLC2	Chloride channel protein		GO:0007155;GO:0009826;GO:0010090;GO:0045010;GO:0048765	cell adhesion;unidimensional cell growth;trichome morphogenesis;actin nucleation;root hair cell differentiation	GO:0005247	voltage-gated chloride channel activity	GO:0005802;GO:0016021;GO:0034707	trans-Golgi network;integral component of membrane;chloride channel complex	CBS domain;Chloride;Chloride channel;Ion transport;Membrane;Transmembrane;Transmembrane helix;Transport;Voltage-gated channel		3.03	2	0	2.92	0	3	0	0	0	0	0	3.04
contig-10066000023	At4g34140	D111/G-patch domain-containing protein				GO:0003676	nucleic acid binding					36.71	37	60	31.96	39	82	53	12	11	32	57	43.54
contig-10067000001	SMG7	Protein SMG7		GO:0007126;GO:0006952;GO:0090306;GO:0007275;GO:0040008;GO:0000184	meiotic nuclear division;defense response;spindle assembly involved in meiosis;multicellular organism development;regulation of growth;nuclear-transcribed mRNA catabolic process, nonsense-mediated decay			GO:0005634;GO:0000932	nucleus;cytoplasmic mRNA processing body	Plant defense;Coiled coil;Nonsense-mediated mRNA decay;Repeat;Developmental protein;Growth regulation;TPR repeat		3569.87	3296.81	4157.85	3433.92	3498.54	4772.07	6768	3143.52	3438.35	3406.93	3371.72	2983.5
contig-10067000007	glysoja_028066	Wall-associated receptor kinase galacturonan-binding protein	2.7.10.1			GO:0004672;GO:0004674;GO:0004714;GO:0005524;GO:0016301;GO:0030247	protein kinase activity;protein serine/threonine kinase activity;transmembrane receptor protein tyrosine kinase activity;ATP binding;kinase activity;polysaccharide binding	GO:0016021	integral component of membrane	ATP-binding;Kinase;Nucleotide-binding;Receptor;Serine/threonine-protein kinase;Signal;Transferase		0	8	3.79	10	12	1.88	25.93	4	5.99	36.64	19.52	0
contig-10068000001	pco087232	Bromodomain and WD repeat-containing protein 2								Signal;WD repeat;Repeat		570	645	840	487	673.37	976	1229	571.83	547	706	549	849.02
contig-10068000009	eIF2A	Eukaryotic translation initiation factor 2 subunit 2		GO:0007052;GO:0006413;GO:0002176;GO:0016199;GO:0010207;GO:0008584;GO:0001677;GO:0000022;GO:0002183;GO:0034976;GO:0001701	mitotic spindle organization;translational initiation;male germ cell proliferation;axon midline choice point recognition;photosystem II assembly;male gonad development;formation of translation initiation ternary complex;mitotic spindle elongation;cytoplasmic translational initiation;response to endoplasmic reticulum stress;in utero embryonic development	GO:0044822;GO:0003743;GO:0008135;GO:0046872	poly(A) RNA binding;translation initiation factor activity;translation factor activity, RNA binding;metal ion binding	GO:0005850;GO:0043614;GO:0005829;GO:0005875	eukaryotic translation initiation factor 2 complex;multi-eIF complex;cytosol;microtubule associated complex	Metal-binding;Zinc;Protein biosynthesis;Zinc-finger;Initiation factor;Coiled coil;Phosphoprotein;Acetylation		284	47	205	136.71	223	259	320	163.16	89	193	329	47
contig-10069000005	REV7	DNA polymerase zeta processivity subunit		GO:0010224;GO:0006974;GO:0006281	response to UV-B;cellular response to DNA damage stimulus;DNA repair			GO:0005634;GO:0016021	nucleus;integral component of membrane	Transmembrane helix;DNA repair;Transmembrane;Nucleus;DNA damage;Membrane		1.12	2	3	1.12	0	6	3	2	1	1	7	0
contig-10070000001	AK3	Aspartokinase 3, chloroplastic	2.7.2.4;3.2.2.22	GO:0048364;GO:0010088;GO:0048482;GO:0009088;GO:0008652;GO:0046621;GO:0009089;GO:0048317;GO:0006506;GO:0017148	root development;phloem development;plant ovule morphogenesis;threonine biosynthetic process;cellular amino acid biosynthetic process;negative regulation of organ growth;lysine biosynthetic process via diaminopimelate;seed morphogenesis;GPI anchor biosynthetic process;negative regulation of translation	GO:0016597;GO:0004072;GO:0043130;GO:0008270;GO:0030598;GO:0005524	amino acid binding;aspartate kinase activity;ubiquitin binding;zinc ion binding;rRNA N-glycosylase activity;ATP binding	GO:0000221;GO:0009570;GO:0009507	vacuolar proton-transporting V-type ATPase, V1 domain;chloroplast stroma;chloroplast	Threonine biosynthesis;Kinase;Plastid;Nucleotide-binding;Transferase;Chloroplast;Metal-binding;ATP-binding;Zinc;Amino-acid biosynthesis;Transit peptide;Repeat;LIM domain;Protein synthesis inhibitor		2467.5	3070.39	6036.15	1827	1335.18	2252.55	12909.2	2771.96	4173.16	1913.14	1851.58	2388.33
contig-1007000001		TPR-like protein								Coiled coil		16	31	2	13.87	14	13.03	0	14.06	0	4	12	20
contig-1007000002		RIC1-like protein								Coiled coil		12	1	11	0	0	0	138	18	15	0	0	6
contig-1007000006	col1	Collagen alpha-1(XXIII) chain		GO:0030278;GO:0031101;GO:0033334;GO:0033339	regulation of ossification;fin regeneration;fin morphogenesis;pectoral fin development	GO:0005201	extracellular matrix structural constituent	GO:0005578;GO:0005581	proteinaceous extracellular matrix;collagen trimer	Collagen;Extracellular matrix;Secreted;Signal		0	2	1	0	0	0	0	0	0	0	3	0
contig-1007000007										Coiled coil		0	0	0	0	0	0	0	4	0	0	0	1
contig-1007000008	At3g01590	Putative glucose-6-phosphate 1-epimerase	5.1.3.3;5.1.3.15;5.-.-.-;4.2.1.9	GO:0009737;GO:0005975	response to abscisic acid;carbohydrate metabolic process	GO:0030246;GO:0004160;GO:0004034;GO:0047938;GO:0016853	carbohydrate binding;dihydroxy-acid dehydratase activity;aldose 1-epimerase activity;glucose-6-phosphate 1-epimerase activity;isomerase activity	GO:0009505	plant-type cell wall	Signal;Leucine-rich repeat;Isomerase		57	128	42.01	5	34	61	14	48	8	13	31	6
contig-1007000009	glysoja_037407	mTERF protein		GO:0006355	regulation of transcription, DNA-templated	GO:0003690	double-stranded DNA binding	GO:0016020;GO:0005739	membrane;mitochondrion	Signal		129.62	90	96	116.32	103	124	167	82	40	78.98	118	90.91
contig-1007000013	LECRK3	Serine/threonine-protein kinase	2.7.11.1	GO:0048544;GO:0006468	recognition of pollen;protein phosphorylation	GO:0030246;GO:0005247;GO:0004674;GO:0004672;GO:0005524;GO:0008830	carbohydrate binding;voltage-gated chloride channel activity;protein serine/threonine kinase activity;protein kinase activity;ATP binding;dTDP-4-dehydrorhamnose 3,5-epimerase activity	GO:0005886;GO:0016021	plasma membrane;integral component of membrane	Signal;Kinase;Nucleotide-binding;Receptor;Lectin;Transferase;ATP-binding;Serine/threonine-protein kinase		31.67	77.27	118.52	27.37	93.42	0	37.9	18.15	78.13	27	0	35.37
contig-1007000014	60I2G14	Retrovirus-related Pol polyprotein from transposon TNT 1-94	1.2.1.27;3.1.13.-	GO:0006541;GO:0006952;GO:0015074;GO:0055114	glutamine metabolic process;defense response;DNA integration;oxidation-reduction process	GO:0003676;GO:0004491;GO:0008270;GO:0016301;GO:0016787;GO:0043531	nucleic acid binding;methylmalonate-semialdehyde dehydrogenase (acylating) activity;zinc ion binding;kinase activity;hydrolase activity;ADP binding			Kinase;Metal-binding;Plant defense;Receptor;Transferase;Zinc;Zinc-finger		0	0	0	0	0	0	0	0	0	0	0	9
contig-1007000019	ACC1	Acetyl-CoA carboxylase 1	6.4.1.2;6.4.1.3;6.3.4.14	GO:0048364;GO:0060421;GO:0051289;GO:0010884;GO:0010629;GO:0006606;GO:0048367;GO:0009793;GO:0030497;GO:0097009;GO:0043086;GO:0031667;GO:0009933;GO:0010072;GO:0009735;GO:0006084;GO:2001295;GO:0006633;GO:0031999;GO:0010906;GO:0042759	root development;positive regulation of heart growth;protein homotetramerization;positive regulation of lipid storage;negative regulation of gene expression;protein import into nucleus;shoot system development;embryo development ending in seed dormancy;fatty acid elongation;energy homeostasis;negative regulation of catalytic activity;response to nutrient levels;meristem structural organization;pr…	GO:0004075;GO:0004658;GO:0003689;GO:0043531;GO:0003989;GO:0005524;GO:0046872;GO:0016874	biotin carboxylase activity;propionyl-CoA carboxylase activity;DNA clamp loader activity;ADP binding;acetyl-CoA carboxylase activity;ATP binding;metal ion binding;ligase activity	GO:0005739;GO:0000329;GO:0005663;GO:0005886;GO:0005789;GO:0005829	mitochondrion;fungal-type vacuole membrane;DNA replication factor C complex;plasma membrane;endoplasmic reticulum membrane;cytosol	Cytoplasm;Lipid metabolism;Nucleotide-binding;Metal-binding;Magnesium;Biotin;Ligase;Fatty acid metabolism;ATP-binding;Manganese;Lipid biosynthesis;Phosphoprotein;Fatty acid biosynthesis		9237.32	1270	9775	923.71	1032.49	5662.64	533	769.34	173	654	1256.91	21080.1
contig-1007000020	PGSC0003DMG400005668	Alpha/beta fold hydrolase		GO:0030259	lipid glycosylation	GO:0004252;GO:0050511;GO:0004807	serine-type endopeptidase activity;undecaprenyldiphospho-muramoylpentapeptide beta-N-acetylglucosaminyltransferase activity;triose-phosphate isomerase activity	GO:0009507	chloroplast	Signal;Hydrolase		1270.88	1083.24	2192.04	921.39	348.34	285	643.58	964.77	256.28	138.93	472.53	2174.05
contig-1007000021	TCM_016356	Late embryogenesis abundant hydroxyproline-rich glycoprotein family, putative		GO:0009269	response to desiccation			GO:0005886;GO:0016021	plasma membrane;integral component of membrane	Transmembrane helix;Transmembrane;Membrane		91.95	790.21	213.76	80.74	62.16	55	199.01	222.11	105.31	115.53	77.5	66.73
contig-10071000019	glysoja_004788	Putative lysine-specific demethylase 5B-like	1.14.11.-	GO:0006364	rRNA processing	GO:0003677;GO:0008168;GO:0008270;GO:0016706	DNA binding;methyltransferase activity;zinc ion binding;oxidoreductase activity, acting on paired donors, with incorporation or reduction of molecular oxygen, 2-oxoglutarate as one donor, and incorporation of one atom each of oxygen into both donors	GO:0005634	nucleus	Metal-binding;Methyltransferase;Nucleus;Zinc;Zinc-finger		110.25	32.87	83	88.43	91.94	24.68	19.01	44.75	9.75	18	137.01	46.35
contig-10072000002	qor	Flavoprotein wrbA	1.6.5.7;1.6.5.5;1.6.5.2	GO:0071365;GO:0045892	cellular response to auxin stimulus;negative regulation of transcription, DNA-templated	GO:0050661;GO:0010181;GO:0003955;GO:0016491;GO:0050625;GO:0003960	NADP binding;FMN binding;NAD(P)H dehydrogenase (quinone) activity;oxidoreductase activity;2-hydroxy-1,4-benzoquinone reductase activity;NADPH	GO:0031514;GO:0009506	motile cilium;plasmodesma	Oxidoreductase;Nucleotide-binding;Flagellum;Flavoprotein;Cilium;Zinc-finger;Stress response;NAD;Cell projection;FMN;NADP		0	0	2.17	6.33	2.38	1.1	3.34	0	1.17	1.11	1.09	2.13
contig-10072000004	TCM_042622	O-fucosyltransferase family protein		GO:0080157	regulation of plant-type cell wall organization or biogenesis	GO:0016757;GO:0005509	transferase activity, transferring glycosyl groups;calcium ion binding	GO:0005737;GO:0005794;GO:0005634;GO:0016021;GO:0009507	cytoplasm;Golgi apparatus;nucleus;integral component of membrane;chloroplast	Transmembrane helix;Transferase;Transmembrane;Membrane;Glycosyltransferase		3	9.49	0	3	0	0	3.18	50.1	2	0	1.39	0
contig-10072000019	GalT1	Hexosyltransferase	2.4.1.134;2.4.1.-	GO:0006486	protein glycosylation	GO:0047220;GO:0008378	galactosylxylosylprotein 3-beta-galactosyltransferase activity;galactosyltransferase activity	GO:0005794;GO:0016021;GO:0000139	Golgi apparatus;integral component of membrane;Golgi membrane	Signal-anchor;Transmembrane helix;Transferase;Transmembrane;Membrane;Glycoprotein;Manganese;Glycosyltransferase;Golgi apparatus		160.49	171.69	340.41	105.06	223.9	159.42	27.33	149.21	0	90.13	156.82	12
contig-10072000022	PGSC0003DMG400024527	LIGULELESS 1 protein, putative				GO:0003677	DNA binding	GO:0005634	nucleus	Coiled coil		28.58	89.76	4.8	115.37	104.66	43.14	19.32	16.8	2.62	6.62	19.42	58.81
contig-10073000002	PM23	Seed maturation protein PM23						GO:0005634;GO:0016021	nucleus;integral component of membrane	Cyclin;Transmembrane helix;Transmembrane;Coiled coil;Membrane		3165.07	2726.41	3673.12	3547.4	2596.41	7180.05	2636.58	3328.3	1657.82	2597.73	3006.98	4507.98
contig-10073000020	GTSG	Elongation factor 1-gamma 1	2.5.1.18;2.1.1.37	GO:0006749;GO:0010043;GO:0046686	glutathione metabolic process;response to zinc ion;response to cadmium ion	GO:0004672;GO:0016740;GO:0003682;GO:0004364;GO:0003886;GO:0003746	protein kinase activity;transferase activity;chromatin binding;glutathione transferase activity;DNA (cytosine-5-)-methyltransferase activity;translation elongation factor activity	GO:0005737;GO:0005634;GO:0005618;GO:0005773;GO:0009506	cytoplasm;nucleus;cell wall;vacuole;plasmodesma	Transferase;Protein biosynthesis;Elongation factor		566.97	355.52	684.03	318.59	254.73	529.3	863.68	658.38	265.81	256.65	386.85	493.22
contig-10073000021	TCM_030793	GrpE protein homolog		GO:0006457	protein folding	GO:0000774;GO:0016853	adenyl-nucleotide exchange factor activity;isomerase activity	GO:0005759	mitochondrial matrix	Isomerase;Mitochondrion;Coiled coil;Chaperone		637.58	329.04	576	435.58	441.95	846.91	747.25	310	233	466.91	644.25	740.59
contig-10074000016	chd2	Chromodomain-helicase-DNA-binding protein 2	3.6.4.12;2.7.11.1;3.6.4.-	GO:0016568;GO:0006348;GO:0046020;GO:0006338;GO:0060195;GO:0016584;GO:0043044;GO:0000183;GO:0043009;GO:0040011;GO:0006369;GO:0034401	chromatin modification;chromatin silencing at telomere;negative regulation of transcription from RNA polymerase II promoter by pheromones;chromatin remodeling;negative regulation of antisense RNA transcription;nucleosome positioning;ATP-dependent chromatin remodeling;chromatin silencing at rDNA;chordate embryonic development;locomotion;termination of RNA polymerase II transcription;chromatin orga…	GO:0015616;GO:0003676;GO:0003677;GO:0019237;GO:0004386;GO:0003682;GO:0016818;GO:0001046;GO:0005524;GO:0003697;GO:0008026	DNA translocase activity;nucleic acid binding;DNA binding;centromeric DNA binding;helicase activity;chromatin binding;hydrolase activity, acting on acid anhydrides, in phosphorus-containing anhydrides;core promoter sequence-specific DNA binding;ATP binding;single-stranded DNA binding;ATP-dependent helicase activity	GO:0008623;GO:0005634;GO:0016589;GO:0009506;GO:0000781	CHRAC;nucleus;NURF complex;plasmodesma;chromosome, telomeric region	Nucleotide-binding;Chromatin regulator;DNA-binding;Helicase;Nucleus;Coiled coil;Repressor;Hydrolase;ATP-binding		0.82	1.98	0.87	0	9.49	6.74	3.04	24.25	2.97	2	3.98	1.67
contig-10074000017	Os01g0329400	Os01g0329400 protein		GO:0006810;GO:0006412;GO:0055085	transport;translation;transmembrane transport	GO:0003735;GO:0004420	structural constituent of ribosome;hydroxymethylglutaryl-CoA reductase (NADPH) activity	GO:0005739;GO:0016021	mitochondrion;integral component of membrane	Transport;Transmembrane helix;Repeat;Transmembrane;Membrane		29.36	52.56	57	36	37.92	41	154	54	88.52	43.15	21	25
contig-10076000000	WRKY19	BnaC09g06380D protein	2.7.7.6;3.1.3.1	GO:0006952;GO:0007165;GO:0030001	defense response;signal transduction;metal ion transport	GO:0004674;GO:0032549;GO:0004035;GO:0043531;GO:0008270;GO:0003899;GO:0046872	protein serine/threonine kinase activity;ribonucleoside binding;alkaline phosphatase activity;ADP binding;zinc ion binding;DNA-directed RNA polymerase activity;metal ion binding	GO:0009941	chloroplast envelope	Leucine-rich repeat;Signal;Plant defense;DNA-directed RNA polymerase;Metal-binding;Zinc;Zinc-finger;Serine/threonine-protein kinase		987.66	1760	1688.57	1595.18	1417.87	1588.12	1829.42	1346.57	712.06	1463.14	1030.51	952.24
contig-10076000011		Flavonoid 3-hydroxylase, putative	1.14.13.88			GO:0004497;GO:0005506;GO:0016705;GO:0020037;GO:0033772	monooxygenase activity;iron ion binding;oxidoreductase activity, acting on paired donors, with incorporation or reduction of molecular oxygen;heme binding;flavonoid 3',5'-hydroxylase activity			Heme;Iron;Metal-binding;Monooxygenase;Oxidoreductase		0	0	0	0	3	0	2	0	0	0	0	4
contig-10076000017	glysoja_032535	SacI domain-containing protein / WW domain-containing protein isoform 2				GO:0004672;GO:0042578	protein kinase activity;phosphoric ester hydrolase activity			Leucine-rich repeat;Receptor		6.05	1.19	25.58	0	8.56	4	0	0.32	2.8	3.67	6.36	5.33
contig-10078000019	GSTT1	Glutathione S-transferase T1	2.5.1.18	GO:0009636;GO:0006749;GO:0009407	response to toxic substance;glutathione metabolic process;toxin catabolic process	GO:0004601;GO:0016740;GO:0004364	peroxidase activity;transferase activity;glutathione transferase activity	GO:0005737;GO:0005634;GO:0005777	cytoplasm;nucleus;peroxisome	Detoxification;Peroxisome;Oxidoreductase;Transferase;Nucleus;Peroxidase	*	3.58	5.86	2.49	10.81	3.85	14.48	0	1.2	1.15	2.45	1.22	2.53
contig-10078000023	LR48_Vigan511s008100							GO:0016021	integral component of membrane	Membrane;Transmembrane;Transmembrane helix	*	23	24	24.7	29.24	47.99	53.69	1	7	0	18	24	57.62
contig-1008000002	GDH1	Glutamate dehydrogenase 1	1.4.1.2;1.4.1.3	GO:0009651;GO:0006807;GO:0006520;GO:0006598;GO:0042398;GO:0046686;GO:0046482;GO:0051171;GO:0009698;GO:0009646	response to salt stress;nitrogen compound metabolic process;cellular amino acid metabolic process;polyamine catabolic process;cellular modified amino acid biosynthetic process;response to cadmium ion;para-aminobenzoic acid metabolic process;regulation of nitrogen compound metabolic process;phenylpropanoid metabolic process;response to absence of light	GO:0005507;GO:0004352;GO:0016639;GO:0016491;GO:0004353;GO:0008270;GO:0005524;GO:0050897	copper ion binding;glutamate dehydrogenase (NAD+) activity;oxidoreductase activity, acting on the CH-NH2 group of donors, NAD or NADP as acceptor;oxidoreductase activity;glutamate dehydrogenase [NAD(P)+] activity;zinc ion binding;ATP binding;cobalt ion binding	GO:0005739;GO:0005774	mitochondrion;vacuolar membrane	Oxidoreductase;NAD		186.93	522.81	291.09	83.53	83.83	147.33	168.07	393.28	157.86	170.51	81.31	152.94
contig-10080000023	TCM_046095	RNA-directed DNA polymerase (Reverse transcriptase), Ribonuclease H	3.1.6.-	GO:0015074	DNA integration	GO:0003676;GO:0004523;GO:0003964;GO:0005544	nucleic acid binding;RNA-DNA hybrid ribonuclease activity;RNA-directed DNA polymerase activity;calcium-dependent phospholipid binding			Nucleotidyltransferase;Coiled coil;RNA-directed DNA polymerase;Transferase;Annexin		1.76	1.4	0	1.87	0	1.86	0	1.32	0	3	0	0
contig-1008000005	HAT7	Helix-turn-helix motif-containing protein		GO:0009744;GO:0009788;GO:0009637;GO:0048510;GO:0009739;GO:0048826;GO:0009737;GO:0045893;GO:0009733;GO:0009414;GO:0048573;GO:0009738;GO:0009965;GO:0030308;GO:0006351;GO:0080022	response to sucrose;negative regulation of abscisic acid-activated signaling pathway;response to blue light;regulation of timing of transition from vegetative to reproductive phase;response to gibberellin;cotyledon morphogenesis;response to abscisic acid;positive regulation of transcription, DNA-templated;response to auxin;response to water deprivation;photoperiodism, flowering;abscisic acid-acti…	GO:0042803;GO:0003700;GO:0043565	protein homodimerization activity;transcription factor activity, sequence-specific DNA binding;sequence-specific DNA binding	GO:0005634	nucleus	Transcription;DNA-binding;Abscisic acid signaling pathway;Nucleus;Coiled coil;Homeobox;Transcription regulation		289	1045	288	128	84	112	196	878.29	77	122	63	359.04
contig-1008000006	CCR1	Cinnamoyl-CoA reductase	1.2.1.44;1.1.1.219	GO:0006694	steroid biosynthetic process	GO:0045552;GO:0016621;GO:0050662;GO:0003854;GO:0003824	dihydrokaempferol 4-reductase activity;cinnamoyl-CoA reductase activity;coenzyme binding;3-beta-hydroxy-delta5-steroid dehydrogenase activity;catalytic activity			Oxidoreductase		2849.5	1271.81	3573.95	1033.23	672.2	3249.47	1535.54	903.03	160.45	495.14	1150.49	3504.19
contig-1008000008	spoU	Putative tRNA (cytidine(34)-2'-O)-methyltransferase	2.1.1.207	GO:0002131;GO:0002132;GO:0006396	wobble position cytosine ribose methylation;wobble position uridine ribose methylation;RNA processing	GO:0008168;GO:0003723;GO:0008757;GO:0008173;GO:0008175	methyltransferase activity;RNA binding;S-adenosylmethionine-dependent methyltransferase activity;RNA methyltransferase activity;tRNA methyltransferase activity	GO:0005737	cytoplasm	tRNA processing;Cytoplasm;Methyltransferase;Transferase;S-adenosyl-L-methionine	*	124.94	251.51	137.18	227.41	369.07	421.49	67	193.45	54.96	185.61	206.74	180.57
contig-1008000010	VAC14	VAC14-like protein	3.6.4.-	GO:0043550	regulation of lipid kinase activity			GO:0070772	PAS complex	Repeat;Hydrolase;Vacuole		12.96	15.63	14.43	14.49	25.88	28.36	46.13	18.04	7.25	8.33	10.35	14.8
contig-1008000021	c3	Oleosin-like protein		GO:0009845;GO:0019953;GO:0019915;GO:0050826;GO:0010344	seed germination;sexual reproduction;lipid storage;response to freezing;seed oilbody biogenesis			GO:0012511;GO:0005576;GO:0016021	monolayer-surrounded lipid storage body;extracellular region;integral component of membrane	Transmembrane helix;Ubl conjugation;Transmembrane;Lipid droplet;Membrane;Acetylation		0	0	0	0	0	0	0	0	0	0	0	0
contig-1008000023	GR	Glutathione reductase	2.1.1.54;1.8.1.7;1.8.1.16;1.6.4.2	GO:0046228;GO:0006749;GO:0048481;GO:0009658;GO:0006626;GO:0045454	2,4,5-trichlorophenoxyacetic acid catabolic process;glutathione metabolic process;plant ovule development;chloroplast organization;protein targeting to mitochondrion;cell redox homeostasis	GO:0050660;GO:0050661;GO:0050003;GO:0005507;GO:0004362;GO:0016668	flavin adenine dinucleotide binding;NADP binding;deoxycytidylate C-methyltransferase activity;copper ion binding;glutathione-disulfide reductase activity;oxidoreductase activity, acting on a sulfur group of donors, NAD(P) as acceptor	GO:0005739;GO:0009570;GO:0005777;GO:0005623;GO:0009507	mitochondrion;chloroplast stroma;peroxisome;cell;chloroplast	Oxidoreductase;Flavoprotein;Chloroplast;Redox-active center;Disulfide bond;Plastid;NADP;Transit peptide;FAD		3835.51	2645.51	7012.1	1842.78	1593.82	3571.06	13375	2234.5	3007.81	1379.54	1972.1	4252.38
contig-1008000024	At1g51550	F-box/kelch-repeat protein At1g51550		GO:0045892	negative regulation of transcription, DNA-templated	GO:0016874	ligase activity			Kelch repeat;Repeat;Ligase		1617	428	992	438	357	1069	92	636.04	63	397	598	1006.82
contig-10081000004	RH7	DEAD-box ATP-dependent RNA helicase 7	3.6.4.13;5.99.1.-;2.5.1.48	GO:0009651;GO:0016070;GO:0006364;GO:0009615;GO:0043330;GO:0070417;GO:0001510;GO:0009409;GO:0000373;GO:0006366;GO:0010501;GO:0045815;GO:0006392;GO:0034337;GO:0051604;GO:0009414;GO:0000372;GO:0001649	response to salt stress;RNA metabolic process;rRNA processing;response to virus;response to exogenous dsRNA;cellular response to cold;RNA methylation;response to cold;Group II intron splicing;transcription from RNA polymerase II promoter;RNA secondary structure unwinding;positive regulation of gene expression, epigenetic;transcription elongation from mitochondrial promoter;RNA folding;protein mat…	GO:0004004;GO:0030515;GO:0003676;GO:0033592;GO:0003962;GO:0044822;GO:0003725;GO:0019843;GO:0003723;GO:0004386;GO:0097322;GO:0005524;GO:0003724;GO:0017151	ATP-dependent RNA helicase activity;snoRNA binding;nucleic acid binding;RNA strand annealing activity;cystathionine gamma-synthase activity;poly(A) RNA binding;double-stranded RNA binding;rRNA binding;RNA binding;helicase activity;7SK snRNA binding;ATP binding;RNA helicase activity;DEAD/H-box RNA helicase binding	GO:0016020;GO:0005730;GO:0005759;GO:0005634;GO:0043234;GO:0005654	membrane;nucleolus;mitochondrial matrix;nucleus;protein complex;nucleoplasm	Isopeptide bond;Nucleotide-binding;Ubl conjugation;RNA-binding;Helicase;Nucleus;Coiled coil;Hydrolase;rRNA processing;ATP-binding;Phosphoprotein;Acetylation		1063.13	2727.69	1482.12	2072.04	1783.13	3134	2258.98	1678.04	1049.01	1977	2602.44	1209.61
contig-10082000003	AAK1	Receptor-like protein kinase FERONIA	2.7.11.1;2.7.11.25;2.7.10.2;2.7.11.-	GO:0048364;GO:0007338;GO:0009723;GO:0009788;GO:0009741;GO:0009791;GO:0009742;GO:0009873;GO:0050832;GO:0010483;GO:0009738;GO:0030308;GO:0046777	root development;single fertilization;response to ethylene;negative regulation of abscisic acid-activated signaling pathway;response to brassinosteroid;post-embryonic development;brassinosteroid mediated signaling pathway;ethylene-activated signaling pathway;defense response to fungus;pollen tube reception;abscisic acid-activated signaling pathway;negative regulation of cell growth;protein autoph…	GO:0004713;GO:0016301;GO:0030246;GO:0004674;GO:0004715;GO:0004672;GO:0004709;GO:0005524;GO:0016774	protein tyrosine kinase activity;kinase activity;carbohydrate binding;protein serine/threonine kinase activity;non-membrane spanning protein tyrosine kinase activity;protein kinase activity;MAP kinase kinase kinase activity;ATP binding;phosphotransferase activity, carboxyl group as acceptor	GO:0043680;GO:0016021;GO:0009506	filiform apparatus;integral component of membrane;plasmodesma	Signal;Kinase;Receptor;Lectin;Transmembrane helix;Transferase;Brassinosteroid signaling pathway;Abscisic acid signaling pathway;Transmembrane;Membrane;Fertilization;Ethylene signaling pathway;Serine/threonine-protein kinase		26.51	199.93	17.83	10.85	29.01	4.02	9.86	13.19	13.83	6.42	48.95	107.02
contig-10083000000	GST180	Glutathione S-transferase	2.5.1.18;4.4.1.5	GO:0009734;GO:0009636;GO:0006749;GO:0009751;GO:0006952;GO:0009607;GO:0009407	auxin-activated signaling pathway;response to toxic substance;glutathione metabolic process;response to salicylic acid;defense response;response to biotic stimulus;toxin catabolic process	GO:0004462;GO:0016740;GO:0004364;GO:0043295	lactoylglutathione lyase activity;transferase activity;glutathione transferase activity;glutathione binding	GO:0005737;GO:0009506	cytoplasm;plasmodesma	Detoxification;Plant defense;Pathogenesis-related protein;Transferase;Auxin signaling pathway;Stress response;Coiled coil;Lyase;Phosphoprotein		606.55	3058.53	3439.5	1288.75	973.6	1940.47	1686.65	1544.39	1367.49	1134.88	836.99	1136.66
contig-10083000023	CitERF1a	Ethylene responsive transcription factor 1a		GO:0009864;GO:0009873;GO:0006952;GO:0045893;GO:0009835;GO:0006351	induced systemic resistance, jasmonic acid mediated signaling pathway;ethylene-activated signaling pathway;defense response;positive regulation of transcription, DNA-templated;fruit ripening;transcription, DNA-templated	GO:0003700;GO:0003677	transcription factor activity, sequence-specific DNA binding;DNA binding	GO:0005634	nucleus	Plant defense;Activator;Transcription;DNA-binding;Nucleus;Fruit ripening;Transcription regulation;Ethylene signaling pathway		334.12	1017	974	477	624.97	339	6240.65	1145	2382.02	731	971	769
contig-10084000009	PGSC0003DMG400004284	Receptor like protein 6, putative	1.3.1.74	GO:0007275;GO:0007018;GO:0006511	multicellular organism development;microtubule-based movement;ubiquitin-dependent protein catabolic process	GO:0004842;GO:0032440;GO:0016301;GO:0003777	ubiquitin-protein transferase activity;2-alkenal reductase [NAD(P)] activity;kinase activity;microtubule motor activity	GO:0016021	integral component of membrane	Signal;Leucine-rich repeat;Receptor;Transmembrane helix;Membrane;Repeat;Transmembrane	*	285.01	562.99	150.88	5	72.42	0	61	86.12	322.67	0	3	1.15
contig-10084000016	EGY2	Probable zinc metalloprotease EGY2, chloroplastic	3.4.24.-			GO:0008237	metallopeptidase activity	GO:0031969;GO:0009535;GO:0016021;GO:0009507	chloroplast membrane;chloroplast thylakoid membrane;integral component of membrane;chloroplast	Chloroplast;Transmembrane helix;Metalloprotease;Transmembrane;Plastid;Protease;Membrane;Transit peptide		12.92	29.18	10.87	15.75	55.25	36.97	16.69	20.71	0	9.78	18.76	20.2
contig-10086000002	ACL1	Glutamate receptor		GO:0006566;GO:0006816;GO:0009611;GO:0009630;GO:0009864;GO:0019722;GO:0045087;GO:0050832;GO:0070417;GO:0071230;GO:0071260;GO:0071311	threonine metabolic process;calcium ion transport;response to wounding;gravitropism;induced systemic resistance, jasmonic acid mediated signaling pathway;calcium-mediated signaling;innate immune response;defense response to fungus;cellular response to cold;cellular response to amino acid stimulus;cellular response to mechanical stimulus;cellular response to acetate	GO:0004413;GO:0004930;GO:0004970;GO:0005234;GO:0005262;GO:0008066;GO:0015276	homoserine kinase activity;G-protein coupled receptor activity;ionotropic glutamate receptor activity;extracellular-glutamate-gated ion channel activity;calcium channel activity;glutamate receptor activity;ligand-gated ion channel activity	GO:0009506;GO:0009536;GO:0016021	plasmodesma;plastid;integral component of membrane	Glycoprotein;Ion channel;Ion transport;Ligand-gated ion channel;Receptor;Signal;Transport		26.07	7.64	39.61	24.24	7.59	21.92	34.5	16.39	12.32	4.37	17.84	71.13
contig-10086000008	KAR	Ketoacyl-ACP reductase	1.1.1.100	GO:0019290;GO:0009409;GO:0000038;GO:0042335;GO:0006633	siderophore biosynthetic process;response to cold;very long-chain fatty acid metabolic process;cuticle development;fatty acid biosynthetic process	GO:0008667;GO:0051287;GO:0005507;GO:0004316;GO:0016491	2,3-dihydro-2,3-dihydroxybenzoate dehydrogenase activity;NAD binding;copper ion binding;3-oxoacyl-[acyl-carrier-protein] reductase (NADPH) activity;oxidoreductase activity	GO:0009536;GO:0009570;GO:0009941;GO:0009507	plastid;chloroplast stroma;chloroplast envelope;chloroplast	Lipid metabolism;Oxidoreductase;Chloroplast;Plastid;Fatty acid metabolism;NADP;Transit peptide;Lipid biosynthesis;Fatty acid biosynthesis;Acetylation		0	11.34	9.23	8.29	2.34	11.78	0	6.68	2.31	3.55	2.39	8.99
contig-10086000009	lsn	Vacuolar-sorting protein SNF8		GO:0010628;GO:0061635;GO:0042059;GO:0008283;GO:1903772;GO:0042981;GO:0032509;GO:0019233;GO:0010797;GO:1903543;GO:0016197;GO:0042176;GO:0006357;GO:0045450;GO:0045732;GO:0043328;GO:0071985;GO:0045022;GO:0007567;GO:0008105;GO:0036258;GO:0032456;GO:0043162;GO:0006914;GO:0000742;GO:0000433;GO:0006402;GO:0008593	positive regulation of gene expression;regulation of protein complex stability;negative regulation of epidermal growth factor receptor signaling pathway;cell proliferation;regulation of viral budding via host ESCRT complex;regulation of apoptotic process;endosome transport via multivesicular body sorting pathway;sensory perception of pain;regulation of multivesicular body size involved in endosom…	GO:0016247;GO:0042803;GO:0008134;GO:0047485;GO:0008022	channel regulator activity;protein homodimerization activity;transcription factor binding;protein N-terminus binding;protein C-terminus binding	GO:0000814;GO:0005576;GO:0030014;GO:0005667;GO:0010008;GO:0048471;GO:0055037;GO:0031902;GO:0044732;GO:0005634;GO:0005654;GO:0005829;GO:0070062	ESCRT II complex;extracellular region;CCR4-NOT complex;transcription factor complex;endosome membrane;perinuclear region of cytoplasm;recycling endosome;late endosome membrane;mitotic spindle pole body;nucleus;nucleoplasm;cytosol;extracellular exosome	Cytoplasm;Endosome;Protein transport;Transport;DNA-binding;Nucleus;Secreted;Zinc-finger;Coiled coil		418	334.42	632	254.2	172	328.16	554	408.54	222	246	228	222
contig-10087000003	cp1	Cysteine proteinase	1.3.1.74;3.4.22.-	GO:0009651;GO:0051603;GO:0050832;GO:0010623;GO:0006508	response to salt stress;proteolysis involved in cellular protein catabolic process;defense response to fungus;developmental programmed cell death;proteolysis	GO:0032440;GO:0008234;GO:0004197;GO:0031418	2-alkenal reductase [NAD(P)] activity;cysteine-type peptidase activity;cysteine-type endopeptidase activity;L-ascorbic acid binding	GO:0005783;GO:0005764;GO:0005615;GO:0000932;GO:0010494;GO:0048046;GO:0000325;GO:0005773;GO:0009506	endoplasmic reticulum;lysosome;extracellular space;cytoplasmic mRNA processing body;cytoplasmic stress granule;apoplast;plant-type vacuole;vacuole;plasmodesma	Signal;Thiol protease;Zymogen;Disulfide bond;Hydrolase;Protease;Vacuole;Glycoprotein		1952.9	757.12	4020.72	968.3	1160.83	2278.91	722.32	677.07	265.27	805.07	1317.65	3136.17
contig-10087000009	SUS3	Sucrose synthase 3	2.4.1.13	GO:0046686;GO:0009744;GO:0009877;GO:0009413;GO:0080165;GO:0009414;GO:0006970;GO:0010037;GO:0010555;GO:0001666;GO:0072708;GO:0005982;GO:0010431;GO:0009749;GO:0009409;GO:0005985	response to cadmium ion;response to sucrose;nodulation;response to flooding;callose deposition in phloem sieve plate;response to water deprivation;response to osmotic stress;response to carbon dioxide;response to mannitol;response to hypoxia;response to sorbitol;starch metabolic process;seed maturation;response to glucose;response to cold;sucrose metabolic process	GO:0016157	sucrose synthase activity	GO:0016020;GO:0009505;GO:0005618;GO:0005773;GO:0009506;GO:0005829;GO:0042170	membrane;plant-type cell wall;cell wall;vacuole;plasmodesma;cytosol;plastid membrane	Nodulation;Stress response;Cell wall;Transferase;Glycosyltransferase		5435.42	9288.68	8125.15	7633.67	5623.42	8520.91	1363.06	4755.74	856.53	5621.96	9271.1	3630.02
contig-10087000017	At3g03070	NADH dehydrogenase [ubiquinone] iron-sulfur protein 6, mitochondrial	1.6.5.3	GO:0006120;GO:0055114	mitochondrial electron transport, NADH to ubiquinone;oxidation-reduction process	GO:0008137;GO:0004129	NADH dehydrogenase (ubiquinone) activity;cytochrome-c oxidase activity	GO:0005740;GO:0005739;GO:0005743;GO:0070469;GO:0005747	mitochondrial envelope;mitochondrion;mitochondrial inner membrane;respiratory chain;mitochondrial respiratory chain complex I	Transport;Mitochondrion;Mitochondrion inner membrane;Ubiquinone;Respiratory chain;Membrane;Transit peptide;Electron transport		242	197	396	90	65	156.65	195	326	72	87	145	125.02
contig-10087000021	FBN4	AtPGL30.4		GO:0009658;GO:0010193;GO:0042742	chloroplast organization;response to ozone;defense response to bacterium			GO:0005634;GO:0005886;GO:0009507;GO:0009534;GO:0009535;GO:0009579;GO:0009941;GO:0010287;GO:0031977	nucleus;plasma membrane;chloroplast;chloroplast thylakoid;chloroplast thylakoid membrane;thylakoid;chloroplast envelope;plastoglobule;thylakoid lumen	Chloroplast;Phosphoprotein;Plastid;Transit peptide	*	3.17	1.04	2.03	5.17	8.32	9.14	0	2.05	0	0	3.06	6.03
contig-10088000009	BCHC2	BEACH domain-containing protein C2				GO:0005543	phospholipid binding	GO:0012505;GO:0019898	endomembrane system;extrinsic component of membrane	WD repeat;Repeat;Phosphoprotein		1803.31	1846.6	2224.01	1234.94	1561.31	2937.49	2269	1701.74	937	1579.01	1865	3042.28
contig-10088000011	At3g63330	BnaC04g20710D protein				GO:0004672;GO:0004722;GO:0005524	protein kinase activity;protein serine/threonine phosphatase activity;ATP binding			Kinase;Signal		11.83	15.24	8.82	6.33	9.94	0	26.81	5.25	0	2	9.95	7
contig-10089000009	TCM_020585	Time for coffee, putative isoform 1		GO:0032502;GO:0005982;GO:0006979;GO:0009737;GO:0009414;GO:0042752	developmental process;starch metabolic process;response to oxidative stress;response to abscisic acid;response to water deprivation;regulation of circadian rhythm			GO:0005634	nucleus	Coiled coil		6516.35	7318.38	6935.23	5552.84	5514.52	9343.51	16286.5	9072.88	7301.52	10591.3	8297.22	6999.46
contig-1009000000	WS-1	Wax synthase isoform 1	2.3.1.-;2.3.1.75	GO:0009911;GO:0090436;GO:1900363;GO:0070829;GO:0061087;GO:0010228;GO:0044030;GO:0006629;GO:0034434;GO:0031937;GO:0050832;GO:1900111;GO:0016127;GO:2000024	positive regulation of flower development;leaf pavement cell development;regulation of mRNA polyadenylation;heterochromatin maintenance;positive regulation of histone H3-K27 methylation;vegetative to reproductive phase transition of meristem;regulation of DNA methylation;lipid metabolic process;sterol esterification;positive regulation of chromatin silencing;defense response to fungus;positive re…	GO:0047196;GO:0008374;GO:0016746;GO:0103095	long-chain-alcohol O-fatty-acyltransferase activity;O-acyltransferase activity;transferase activity, transferring acyl groups;wax ester synthase activity	GO:0009579;GO:0031090;GO:0016021	thylakoid;organelle membrane;integral component of membrane	Microsome;Lipid metabolism;Transmembrane helix;Transferase;Transmembrane;Steroid metabolism;Acyltransferase;Membrane;Lipid biosynthesis		20.01	34	20	33.68	42	40	15	7	18	59	43	11.97
contig-10090000009	AKT1	Potassium channel AKT1		GO:0006813;GO:0009651;GO:0009737;GO:0042391;GO:0010107;GO:0010118;GO:0009414;GO:0009644;GO:0048767;GO:0007623;GO:0090333	potassium ion transport;response to salt stress;response to abscisic acid;regulation of membrane potential;potassium ion import;stomatal movement;response to water deprivation;response to high light intensity;root hair elongation;circadian rhythm;regulation of stomatal closure	GO:0042802;GO:0005216;GO:0005242;GO:0005249	identical protein binding;ion channel activity;inward rectifier potassium channel activity;voltage-gated potassium channel activity	GO:0016021;GO:0005887;GO:0009506	integral component of membrane;integral component of plasma membrane;plasmodesma	Potassium;ANK repeat;Transport;Ion channel;Transmembrane helix;Potassium channel;Ion transport;Membrane;Cell membrane;Potassium transport;Voltage-gated channel;Repeat;Transmembrane;Phosphoprotein	*	2842.37	772.32	1661.97	1202.8	751.95	480.65	5965.28	3953.63	2285.15	312.66	552.63	484.69
contig-10090000016	dnc	ATP-dependent RNA helicase SUPV3L1, mitochondrial	3.6.4.-;3.6.4.13;3.6.-.-	GO:0009651;GO:0070584;GO:0044528;GO:2000827;GO:0090646;GO:0016070;GO:0009939;GO:0009734;GO:1902584;GO:0035946;GO:0000965;GO:0000957;GO:0000372;GO:0009561;GO:0006264;GO:0009220;GO:0006401;GO:0035945;GO:0090503;GO:0001889;GO:0097222;GO:0043066;GO:1901002;GO:0080038;GO:0006310;GO:0009740;GO:0010929;GO:0032508;GO:0070131;GO:0030307;GO:0000958;GO:0070827;GO:0000963;GO:0009555;GO:0000962;GO:0009736	response to salt stress;mitochondrion morphogenesis;regulation of mitochondrial mRNA stability;mitochondrial RNA surveillance;mitochondrial tRNA processing;RNA metabolic process;positive regulation of gibberellic acid mediated signaling pathway;auxin-activated signaling pathway;positive regulation of response to water deprivation;mitochondrial mRNA surveillance;mitochondrial RNA 3'-end processing…	GO:0004004;GO:0016817;GO:0034458;GO:0042803;GO:0005524;GO:0003678;GO:0005509;GO:0003724;GO:0044822;GO:0003725;GO:0003723;GO:0004386	ATP-dependent RNA helicase activity;hydrolase activity, acting on acid anhydrides;3'-5' RNA helicase activity;protein homodimerization activity;ATP binding;DNA helicase activity;calcium ion binding;RNA helicase activity;poly(A) RNA binding;double-stranded RNA binding;RNA binding;helicase activity	GO:0045025;GO:0005759;GO:0005634;GO:0005739;GO:0042645	mitochondrial degradosome;mitochondrial matrix;nucleus;mitochondrion;mitochondrial nucleoid	EGF-like domain;Disulfide bond;Calcium;Gibberellin signaling pathway;Nucleotide-binding;Hydrolase;ATP-binding;Transit peptide;Glycoprotein;Cytokinin signaling pathway;RNA-binding;Auxin signaling pathway;Mitochondrion;Repeat;Mitochondrion nucleoid;Helicase;Nucleus;Acetylation		889.87	964.3	1199.3	1037.9	1318.76	1665.01	1074	833.96	669.16	1117.67	1281.04	935.65
contig-1009000003	rbcS	Ribulose bisphosphate carboxylase small chain	4.1.1.39	GO:0019253;GO:0015979;GO:0009637;GO:0080158;GO:0009409;GO:0015977;GO:0009853;GO:0010114;GO:0010218	reductive pentose-phosphate cycle;photosynthesis;response to blue light;chloroplast ribulose bisphosphate carboxylase complex biogenesis;response to cold;carbon fixation;photorespiration;response to red light;response to far red light	GO:0016984;GO:0004497;GO:0005507	ribulose-bisphosphate carboxylase activity;monooxygenase activity;copper ion binding	GO:0031977;GO:0022626;GO:0009536;GO:0016020;GO:0009579;GO:0009570;GO:0031969;GO:0009535;GO:0048046;GO:0009941;GO:0009507	thylakoid lumen;cytosolic ribosome;plastid;membrane;thylakoid;chloroplast stroma;chloroplast membrane;chloroplast thylakoid membrane;apoplast;chloroplast envelope;chloroplast	Oxidoreductase;Photorespiration;Chloroplast;Monooxygenase;Calvin cycle;Plastid;Lyase;Photosynthesis;Membrane;Carbon dioxide fixation;Transit peptide;Phosphoprotein		6266.91	5057.64	2338.35	4700.2	3242.18	3004.96	1523.27	11099.2	1869.82	1656.92	2283.55	2405.12
contig-1009000004						GO:0008270	zinc ion binding	GO:0016021	integral component of membrane	Metal-binding;Zinc;Zinc-finger		0	0	0	0	0	0	0	0	0	0	0	0
contig-1009000007	At5g24230	At5g24230	3.1.1.-	GO:0006012;GO:0006629;GO:0016042	galactose metabolic process;lipid metabolic process;lipid catabolic process	GO:0003978;GO:0016787;GO:0003924	UDP-glucose 4-epimerase activity;hydrolase activity;GTPase activity			GTP-binding;Hydrolase;Lipid degradation		13	20	176.9	33	33	4.93	871	485.63	73	27	60	12
contig-1009000008	Rpl27	60S ribosomal protein L27a	3.6.5.3	GO:0007052;GO:0007528;GO:0006413;GO:0051298;GO:0019083;GO:0006412;GO:0006414;GO:0000184;GO:0000022;GO:0008299	mitotic spindle organization;neuromuscular junction development;translational initiation;centrosome duplication;viral transcription;translation;translational elongation;nuclear-transcribed mRNA catabolic process, nonsense-mediated decay;mitotic spindle elongation;isoprenoid biosynthetic process	GO:0004452;GO:0044822;GO:0003735	isopentenyl-diphosphate delta-isomerase activity;poly(A) RNA binding;structural constituent of ribosome	GO:0016020;GO:0022625;GO:0005840;GO:0015934	membrane;cytosolic large ribosomal subunit;ribosome;large ribosomal subunit	Ribonucleoprotein;Ribosomal protein;Hydroxylation;Acetylation		4	0	2	0	0	0	7	10	0	0	0	0
contig-1009000010	NTMC2T4	Extended synaptotagmin-2	3.1.1.4;3.1.1.5;6.3.2.-;6.3.2.19	GO:0006355;GO:0006950;GO:0009414;GO:0009651;GO:0009958;GO:0045892	regulation of transcription, DNA-templated;response to stress;response to water deprivation;response to salt stress;positive gravitropism;negative regulation of transcription, DNA-templated	GO:0004622;GO:0004623;GO:0008289	lysophospholipase activity;phospholipase A2 activity;lipid binding	GO:0005783;GO:0031965	endoplasmic reticulum;nuclear membrane	Coiled coil;Membrane;Transmembrane;Transmembrane helix		120.55	140.74	84.59	84.64	113.5	125.92	68.21	129.58	27.82	82.59	111.25	52.02
contig-1009000012	cycb	Cyclin B		GO:0007067;GO:0007049;GO:0006952;GO:0010332;GO:0001558;GO:0051301	mitotic nuclear division;cell cycle;defense response;response to gamma radiation;regulation of cell growth;cell division	GO:0035091;GO:0004525	phosphatidylinositol binding;ribonuclease III activity	GO:0005634	nucleus	Cyclin;Plant defense;Cell division;Mitosis;Cell cycle		18	84	24	4	4	12	34	61	12	2	2	9
contig-1009000018	PABN1	Polyadenylate-binding protein 1		GO:0050829;GO:0000289;GO:0043248;GO:0006406	defense response to Gram-negative bacterium;nuclear-transcribed mRNA poly(A) tail shortening;proteasome assembly;mRNA export from nucleus	GO:0043621;GO:0003676;GO:0008143;GO:0000166	protein self-association;nucleic acid binding;poly(A) binding;nucleotide binding	GO:0016607;GO:1990251;GO:0005737;GO:0005774;GO:0005730;GO:0008541;GO:0000790;GO:0005844;GO:0005654	nuclear speck;Mmi1 nuclear focus complex;cytoplasm;vacuolar membrane;nucleolus;proteasome regulatory particle, lid subcomplex;nuclear chromatin;polysome;nucleoplasm	RNA-binding;Nucleus;Coiled coil;mRNA processing		113.83	118.58	193.68	104.85	121.49	256.48	428.08	137	153.25	153.39	181.09	174.08
contig-1009000019	CaMBP	Calmodulin-binding heat-shock protein	1.14.19.-;3.1.1.-	GO:0006629;GO:0016042	lipid metabolic process;lipid catabolic process	GO:0016787;GO:0045300	hydrolase activity;acyl-[acyl-carrier-protein] desaturase activity			Signal;Hydrolase;Fatty acid biosynthesis		70.17	73.82	89.72	85.17	83.26	87.35	31.92	30.68	10.92	17.84	59.03	118.26
contig-1009000021		Xylulose kinase-like protein		GO:0005975;GO:0005997	carbohydrate metabolic process;xylulose metabolic process	GO:0004856;GO:0016301;GO:0016773	xylulokinase activity;kinase activity;phosphotransferase activity, alcohol group as acceptor	GO:0005829	cytosol	Kinase;Transferase		3	15	3	2	8	6.01	5	4	0	0	6	6
contig-10092000023	fnr	Ferredoxin--NADP reductase	1.18.1.2	GO:0009735;GO:0009817;GO:0015979;GO:0042742	response to cytokinin;defense response to fungus, incompatible interaction;photosynthesis;defense response to bacterium	GO:0004324;GO:0008266;GO:0016491	ferredoxin-NADP+ reductase activity;poly(U) RNA binding;oxidoreductase activity	GO:0009507;GO:0009534;GO:0009535;GO:0009570;GO:0009579;GO:0033115;GO:0034060;GO:0048046	chloroplast;chloroplast thylakoid;chloroplast thylakoid membrane;chloroplast stroma;thylakoid;cyanelle thylakoid membrane;cyanelle stroma;apoplast	Chloroplast;Cyanelle;Electron transport;FAD;Flavoprotein;NADP;Oxidoreductase;Photosynthesis;Plasmid;Plastid;Thylakoid;Transit peptide		0	5.5	2.33	1.39	14.7	13	0	0	0	1.08	4.55	0
contig-10093000003	RPN8A	26S proteasome non-ATPase regulatory subunit 7 homolog A		GO:0038095;GO:0007052;GO:0051437;GO:0038061;GO:0006521;GO:0008283;GO:0002223;GO:0043161;GO:0051436;GO:0009793;GO:0050852;GO:0060071;GO:0045842;GO:0000209;GO:0000165;GO:0022008;GO:0021551;GO:0043488;GO:0002479;GO:0000022;GO:0090263;GO:0009965;GO:0045087;GO:0090090;GO:0035690;GO:0033209;GO:0031145;GO:0000079	Fc-epsilon receptor signaling pathway;mitotic spindle organization;positive regulation of ubiquitin-protein ligase activity involved in regulation of mitotic cell cycle transition;NIK/NF-kappaB signaling;regulation of cellular amino acid metabolic process;cell proliferation;stimulatory C-type lectin receptor signaling pathway;proteasome-mediated ubiquitin-dependent protein catabolic process;negat…	GO:0042803	protein homodimerization activity	GO:0034515;GO:0016020;GO:0005838;GO:0005635;GO:1990023;GO:0008541;GO:0000502;GO:0005654;GO:0030425;GO:0005829;GO:0070062	proteasome storage granule;membrane;proteasome regulatory particle;nuclear envelope;mitotic spindle midzone;proteasome regulatory particle, lid subcomplex;proteasome complex;nucleoplasm;dendrite;cytosol;extracellular exosome	Isopeptide bond;Ubl conjugation;Innate immunity;Proteasome;Coiled coil;Immunity;Acetylation		1263.03	1181.82	1562.88	930.02	638.62	1452	1468	1105.45	524.95	756.01	750	1105.36
contig-10093000005		Collagen-like protein 6						GO:0019012	virion	Collagen;Glycoprotein;Hydroxylation;Repeat;Virion		39.02	975.6	407.08	40.65	12	31	52.13	1546.43	11	19	13	11.07
contig-10093000011	avrl	Avirulence-like protein 1		GO:0016049;GO:0048510;GO:0009409;GO:0010371;GO:0009414;GO:0050826;GO:0009631;GO:0009738;GO:0006351	cell growth;regulation of timing of transition from vegetative to reproductive phase;response to cold;regulation of gibberellin biosynthetic process;response to water deprivation;response to freezing;cold acclimation;abscisic acid-activated signaling pathway;transcription, DNA-templated	GO:0003700;GO:0003677;GO:0044212	transcription factor activity, sequence-specific DNA binding;DNA binding;transcription regulatory region DNA binding	GO:0005634	nucleus	Activator;Transcription;DNA-binding;Abscisic acid signaling pathway;Nucleus;Stress response;Transcription regulation		107.63	255.6	53.82	531.67	128.89	1176.58	79.76	195.51	9	87.73	128.07	35
contig-10096000003	NRPB10L	DNA-directed RNA polymerase subunit 10-like protein	2.7.7.6	GO:0001172;GO:0008543;GO:0035019;GO:0006383;GO:0006361;GO:0006360;GO:0006386;GO:0006385;GO:0032481;GO:0006362;GO:0006366;GO:0045815;GO:0006283;GO:0006356;GO:0042795;GO:0006370;GO:0042797;GO:0006363;GO:0006351;GO:0031047;GO:0050434;GO:0010467	transcription, RNA-templated;fibroblast growth factor receptor signaling pathway;somatic stem cell population maintenance;transcription from RNA polymerase III promoter;transcription initiation from RNA polymerase I promoter;transcription from RNA polymerase I promoter;termination of RNA polymerase III transcription;transcription elongation from RNA polymerase III promoter;positive regulation of …	GO:0003677;GO:0001054;GO:0008270;GO:0003899	DNA binding;RNA polymerase I activity;zinc ion binding;DNA-directed RNA polymerase activity	GO:0000418;GO:0005736;GO:0000419;GO:0005665;GO:0005666;GO:0005829	DNA-directed RNA polymerase IV complex;DNA-directed RNA polymerase I complex;DNA-directed RNA polymerase V complex;DNA-directed RNA polymerase II, core complex;DNA-directed RNA polymerase III complex;cytosol	Isopeptide bond;DNA-directed RNA polymerase;Transcription;Ubl conjugation;Metal-binding;Zinc;Nucleotidyltransferase;Nucleus;Nucleomorph		780.54	1374.41	1120.46	1226.25	552.82	1874.54	333.95	731.22	255.28	471.11	641.78	424.56
contig-10096000005	nia1	Nitrate reductase	1.7.1.1;1.7.1.2	GO:0006809;GO:0009416;GO:0009610;GO:0009635;GO:0042128	nitric oxide biosynthetic process;response to light stimulus;response to symbiotic fungus;response to herbicide;nitrate assimilation	GO:0008940;GO:0009703;GO:0016491;GO:0020037;GO:0030151;GO:0043546;GO:0050463;GO:0050464;GO:0071949	nitrate reductase activity;nitrate reductase (NADH) activity;oxidoreductase activity;heme binding;molybdenum ion binding;molybdopterin cofactor binding;nitrate reductase [NAD(P)H] activity;nitrate reductase (NADPH) activity;FAD binding	GO:0005773;GO:0005829	vacuole;cytosol	Disulfide bond;FAD;Flavoprotein;Heme;Herbicide resistance;Iron;Metal-binding;Molybdenum;NAD;Nitrate assimilation;Oxidoreductase		0	8	2	0	0	0	0	6	0	4	0	0
contig-10097000017	rlk1	Serine/threonine-protein kinase	2.7.11.1	GO:0006468;GO:0006952;GO:0009816;GO:0045087;GO:0046777;GO:0048544	protein phosphorylation;defense response;defense response to bacterium, incompatible interaction;innate immune response;protein autophosphorylation;recognition of pollen	GO:0004672;GO:0004674;GO:0005516;GO:0005524;GO:0016301;GO:0030246;GO:0030247;GO:0031625	protein kinase activity;protein serine/threonine kinase activity;calmodulin binding;ATP binding;kinase activity;carbohydrate binding;polysaccharide binding;ubiquitin protein ligase binding	GO:0005886;GO:0009506;GO:0016021	plasma membrane;plasmodesma;integral component of membrane	ATP-binding;Kinase;Lectin;Membrane;Nucleotide-binding;Receptor;Serine/threonine-protein kinase;Signal;Transferase;Transmembrane;Transmembrane helix		6.69	20.8	50.05	10.82	2	4	55	15.52	15.81	2	4.09	8.05
contig-10097000019	glysoja_026265	Acyl-CoA N-acyltransferase with RING/FYVE/PHD-type zinc finger domain, putative				GO:0004386;GO:0008080;GO:0008270;GO:0016746;GO:0016853	helicase activity;N-acetyltransferase activity;zinc ion binding;transferase activity, transferring acyl groups;isomerase activity			Metal-binding;Zinc;Zinc-finger		254.9	82.95	124.34	265.36	142	562.15	86.4	105.14	110.36	104.82	80.58	102.1
contig-10097000023	rpl17	60S ribosomal protein L17		GO:0019083;GO:0007052;GO:0000022;GO:0006412;GO:0002181;GO:0006413;GO:0000184;GO:0019915;GO:0051298	viral transcription;mitotic spindle organization;mitotic spindle elongation;translation;cytoplasmic translation;translational initiation;nuclear-transcribed mRNA catabolic process, nonsense-mediated decay;lipid storage;centrosome duplication	GO:0044822;GO:0003735	poly(A) RNA binding;structural constituent of ribosome	GO:0022626;GO:0022625;GO:0005773;GO:0009506;GO:0005774;GO:0015934	cytosolic ribosome;cytosolic large ribosomal subunit;vacuole;plasmodesma;vacuolar membrane;large ribosomal subunit	Ribonucleoprotein;Ribosomal protein		12	0	0	0	0	10	0	0	0	0	0	0
contig-10098000002	PGSC0003DMG400017403	Pentatricopeptide repeat-containing protein At1g05600		GO:0006886;GO:0016192	intracellular protein transport;vesicle-mediated transport			GO:0016021;GO:0005622	integral component of membrane;intracellular	Transmembrane helix;Repeat;Transmembrane;Membrane	*	66	70	35	75	80	122.99	7.03	39.94	12	57	120	94
contig-10098000007		Fom-2 family protein	3.1.3.16	GO:0006952	defense response	GO:0004721;GO:0043531	phosphoprotein phosphatase activity;ADP binding			Coiled coil;Plant defense		2.98	6	0	10.4	90	27.99	10.4	7.1	2	5.01	6	11.93
contig-10098000022	At1g54780	UPF0603 protein At1g54780, chloroplastic		GO:0009637;GO:0019344;GO:0019761;GO:0009773;GO:0016117;GO:0010207;GO:0019288;GO:0035304;GO:0010206;GO:0006813;GO:0010114;GO:0015995;GO:0006636;GO:0010218	response to blue light;cysteine biosynthetic process;glucosinolate biosynthetic process;photosynthetic electron transport in photosystem I;carotenoid biosynthetic process;photosystem II assembly;isopentenyl diphosphate biosynthetic process, methylerythritol 4-phosphate pathway;regulation of protein dephosphorylation;photosystem II repair;potassium ion transport;response to red light;chlorophyll b…	GO:0003993;GO:0008324	acid phosphatase activity;cation transmembrane transporter activity	GO:0031977;GO:0009579;GO:0009535;GO:0016021;GO:0009534;GO:0009507	thylakoid lumen;thylakoid;chloroplast thylakoid membrane;integral component of membrane;chloroplast thylakoid;chloroplast	Transmembrane helix;Chloroplast;Transmembrane;Thylakoid;Plastid;Membrane;Transit peptide		6243.98	8664.28	3171.01	10822.1	10296.9	15378	2744	9757.86	2356.86	7661.54	8867.11	6216.36
contig-10099000002	mop1	RNA-dependent RNA polymerase 2	2.7.7.48	GO:0060148;GO:0010495;GO:0048440;GO:0010025;GO:0009615;GO:0010492;GO:0048544;GO:0048366;GO:0016246;GO:0050832;GO:0030422;GO:0016458;GO:0009616;GO:0007267;GO:0070919;GO:0031047;GO:0010267;GO:0009751	positive regulation of posttranscriptional gene silencing;long-distance posttranscriptional gene silencing;carpel development;wax biosynthetic process;response to virus;maintenance of shoot apical meristem identity;recognition of pollen;leaf development;RNA interference;defense response to fungus;production of siRNA involved in RNA interference;gene silencing;virus induced gene silencing;cell-cel…	GO:0003968;GO:0003676;GO:0000166	RNA-directed RNA polymerase activity;nucleic acid binding;nucleotide binding	GO:0005730	nucleolus	Plant defense;Transferase;RNA-binding;Nucleotidyltransferase;RNA-mediated gene silencing;RNA-directed RNA polymerase		95	59.61	112.68	52.01	42	302.84	0	37.57	3.8	50.08	218.52	98.6
contig-10099000022	ndhB	NAD(P)H dehydrogenase, subunit 2	1.6.5.11;1.6.5.-	GO:0006810;GO:0019684;GO:0042773	transport;photosynthesis, light reaction;ATP synthesis coupled electron transport	GO:0048038;GO:0008137;GO:0016491	quinone binding;NADH dehydrogenase (ubiquinone) activity;oxidoreductase activity	GO:0009536;GO:0009535;GO:0016021;GO:0009507	plastid;chloroplast thylakoid membrane;integral component of membrane;chloroplast	Plastoquinone;Oxidoreductase;Transport;Chloroplast;Transmembrane helix;Transmembrane;Ubiquinone;NAD;Thylakoid;Plastid;RNA editing;NADP;Membrane;Quinone		320.67	399.73	186.65	277.13	515.86	234.28	195.97	191.97	51.98	161.15	309	319.91
contig-101000000	CIPK10	CBL-interacting serine/threonine-protein kinase 10	2.7.11.1	GO:0007275;GO:0009788;GO:0009737;GO:0042538;GO:0009738;GO:0007165;GO:0010540	multicellular organism development;negative regulation of abscisic acid-activated signaling pathway;response to abscisic acid;hyperosmotic salinity response;abscisic acid-activated signaling pathway;signal transduction;basipetal auxin transport	GO:0004674;GO:0005524	protein serine/threonine kinase activity;ATP binding			Kinase;Nucleotide-binding;Transferase;ATP-binding;Manganese;Phosphoprotein;Serine/threonine-protein kinase		2695	3986.25	3815.96	3508.96	2849.2	7553.29	1507.4	3484.63	1070	2497	4471.27	2193.52
contig-1010000001	PETJ	Cytochrome c6, chloroplastic		GO:0015979;GO:0055114	photosynthesis;oxidation-reduction process	GO:0020037;GO:0046872;GO:0009055	heme binding;metal ion binding;electron carrier activity	GO:0009543	chloroplast thylakoid lumen	Transport;Chloroplast;Metal-binding;Iron;Heme;Thylakoid;Plastid;Photosynthesis;Transit peptide;Electron transport		0	30.74	0	0	28.52	0	0	58.79	0	0	1.06	49.31
contig-1010000002	TCM_000876	Transcription factor-like protein						GO:0005768;GO:0005794;GO:0016021;GO:0005802	endosome;Golgi apparatus;integral component of membrane;trans-Golgi network	Coiled coil;Transmembrane helix;Membrane;Transmembrane		314	347	189	458.67	221.44	582	125.79	296.04	30	239	484	446.62
contig-1010000003	iaa9	Auxin-responsive protein		GO:0006355;GO:0009734;GO:0010102;GO:0009630;GO:1900057;GO:0009611;GO:0009733;GO:0009414;GO:0009753;GO:0006351	regulation of transcription, DNA-templated;auxin-activated signaling pathway;lateral root morphogenesis;gravitropism;positive regulation of leaf senescence;response to wounding;response to auxin;response to water deprivation;response to jasmonic acid;transcription, DNA-templated	GO:0042802;GO:0008601	identical protein binding;protein phosphatase type 2A regulator activity	GO:0000159;GO:0005634	protein phosphatase type 2A complex;nucleus	Transcription;Auxin signaling pathway;Nucleus;Repressor;Transcription regulation		249.6	464	518	285.86	202	564	856	718.99	324	610	477	255
contig-1010000005	Sb09g026540	Putative uncharacterized protein Sb09g026540						GO:0016021	integral component of membrane	Transmembrane helix;Transmembrane;Membrane		468.3	299.68	229.45	281.59	312.26	520.49	151.81	263.38	60.18	260.73	250.07	314.65
contig-101000001	CSK	Chloroplast sensor kinase, chloroplastic	2.7.13.3	GO:0080005;GO:0010468;GO:0051776;GO:0010109;GO:0046777	photosystem stoichiometry adjustment;regulation of gene expression;detection of redox state;regulation of photosynthesis;protein autophosphorylation	GO:0048038;GO:0043621;GO:0016301;GO:0004673;GO:0016874	quinone binding;protein self-association;kinase activity;protein histidine kinase activity;ligase activity	GO:0009570;GO:0009507	chloroplast stroma;chloroplast	Kinase;Transferase;Chloroplast;Ligase;Coiled coil;Plastid;Transit peptide;Phosphoprotein		1338.97	951.17	1000.32	953.94	855.07	1224.02	391	789.43	161	689.99	828.97	1266.98
contig-1010000015	At1g77020	DNAJ heat shock N-terminal domain-containing protein								Stress response		0	6	0	0	1	0	2	1	0	2	1	2
contig-1010000017	STS14	STS14 protein						GO:0005576	extracellular region	Signal;Repeat		111.99	496.27	37	49.99	63	2	24	221	40	89	15	76
contig-1010000018	AMC1	Metacaspase-1	3.4.22.-	GO:0043069;GO:0006515;GO:0006915;GO:0043065;GO:0010363;GO:0031348;GO:0009697;GO:0043068;GO:0006952;GO:0006612;GO:0009863;GO:0045087	negative regulation of programmed cell death;misfolded or incompletely synthesized protein catabolic process;apoptotic process;positive regulation of apoptotic process;regulation of plant-type hypersensitive response;negative regulation of defense response;salicylic acid biosynthetic process;positive regulation of programmed cell death;defense response;protein targeting to membrane;salicylic acid…	GO:0004198;GO:0008234;GO:0008233;GO:0005216;GO:0004197	calcium-dependent cysteine-type endopeptidase activity;cysteine-type peptidase activity;peptidase activity;ion channel activity;cysteine-type endopeptidase activity			Plant defense;Thiol protease;Autocatalytic cleavage;Repeat;Ion channel;Hydrolase;Protease	*	25	30.34	29	25.27	25.72	49.05	89	89	59.34	94.78	78.69	39
contig-101000002	SAPK2	Serine/threonine-protein kinase SAPK2	2.7.11.1;2.8.2.-	GO:0010359;GO:0009651;GO:0006970;GO:0080167;GO:0040007;GO:2000377;GO:0010119;GO:0009739;GO:0006468;GO:0009737;GO:0010118;GO:0010029;GO:0009414;GO:0006636;GO:0048366;GO:0035556;GO:0009738;GO:0048527;GO:0019432;GO:0046777;GO:1902456;GO:0042742;GO:0005985	regulation of anion channel activity;response to salt stress;response to osmotic stress;response to karrikin;growth;regulation of reactive oxygen species metabolic process;regulation of stomatal movement;response to gibberellin;protein phosphorylation;response to abscisic acid;stomatal movement;regulation of seed germination;response to water deprivation;unsaturated fatty acid biosynthetic proces…	GO:0009931;GO:0004674;GO:0070300;GO:0004672;GO:0005524;GO:0019903	calcium-dependent protein serine/threonine kinase activity;protein serine/threonine kinase activity;phosphatidic acid binding;protein kinase activity;ATP binding;protein phosphatase binding	GO:0005737;GO:0005634	cytoplasm;nucleus	Kinase;Nucleotide-binding;Transferase;Abscisic acid signaling pathway;Stress response;ATP-binding;Phosphoprotein;Serine/threonine-protein kinase		1177.67	1442.65	2027.91	708.35	577.13	874.23	2739.73	1631.38	1097.99	670.87	621.74	937.49
contig-1010000021	TL1	Thaumatin-like protein 1	4.1.2.25;2.7.6.3;3.2.1.39	GO:0046854;GO:0006030;GO:0009682;GO:0009723;GO:0051260;GO:0031640;GO:0009620;GO:0006790;GO:0006952;GO:0050832	phosphatidylinositol phosphorylation;chitin metabolic process;induced systemic resistance;response to ethylene;protein homooligomerization;killing of cells of other organism;response to fungus;sulfur compound metabolic process;defense response;defense response to fungus	GO:0003848;GO:0004150;GO:0004675;GO:0042973;GO:0008061;GO:0008441	2-amino-4-hydroxy-6-hydroxymethyldihydropteridine diphosphokinase activity;dihydroneopterin aldolase activity;transmembrane receptor protein serine/threonine kinase activity;glucan endo-1,3-beta-D-glucosidase activity;chitin binding;3'(2'),5'-bisphosphate nucleotidase activity	GO:0031225;GO:0005576;GO:0048046;GO:0016021;GO:0009506	anchored component of membrane;extracellular region;apoplast;integral component of membrane;plasmodesma	Signal;Allergen;Plant defense;Antimicrobial;Apoplast;Secreted;Disulfide bond;Fungicide;IgE-binding protein;Glycoprotein		0	0	2	4	0	0	0	0	0	0	0	0
contig-1010000022	RTL2	Ribonuclease 3-like protein 2	3.1.26.3;3.1.26.-	GO:0030422;GO:0031053;GO:0016075;GO:0006396;GO:0090502;GO:0031054	production of siRNA involved in RNA interference;primary miRNA processing;rRNA catabolic process;RNA processing;RNA phosphodiester bond hydrolysis, endonucleolytic;pre-miRNA processing	GO:0003725;GO:0003723;GO:0004525	double-stranded RNA binding;RNA binding;ribonuclease III activity	GO:0016442;GO:0005737;GO:0005634	RISC complex;cytoplasm;nucleus	Nuclease;Metal-binding;Magnesium;RNA-binding;Hydrolase;rRNA processing;Manganese;Endonuclease		72.17	256.04	333.07	251.01	70.44	382	178.46	87	76.41	39	246	74
contig-1010000023	VIT_05s0020g01820	CASP-like protein 1E2						GO:0005886;GO:0016021	plasma membrane;integral component of membrane	Transmembrane;Membrane;Cell membrane;Glycoprotein;Transmembrane helix		0	0	0	0	0	0	0	0	0	0	0	0
contig-101000003	crr2	Chlororespiratory reduction 2	3.4.24.-;3.6.4.3	GO:0016556;GO:1900865;GO:0010305;GO:0010087;GO:0031426;GO:0000963;GO:0031425;GO:0016554;GO:0048366;GO:0010588;GO:0080156;GO:0006397	mRNA modification;chloroplast RNA modification;leaf vascular tissue pattern formation;phloem or xylem histogenesis;polycistronic mRNA processing;mitochondrial RNA processing;chloroplast RNA processing;cytidine to uridine editing;leaf development;cotyledon vascular tissue pattern formation;mitochondrial mRNA modification;mRNA processing	GO:0008270;GO:0008568	zinc ion binding;microtubule-severing ATPase activity	GO:0005739;GO:0009507	mitochondrion;chloroplast	Signal;Chloroplast;RNA-binding;Repeat;Plastid;Hydrolase;RNA editing;mRNA processing;Transit peptide	*	360	422	286	653.92	838	827	690	459.44	266	476	625	385.05
contig-101000004	TCP15	Transcription factor TCP15	2.7.7.6	GO:0048364;GO:0006355;GO:0008283;GO:0008361;GO:0007275;GO:0010252;GO:0042023;GO:0048467;GO:1900056;GO:0048510;GO:0009739;GO:0009653;GO:0031347;GO:0031540;GO:0009737;GO:0048511;GO:0010029;GO:0009735;GO:0007165;GO:0006351;GO:0010229;GO:0007623;GO:0042752;GO:0043433;GO:0030001	root development;regulation of transcription, DNA-templated;cell proliferation;regulation of cell size;multicellular organism development;auxin homeostasis;DNA endoreduplication;gynoecium development;negative regulation of leaf senescence;regulation of timing of transition from vegetative to reproductive phase;response to gibberellin;anatomical structure morphogenesis;regulation of defense respon…	GO:0003700;GO:0003677;GO:0000987;GO:0043531;GO:0001047;GO:0044212	transcription factor activity, sequence-specific DNA binding;DNA binding;core promoter proximal region sequence-specific DNA binding;ADP binding;core promoter binding;transcription regulatory region DNA binding	GO:0005634	nucleus	Leucine-rich repeat;Activator;DNA-directed RNA polymerase;Transcription;DNA-binding;Developmental protein;Nucleus;Coiled coil;Biological rhythms;Transcription regulation		328	1438.85	188	870.04	1727.09	634	148	380.43	61	1023.14	599.93	302
contig-101000005	At5g41260	Probable serine/threonine-protein kinase At5g41260	2.7.11.1;2.7.1.40	GO:0009742;GO:0009737;GO:0080159;GO:1902533;GO:0010098	brassinosteroid mediated signaling pathway;response to abscisic acid;zygote elongation;positive regulation of intracellular signal transduction;suspensor development	GO:0004743;GO:0004713;GO:0004674;GO:0030955;GO:0005524;GO:0004672	pyruvate kinase activity;protein tyrosine kinase activity;protein serine/threonine kinase activity;potassium ion binding;ATP binding;protein kinase activity	GO:0005886;GO:0009898;GO:0005773;GO:0009506	plasma membrane;cytoplasmic side of plasma membrane;vacuole;plasmodesma	Myristate;Kinase;Nucleotide-binding;Receptor;Palmitate;Transferase;Membrane;ATP-binding;Cell membrane;Developmental protein;Phosphoprotein;Serine/threonine-protein kinase;Lipoprotein		231	159	741	86	56.35	43	673	143	297.04	41	53	121.01
contig-101000006	EMB8	Uncharacterized protein family UPF0017, hydrolase-like, conserved site-containing protein	3.1.1.-			GO:0052689;GO:0003676;GO:0004523;GO:0016787	carboxylic ester hydrolase activity;nucleic acid binding;RNA-DNA hybrid ribonuclease activity;hydrolase activity			Serine esterase;Hydrolase		3.05	25.24	4.63	8.02	42.03	7	2437.92	98.78	55.13	15.04	15.44	1
contig-101000007	At5g48130	BTB/POZ domain-containing protein At5g48130		GO:0016567;GO:0006189	protein ubiquitination;'de novo' IMP biosynthetic process	GO:0004638;GO:0046872	phosphoribosylaminoimidazole carboxylase activity;metal ion binding			Coiled coil;Ubl conjugation pathway		2	0	0	0	4	0	2	0	0	2	6	4
contig-101000008	OSCBPW	Lupeol synthase	5.4.99.39;5.4.99.55;5.4.99.40;5.4.99.41;5.4.99.33;5.4.99.38;5.4.99.35;5.4.99.36;5.4.99.-;4.2.1.128;5.4.99.8;5.4.99.50	GO:0010686;GO:0009555;GO:0006694;GO:0010027;GO:0019745;GO:0016104;GO:0042335	tetracyclic triterpenoid biosynthetic process;pollen development;steroid biosynthetic process;thylakoid membrane organization;pentacyclic triterpenoid biosynthetic process;triterpenoid biosynthetic process;cuticle development	GO:0042300;GO:0034076;GO:0042561;GO:0000250;GO:0016866;GO:0042299;GO:0016871;GO:0090438	beta-amyrin synthase activity;cucurbitadienol synthase activity;alpha-amyrin synthase activity;lanosterol synthase activity;intramolecular transferase activity;lupeol synthase activity;cycloartenol synthase activity;camelliol C synthase activity	GO:0005773	vacuole	Isomerase;Repeat;Steroid biosynthesis		1945.42	4464.04	2861.36	1310.49	1480.89	2818.66	4847.31	3764.44	1557.11	1496.03	1728.71	1897.34
contig-101000009	EEF1A1	Elongation factor 1-alpha 1		GO:0006355;GO:0001933;GO:0010035;GO:0008340;GO:0071364;GO:0009792;GO:0006469;GO:0040007;GO:0043065;GO:0006409;GO:0006414;GO:0090218;GO:1904714;GO:0051602;GO:0051701;GO:0006351;GO:0034198;GO:0019722;GO:0002182	regulation of transcription, DNA-templated;negative regulation of protein phosphorylation;response to inorganic substance;determination of adult lifespan;cellular response to epidermal growth factor stimulus;embryo development ending in birth or egg hatching;negative regulation of protein kinase activity;growth;positive regulation of apoptotic process;tRNA export from nucleus;translational elonga…	GO:0005516;GO:0005525;GO:0044822;GO:0019901;GO:0000049;GO:0003924;GO:0019003;GO:0008135;GO:0005249;GO:0003746	calmodulin binding;GTP binding;poly(A) RNA binding;protein kinase binding;tRNA binding;GTPase activity;GDP binding;translation factor activity, RNA binding;voltage-gated potassium channel activity;translation elongation factor activity	GO:0009277;GO:0098574;GO:0016020;GO:0005615;GO:0030864;GO:0005737;GO:0005730;GO:0005634;GO:0043209;GO:0032587;GO:0005811;GO:0043025;GO:0030445;GO:0005853;GO:0009506;GO:0030446;GO:0008076;GO:0005829;GO:0005875;GO:0005622;GO:0070062	fungal-type cell wall;cytoplasmic side of lysosomal membrane;membrane;extracellular space;cortical actin cytoskeleton;cytoplasm;nucleolus;nucleus;myelin sheath;ruffle membrane;lipid particle;neuronal cell body;yeast-form cell wall;eukaryotic translation elongation factor 1 complex;plasmodesma;hyphal cell wall;voltage-gated potassium channel complex;cytosol;microtubule associated complex;intracell…	Cytoplasm;Mental retardation;Epilepsy;Isopeptide bond;Disease mutation;Autism spectrum disorder;Nucleotide-binding;Transcription;Ubl conjugation;GTP-binding;Protein biosynthesis;Elongation factor;Nucleus;Potassium channel;Potassium transport;Methylation;Transcription regulation;Phosphoprotein;Acetylation		678.13	1115.62	1280.46	489.36	342.93	626.35	1072.37	447.09	413.35	462.01	764.63	1013.41
contig-101000010	glysoja_028603	Pentatricopeptide repeat-containing protein, chloroplastic	3.4.24.-;3.6.4.3	GO:0048364;GO:0019287;GO:0050790;GO:0016125;GO:0019288	root development;isopentenyl diphosphate biosynthetic process, mevalonate pathway;regulation of catalytic activity;sterol metabolic process;isopentenyl diphosphate biosynthetic process, methylerythritol 4-phosphate pathway	GO:0008270;GO:0008568;GO:0034046	zinc ion binding;microtubule-severing ATPase activity;poly(G) binding	GO:0005739	mitochondrion	Signal;Hydrolase		53	235.07	119	159	353.9	227	147	71	42	107	175	65.06
contig-101000011	At2g45990	AT2G45990 protein		GO:0060627;GO:0035493	regulation of vesicle-mediated transport;SNARE complex assembly	GO:0000149	SNARE binding	GO:0009570;GO:0005768;GO:0000323;GO:0009507	chloroplast stroma;endosome;lytic vacuole;chloroplast	Methyltransferase;Transmembrane helix;Transmembrane;Membrane		134.25	564.6	436.05	214.98	512.59	492.97	501.42	420.78	162.66	291.43	436.74	332.72
contig-101000012	HB2	Non-symbiotic hemoglobin 2	1.14.12.17	GO:0009877;GO:0006631;GO:0001666;GO:0019432;GO:0009399	nodulation;fatty acid metabolic process;response to hypoxia;triglyceride biosynthetic process;nitrogen fixation	GO:0005344;GO:0020037;GO:0008941;GO:0019825;GO:0046872	oxygen transporter activity;heme binding;nitric oxide dioxygenase activity;oxygen binding;metal ion binding	GO:0005618;GO:0009506;GO:0016363;GO:0005829	cell wall;plasmodesma;nuclear matrix;cytosol	Transport;Metal-binding;Iron;Heme;Oxygen transport;Nodulation;Nitrogen fixation		621.48	930.99	811.86	371.32	721.73	965.58	229	1013.33	192	552.91	676.92	407.86
contig-101000013	At3g50690	Acidic leucine-rich nuclear phosphoprotein 32-related protein		GO:0048839;GO:0046827;GO:0045596;GO:0016226;GO:0001944;GO:0043488;GO:0060021;GO:0021591;GO:0006919;GO:0006334;GO:0006913	inner ear development;positive regulation of protein export from nucleus;negative regulation of cell differentiation;iron-sulfur cluster assembly;vasculature development;regulation of mRNA stability;palate development;ventricular system development;activation of cysteine-type endopeptidase activity involved in apoptotic process;nucleosome assembly;nucleocytoplasmic transport	GO:0051536;GO:0005506;GO:0003677;GO:0044822	iron-sulfur cluster binding;iron ion binding;DNA binding;poly(A) RNA binding	GO:0048471;GO:0005783;GO:0005634;GO:0016363;GO:0005737;GO:0005730;GO:0070062	perinuclear region of cytoplasm;endoplasmic reticulum;nucleus;nuclear matrix;cytoplasm;nucleolus;extracellular exosome	Leucine-rich repeat;Coiled coil;Repressor;Chaperone;Endoplasmic reticulum;Transit peptide;Repeat;Phosphoprotein;Nucleus;Acetylation		3516.07	2305.77	3353.54	2016.4	1684.5	6459.71	5778.99	2876.39	1968.34	2683.78	3049.24	2897.19
contig-101000014	At1g34470	Probable magnesium transporter NIPA3	3.4.24.-;3.6.4.3	GO:0015693	magnesium ion transport	GO:0015095;GO:0008568	magnesium ion transmembrane transporter activity;microtubule-severing ATPase activity	GO:0005886;GO:0016021;GO:0005769	plasma membrane;integral component of membrane;early endosome	Endosome;Transport;Transmembrane helix;Ion transport;Magnesium;Transmembrane;Membrane;Cell membrane		997.35	1199.11	1149.84	1478.04	1587.92	2952.52	1206.9	1090.39	804.88	1651.74	1570.62	820.97
contig-101000015	PSAN	Photosystem I reaction center subunit N, chloroplastic		GO:0015979	photosynthesis			GO:0009535;GO:0009522;GO:0009507	chloroplast thylakoid membrane;photosystem I;chloroplast	Chloroplast;Thylakoid;Plastid;Photosystem I;Photosynthesis;Membrane;Transit peptide;Acetylation		22375.2	16697.3	11531.9	20480.7	8391.79	16214.9	1810	23714	2076.08	7350.41	10747.5	20214.6
contig-101000016	argH	ASAL	4.3.2.1	GO:0042450;GO:0006526;GO:0051262	arginine biosynthetic process via ornithine;arginine biosynthetic process;protein tetramerization	GO:0004056	argininosuccinate lyase activity	GO:0009570;GO:0005737;GO:0009507;GO:0005829	chloroplast stroma;cytoplasm;chloroplast;cytosol	Cytoplasm;Chloroplast;Arginine biosynthesis;Plastid;Lyase;Amino-acid biosynthesis;Transit peptide		1462	977.12	2095.01	866.77	991.97	2325.95	932.61	1153.69	347	838	1390.41	1633.93
contig-101000017	EPSIN1	Clathrin interactor EPSIN 1	1.10.3.2	GO:0034498;GO:0032511;GO:0006623;GO:0006895;GO:0030036;GO:0015031;GO:0071985;GO:0046274	early endosome to Golgi transport;late endosome to vacuole transport via multivesicular body sorting pathway;protein targeting to vacuole;Golgi to endosome transport;actin cytoskeleton organization;protein transport;multivesicular body sorting pathway;lignin catabolic process	GO:0008375;GO:0005543;GO:0080025;GO:0030276;GO:0032266;GO:0052716;GO:0002020	acetylglucosaminyltransferase activity;phospholipid binding;phosphatidylinositol-3,5-bisphosphate binding;clathrin binding;phosphatidylinositol-3-phosphate binding;hydroquinone;protease binding	GO:0009579;GO:0005884;GO:0030136;GO:0005774;GO:0005768;GO:0005794;GO:0048046;GO:0005770;GO:0005829;GO:0030125	thylakoid;actin filament;clathrin-coated vesicle;vacuolar membrane;endosome;Golgi apparatus;apoplast;late endosome;cytosol;clathrin vesicle coat	Cytoplasm;Protein transport;Apoplast;Transport;Pyruvate;Copper;Secreted;Coiled coil;Cytoskeleton;Lignin degradation;Cytoplasmic vesicle;Golgi apparatus;Phosphoprotein		897.98	659.33	901.71	594.83	741.53	894.71	1346.11	664.94	501.2	630.08	483.57	982.48
contig-101000019	L484_010176	Disease resistance protein	3.1.3.16	GO:0006725;GO:0006952	cellular aromatic compound metabolic process;defense response	GO:0043531;GO:0008198;GO:0004721	ADP binding;ferrous iron binding;phosphoprotein phosphatase activity			Plant defense;Coiled coil		71.17	68	51	86	108	89	44	30	5	23	154	20
contig-101000020	F383_23620	Terminal uridylyltransferase 4				GO:0016779	nucleotidyltransferase activity			Nucleotidyltransferase;Transferase		2089	639	1884	1321.52	1442.38	3235.02	152	133	61	100	278	1977.18
contig-101000021	LOB	Protein LATERAL ORGAN BOUNDARIES	6.3.5.5	GO:0007275;GO:0009944;GO:0009799;GO:0009943;GO:0048441;GO:0010311;GO:0010199;GO:0009965;GO:0010016;GO:0009954	multicellular organism development;polarity specification of adaxial/abaxial axis;specification of symmetry;adaxial/abaxial axis specification;petal development;lateral root formation;organ boundary specification between lateral organs and the meristem;leaf morphogenesis;shoot system morphogenesis;proximal/distal pattern formation	GO:0004088;GO:0017108	carbamoyl-phosphate synthase (glutamine-hydrolyzing) activity;5'-flap endonuclease activity	GO:0033557;GO:0016020;GO:0012511;GO:0019028;GO:0005634;GO:0005654	Slx1-Slx4 complex;membrane;monolayer-surrounded lipid storage body;viral capsid;nucleus;nucleoplasm	Developmental protein;Nucleus;Ligase;Coiled coil		2	29.11	52	34	16	5.63	20	41.99	0	22	7.33	0
contig-101000023	MTR_3g019010	Integrator complex subunit-like protein		GO:0016180;GO:0006511	snRNA processing;ubiquitin-dependent protein catabolic process			GO:0008540;GO:0032039	proteasome regulatory particle, base subcomplex;integrator complex	Signal		230.6	335.02	147.8	477.06	243.17	363.9	108.92	182.58	41.11	104.57	260.9	188.46
contig-101000024	BnaC06g16750D	BnaC06g16750D protein	2.7.11.25;2.7.10.2			GO:0004674;GO:0004715;GO:0004672;GO:0004709;GO:0005524;GO:0004185	protein serine/threonine kinase activity;non-membrane spanning protein tyrosine kinase activity;protein kinase activity;MAP kinase kinase kinase activity;ATP binding;serine-type carboxypeptidase activity			Kinase;Transferase;Serine/threonine-protein kinase		413.45	618.28	394.13	306.92	478.47	701.22	652	598.56	549.16	1184.01	508.92	603.39
contig-10101000005	At2g31040	ATP synthase protein I-related protein		GO:0033614	chloroplast proton-transporting ATP synthase complex assembly			GO:0016021;GO:0009534	integral component of membrane;chloroplast thylakoid	Transmembrane helix;Transmembrane;Membrane		30.16	51.48	18.08	55.13	37.19	81.17	4.01	12.03	0	15.04	21.08	79.28
contig-10101000011	glysoja_000183	Thioredoxin domain-containing protein, putative		GO:0008616;GO:0045454	queuosine biosynthetic process;cell redox homeostasis			GO:0005623;GO:0005737	cell;cytoplasm	Signal		4	5	2	0	2	2	0	6	0	1	1	2
contig-10102000003	KK1_034851	Retrovirus-related Pol polyprotein from transposon TNT 1-94	2.7.7.6;1.2.1.27	GO:0006952;GO:0015074	defense response;DNA integration	GO:0003676;GO:0008519;GO:0043531;GO:0003964;GO:0008270;GO:0004491;GO:0003899	nucleic acid binding;ammonium transmembrane transporter activity;ADP binding;RNA-directed DNA polymerase activity;zinc ion binding;methylmalonate-semialdehyde dehydrogenase (acylating) activity;DNA-directed RNA polymerase activity			Leucine-rich repeat;RNA-directed DNA polymerase;Plant defense;Oxidoreductase;Transferase;Metal-binding;Zinc;Auxin signaling pathway;Nucleotidyltransferase;Zinc-finger;Coiled coil;Repressor		0	0	5	0	8	3	0	1	0	1	7	0
contig-10103000012	ST1	Putative LRR receptor-like serine/threonine-protein kinase	1.3.1.74;2.7.10.1;2.7.10.2;2.7.11.1;2.7.11.25			GO:0004672;GO:0004674;GO:0004709;GO:0004714;GO:0004715;GO:0004842;GO:0005524;GO:0032440	protein kinase activity;protein serine/threonine kinase activity;MAP kinase kinase kinase activity;transmembrane receptor protein tyrosine kinase activity;non-membrane spanning protein tyrosine kinase activity;ubiquitin-protein transferase activity;ATP binding;2-alkenal reductase [NAD(P)] activity	GO:0005886;GO:0016021	plasma membrane;integral component of membrane	ATP-binding;Kinase;Leucine-rich repeat;Membrane;Nucleotide-binding;Receptor;Serine/threonine-protein kinase;Signal;Transferase;Transmembrane;Transmembrane helix;Zinc-finger		11.09	9.06	16	0	4.03	4.01	14	3.01	1	0	4.1	2
contig-10103000017	prp4	Serine/threonine-protein kinase PRP4-like protein	2.7.12.1;2.7.11.1;2.7.1.-	GO:0018105;GO:0070317;GO:0006468;GO:0008380;GO:0045292	peptidyl-serine phosphorylation;negative regulation of G0 to G1 transition;protein phosphorylation;RNA splicing;mRNA cis splicing, via spliceosome	GO:0016301;GO:0004712;GO:0004674;GO:0004672;GO:0044822;GO:0005524	kinase activity;protein serine/threonine/tyrosine kinase activity;protein serine/threonine kinase activity;protein kinase activity;poly(A) RNA binding;ATP binding	GO:0005694;GO:0071013;GO:0005654	chromosome;catalytic step 2 spliceosome;nucleoplasm	Isopeptide bond;Kinase;Nucleotide-binding;Transferase;Ubl conjugation;Coiled coil;mRNA splicing;ATP-binding;mRNA processing;Spliceosome;Phosphoprotein;Serine/threonine-protein kinase;Acetylation		0	0	1	0.98	2.06	8.05	0	0	0	0	10	1
contig-10104000008	DOT2	SART-1 family protein		GO:0048364;GO:0060828;GO:0048703;GO:0000387;GO:0070050;GO:0048367;GO:0010305;GO:0010087;GO:0071733;GO:0007417;GO:0035118;GO:0048528;GO:0048565;GO:0007064;GO:0009303;GO:0009933;GO:0000481;GO:0048589;GO:0003146;GO:0048366;GO:0009908;GO:0045292;GO:0000398;GO:0010588;GO:0007507	root development;regulation of canonical Wnt signaling pathway;embryonic viscerocranium morphogenesis;spliceosomal snRNP assembly;neuron cellular homeostasis;shoot system development;leaf vascular tissue pattern formation;phloem or xylem histogenesis;transcriptional activation by promoter-enhancer looping;central nervous system development;embryonic pectoral fin morphogenesis;post-embryonic root …	GO:0003682	chromatin binding	GO:0005730;GO:0046540	nucleolus;U4/U6 x U5 tri-snRNP complex	Cell cycle;Developmental protein;Nucleus;Coiled coil;Phosphoprotein	*	99.54	118.22	3	304.23	121.36	330.86	77.45	9.49	36.01	170.41	163.65	138.06
contig-10105000003	Sb09g003850	Putative uncharacterized protein Sb09g003850				GO:0030170	pyridoxal phosphate binding	GO:0005622	intracellular	Pyridoxal phosphate		1.37	10.26	1.01	6.08	10.09	4.09	4	4.08	6	0	7.44	0.58
contig-10105000017	xd7	Phosphoglucomutase 2	5.4.2.2	GO:0019252;GO:0005978;GO:0009590;GO:0019388;GO:0005975;GO:0046686;GO:0071704;GO:0006006	starch biosynthetic process;glycogen biosynthetic process;detection of gravity;galactose catabolic process;carbohydrate metabolic process;response to cadmium ion;organic substance metabolic process;glucose metabolic process	GO:0070569;GO:0016868;GO:0000287;GO:0004614	uridylyltransferase activity;intramolecular transferase activity, phosphotransferases;magnesium ion binding;phosphoglucomutase activity	GO:0010319;GO:0009570;GO:0005829	stromule;chloroplast stroma;cytosol	Cytoplasm;Metal-binding;Magnesium;Isomerase;Glucose metabolism;Carbohydrate metabolism;Phosphoprotein		2.02	2.02	0	1	0	0	0	0	0	0	0	0
contig-10106000002	NLR1	Disease resistance protein (TIR-NBS-LRR class), putative		GO:0006952;GO:0007165	defense response;signal transduction	GO:0004523;GO:0043531	RNA-DNA hybrid ribonuclease activity;ADP binding			Leucine-rich repeat;Plant defense;Repeat		5.12	329.15	9	6.09	32.99	237.23	2.99	1.07	291.34	121.27	30.16	8.04
contig-10106000019	At3g52050	5'-3' exonuclease family protein	2.7.7.7	GO:0006261	DNA-dependent DNA replication	GO:0003677;GO:0008408;GO:0003887;GO:0004527;GO:0003824	DNA binding;3'-5' exonuclease activity;DNA-directed DNA polymerase activity;exonuclease activity;catalytic activity			Nuclease;Nucleotidyltransferase;Hydrolase;Exonuclease		1.92	0	0	223.96	16.51	0	3	0	10.76	0	0	202.16
contig-10107000007	At3g08610	NADH dehydrogenase [ubiquinone] 1 alpha subcomplex subunit 1		GO:0055114	oxidation-reduction process			GO:0005739;GO:0005747;GO:0016021	mitochondrion;mitochondrial respiratory chain complex I;integral component of membrane	Transport;Transmembrane helix;Mitochondrion;Transmembrane;Mitochondrion inner membrane;Ubiquinone;Respiratory chain;Membrane;Electron transport		26	12	11.58	11	34.34	41	42.36	18	4	12	28.73	13
contig-10107000021	dus2	tRNA-dihydrouridine(20) synthase [NAD(P)+]-like	1.-.-.-;1.3.1.-	GO:1904030;GO:0060548	negative regulation of cyclin-dependent protein kinase activity;negative regulation of cell death	GO:0004860;GO:0050660;GO:0004843;GO:0003725;GO:0017150	protein kinase inhibitor activity;flavin adenine dinucleotide binding;thiol-dependent ubiquitin-specific protease activity;double-stranded RNA binding;tRNA dihydrouridine synthase activity	GO:0005739;GO:0005829	mitochondrion;cytosol	tRNA processing;Oxidoreductase;Flavoprotein;Sugar transport;Coiled coil;FMN;Endoplasmic reticulum		647.5	911.03	1195.85	780.59	625.44	1530.79	2303.99	847.7	634.27	710.63	868.45	819.26
contig-10108000019	aac	ADP,ATP carrier protein		GO:0051382;GO:0048316;GO:0048367;GO:0006412;GO:0048364;GO:0015886;GO:0006839;GO:0006783;GO:0015865;GO:1990544;GO:0055085;GO:0006044	kinetochore assembly;seed development;shoot system development;translation;root development;heme transport;mitochondrial transport;heme biosynthetic process;purine nucleotide transport;mitochondrial ATP transmembrane transport;transmembrane transport;N-acetylglucosamine metabolic process	GO:0003735;GO:0005471;GO:0005215;GO:0004342;GO:0005507	structural constituent of ribosome;ATP;transporter activity;glucosamine-6-phosphate deaminase activity;copper ion binding	GO:0005740;GO:0005774;GO:0009941;GO:0005773;GO:0005743;GO:0016021;GO:0005618	mitochondrial envelope;vacuolar membrane;chloroplast envelope;vacuole;mitochondrial inner membrane;integral component of membrane;cell wall	Mitochondrion;Transmembrane;Membrane;Transit peptide;Transport;Transmembrane helix;Repeat;Mitochondrion inner membrane		1	3.01	3.01	0	0	0	5	3	3.01	0	1	4
contig-10109000023	DWF4	Cytochrome P450 90B1	1.14.-.-;1.14.13.-;1.14.13.76	GO:0007275;GO:0009741;GO:0009753;GO:0009826;GO:0009867;GO:0010268;GO:0010358;GO:0016125;GO:0016132;GO:0048366	multicellular organism development;response to brassinosteroid;response to jasmonic acid;unidimensional cell growth;jasmonic acid mediated signaling pathway;brassinosteroid homeostasis;leaf shaping;sterol metabolic process;brassinosteroid biosynthetic process;leaf development	GO:0004497;GO:0005506;GO:0010012;GO:0016705;GO:0020037;GO:0050597	monooxygenase activity;iron ion binding;steroid 22-alpha hydroxylase activity;oxidoreductase activity, acting on paired donors, with incorporation or reduction of molecular oxygen;heme binding;taxane 10-beta-hydroxylase activity	GO:0005783	endoplasmic reticulum	Brassinosteroid biosynthesis;Heme;Iron;Metal-binding;Monooxygenase;Oxidoreductase;Steroid biosynthesis		4.18	0	0	2.27	1.38	2.22	0	0	0	0	0	1.13
contig-1011000000	BnaC07g40790D	BnaC07g40790D protein		GO:0006952	defense response	GO:0043531	ADP binding			Plant defense		0	0	0	0	0	10	0	0	0	0	0	0
contig-10110000008	At5g44250	At5g44250				GO:0050662;GO:0003824	coenzyme binding;catalytic activity	GO:0005777	peroxisome	Transmembrane;Nucleus;Membrane	*	30.2	18.01	13.26	31.3	32.1	28.9	4.88	10.17	5.98	1.15	17.02	15.47
contig-1011000003	TREES_T100008370			GO:0006412	translation	GO:0003735	structural constituent of ribosome	GO:0016021;GO:0005840	integral component of membrane;ribosome	Membrane;Transmembrane;Transmembrane helix		1.99	0	0	0	0	0	0	0	11	0	0	0
contig-1011000007	WIN2	Probable protein phosphatase 2C 59	3.1.4.12;3.1.3.16	GO:0044419;GO:0006470;GO:0042742	interspecies interaction between organisms;protein dephosphorylation;defense response to bacterium	GO:0004767;GO:0004721;GO:0043169;GO:0004722;GO:0046872	sphingomyelin phosphodiesterase activity;phosphoprotein phosphatase activity;cation binding;protein serine/threonine phosphatase activity;metal ion binding	GO:0005886;GO:0048046	plasma membrane;apoplast	Plant defense;Metal-binding;Magnesium;Protein phosphatase;Hydrolase;Manganese		1117.76	1078.02	1955.52	870.63	644.66	1342.84	1032.5	1003.2	512	449	719.95	1152.51
contig-1011000010	BnaA01g34680D	BnaA01g34680D protein						GO:0005802;GO:0005768;GO:0005794;GO:0016021	trans-Golgi network;endosome;Golgi apparatus;integral component of membrane	Signal;Transmembrane helix;Transmembrane;Membrane		595.61	1128.93	524.03	563	1026.38	275	235	712	205.37	980.01	543	811.6
contig-1011000012	Ccrd_026842	Chloramphenicol acetyltransferase-like domain-containing protein	2.3.1.150			GO:0047180;GO:0016747	salutaridinol 7-O-acetyltransferase activity;transferase activity, transferring acyl groups other than amino-acyl groups			Transferase;Acyltransferase		0	2	1	0	0	0	0	0	0	4	0	0
contig-1011000013	EIL4	Putative ETHYLENE INSENSITIVE 3-like 4 protein		GO:0006355;GO:0009723;GO:0010182;GO:0080167;GO:0042762;GO:0009873;GO:0001666;GO:0006351;GO:0042742;GO:0071281	regulation of transcription, DNA-templated;response to ethylene;sugar mediated signaling pathway;response to karrikin;regulation of sulfur metabolic process;ethylene-activated signaling pathway;response to hypoxia;transcription, DNA-templated;defense response to bacterium;cellular response to iron ion	GO:0000976;GO:0003700;GO:0003677;GO:0044212	transcription regulatory region sequence-specific DNA binding;transcription factor activity, sequence-specific DNA binding;DNA binding;transcription regulatory region DNA binding	GO:0005634;GO:0005622	nucleus;intracellular	Activator;Transcription;Ubl conjugation;Nucleus;Coiled coil;Transcription regulation;Ethylene signaling pathway	*	815.91	980.53	1298.43	1241.46	1343.17	2222.05	305.57	623.47	203.6	703.01	1321.21	1364.93
contig-1011000015	abkC	Putative serine/threonine-protein kinase abkC	2.7.11.-			GO:0016301;GO:0001104;GO:0004672	kinase activity;RNA polymerase II transcription cofactor activity;protein kinase activity	GO:0016021;GO:0016592	integral component of membrane;mediator complex	Kinase;Transmembrane helix;Transferase;Membrane;Transmembrane	*	869.29	1020.94	1209	678.98	820.11	1166.92	505.93	607.14	181	516	662.87	932.14
contig-1011000020	At5g65400	Alpha/beta-Hydrolases superfamily protein	1.5.1.3	GO:0008615	pyridoxine biosynthetic process	GO:0004146;GO:0010181;GO:0004733;GO:0016787;GO:0005509	dihydrofolate reductase activity;FMN binding;pyridoxamine-phosphate oxidase activity;hydrolase activity;calcium ion binding	GO:0005777	peroxisome	Oxidoreductase;Hydrolase		2287.98	2186.02	2673.51	271.16	316.99	1438	175	799.36	108	293	448.01	3122.88
contig-10112000004	NAP1	Protein NAP1	3.4.24.-;3.6.4.3	GO:0016554;GO:0010090;GO:0045595;GO:1900865;GO:0003002;GO:0045893;GO:0048589;GO:0048449;GO:0006535;GO:0010014;GO:0000278;GO:0009825;GO:0007015;GO:0048765;GO:0045010	cytidine to uridine editing;trichome morphogenesis;regulation of cell differentiation;chloroplast RNA modification;regionalization;positive regulation of transcription, DNA-templated;developmental growth;floral organ formation;cysteine biosynthetic process from serine;meristem initiation;mitotic cell cycle;multidimensional cell growth;actin filament organization;root hair cell differentiation;act…	GO:0008568;GO:0008270;GO:0009001	microtubule-severing ATPase activity;zinc ion binding;serine O-acetyltransferase activity	GO:0005789;GO:0031209;GO:0005634	endoplasmic reticulum membrane;SCAR complex;nucleus	Coiled coil;Transit peptide;Mitochondrion;Repeat;Serine/threonine-protein kinase	*	1347.31	1417.9	1164.51	1391.65	1815.1	2350.1	872.45	1106.04	416.47	1006.46	1524.33	1855.13
contig-10112000005	SLG	Serine/threonine-protein kinase	2.7.10.1;2.7.11.1	GO:0006468;GO:0006952;GO:0048544	protein phosphorylation;defense response;recognition of pollen	GO:0004672;GO:0004674;GO:0004713;GO:0004714;GO:0005524;GO:0016301;GO:0030246	protein kinase activity;protein serine/threonine kinase activity;protein tyrosine kinase activity;transmembrane receptor protein tyrosine kinase activity;ATP binding;kinase activity;carbohydrate binding	GO:0005886;GO:0009506;GO:0016021	plasma membrane;plasmodesma;integral component of membrane	ATP-binding;Kinase;Lectin;Nucleotide-binding;Receptor;Serine/threonine-protein kinase;Signal;Transferase		1.01	0	1	0	0	0	1	12	0	0	0.93	0
contig-10112000008	ws1	Heterogeneous nuclear ribonucleoprotein Q				GO:0003676;GO:0000166	nucleic acid binding;nucleotide binding	GO:0019013;GO:0030529	viral nucleocapsid;intracellular ribonucleoprotein complex	Coiled coil;Ribonucleoprotein;Virion;Viral nucleoprotein		2380.77	2411	2511	2771.07	2922.01	4312.31	1887.24	2470.63	1036.5	1870.8	2454.01	2152.79
contig-10112000020	Hsbp1	Heat shock factor-binding protein 1		GO:0048316;GO:0009408;GO:0006936;GO:0070370;GO:0035987	seed development;response to heat;muscle contraction;cellular heat acclimation;endodermal cell differentiation	GO:0005525	GTP binding	GO:0005856;GO:0005794;GO:0005634;GO:0005829	cytoskeleton;Golgi apparatus;nucleus;cytosol	Nucleus;Stress response;Coiled coil		357.34	1619.26	1650.45	424.83	365.6	1576.8	505.94	853.99	388.96	341.89	496.77	683.23
contig-10112000023	P0016H04.14	Putative uncharacterized protein P0016H04.14		GO:0016049;GO:0010215;GO:0006281;GO:0000723	cell growth;cellulose microfibril organization;DNA repair;telomere maintenance	GO:0003678;GO:0004386;GO:0005524	DNA helicase activity;helicase activity;ATP binding	GO:0031225	anchored component of membrane	Nucleotide-binding;Helicase;Coiled coil;Hydrolase;ATP-binding		0	167.09	35	16	22	23	77	31	0	49.01	78	31.04
contig-10113000004	orf265a	Orf265a protein						GO:0016021;GO:0005739	integral component of membrane;mitochondrion	Transmembrane helix;Membrane;Mitochondrion;Transmembrane		1442.73	1036	1397	861.99	1264.89	1612	3068	1469.62	1481.1	1417	1318	1541.02
contig-10114000004	At1g48090	Calcium-dependent lipid-binding family protein		GO:0045053;GO:0006623	protein retention in Golgi apparatus;protein targeting to vacuole			GO:0016021;GO:0019898;GO:0005622	integral component of membrane;extrinsic component of membrane;intracellular	Transmembrane;Membrane;Transmembrane helix		728	864.93	728.36	810	1619.64	1421	280	1127.4	216	867.95	954.04	1287.08
contig-10114000022	At2g24330	Uncharacterized protein At2g24330	4.1.99.3	GO:0015979;GO:0071786	photosynthesis;endoplasmic reticulum tubular network organization	GO:0003904	deoxyribodipyrimidine photo-lyase activity	GO:0071782;GO:0009654;GO:0005789;GO:0016021;GO:0019898	endoplasmic reticulum tubular network;photosystem II oxygen evolving complex;endoplasmic reticulum membrane;integral component of membrane;extrinsic component of membrane	Transmembrane helix;Transmembrane;Coiled coil;Membrane		172.26	146	63.4	53.66	94.79	179.11	56.43	65.04	47.2	56.45	155.92	147.62
contig-10115000004	TCM_007697	P-loop containing nucleoside triphosphate hydrolases superfamily protein, putative				GO:0016787;GO:0004386	hydrolase activity;helicase activity			Signal;Hydrolase;Helicase		144.3	593.63	702.38	220.13	362.35	326.45	116.01	409.01	63.81	197.26	353.72	384.62
contig-10115000023	BnaA10g30570D	BnaA10g30570D protein				GO:0005509	calcium ion binding					6	14	10.34	8	20	18	3	9.2	5	13	14.99	10
contig-10116000004	Tgs1	Trimethylguanosine synthase	2.1.1.-;3.6.4.3	GO:0007126;GO:0006355;GO:0045899;GO:0000387;GO:0009452;GO:0030433;GO:0009416;GO:0022613;GO:0001510;GO:0006540;GO:0044255;GO:0036261;GO:0032210;GO:0071167;GO:0006351;GO:0017126;GO:0009450;GO:0072593	meiotic nuclear division;regulation of transcription, DNA-templated;positive regulation of RNA polymerase II transcriptional preinitiation complex assembly;spliceosomal snRNP assembly;7-methylguanosine RNA capping;ER-associated ubiquitin-dependent protein catabolic process;response to light stimulus;ribonucleoprotein complex biogenesis;RNA methylation;glutamate decarboxylation to succinate;cellul…	GO:0017025;GO:0008168;GO:0071164;GO:0036402;GO:0003682;GO:0008568	TBP-class protein binding;methyltransferase activity;RNA trimethylguanosine synthase activity;proteasome-activating ATPase activity;chromatin binding;microtubule-severing ATPase activity	GO:0031595;GO:0005615;GO:0009570;GO:0008540;GO:0005737;GO:0005730;GO:0031597;GO:0030532;GO:0044732;GO:0005634;GO:0032797;GO:0015030;GO:0005829	nuclear proteasome complex;extracellular space;chloroplast stroma;proteasome regulatory particle, base subcomplex;cytoplasm;nucleolus;cytosolic proteasome complex;small nuclear ribonucleoprotein complex;mitotic spindle pole body;nucleus;SMN complex;Cajal body;cytosol	Cytoplasm;Methyltransferase;Transcription;Transferase;Nucleus;Zinc-finger;Coiled coil;S-adenosyl-L-methionine;Transcription regulation;Phosphoprotein		241.09	448.88	223	361.05	376.88	554.53	261.81	245.63	153.14	264	273	138.83
contig-10117000002	gla3	Beta-glucanase	3.2.1.21	GO:0005975;GO:0009827;GO:0009251	carbohydrate metabolic process;plant-type cell wall modification;glucan catabolic process	GO:0004553;GO:0102483;GO:0009044;GO:0008422	hydrolase activity, hydrolyzing O-glycosyl compounds;scopolin beta-glucosidase activity;xylan 1,4-beta-xylosidase activity;beta-glucosidase activity	GO:0031225;GO:0005773	anchored component of membrane;vacuole	Signal;Glycosidase;Hydrolase		1166.36	702.55	1206.89	596.5	354.41	527.97	558.49	558.95	427.38	296.22	282.95	1044.08
contig-10117000004	CDK1	Cyclin-dependent kinase 11B	2.7.11.22;2.7.11.23	GO:0048586;GO:0032953;GO:0010638;GO:0043666;GO:0007067;GO:0006468;GO:0051321;GO:0009887;GO:0008283;GO:0050684;GO:0009966;GO:2001234;GO:0007088;GO:0001558;GO:0034126;GO:0071472;GO:0000398;GO:0009888;GO:0051726;GO:0006915;GO:0051301;GO:0001824;GO:0007224;GO:0033044;GO:0010584;GO:0000278	regulation of long-day photoperiodism, flowering;regulation of (1-3)-beta-D-glucan biosynthetic process;positive regulation of organelle organization;regulation of phosphoprotein phosphatase activity;mitotic nuclear division;protein phosphorylation;meiotic cell cycle;organ morphogenesis;cell proliferation;regulation of mRNA processing;regulation of signal transduction;negative regulation of apopt…	GO:0016301;GO:0008353;GO:0004674;GO:0005524;GO:0004693;GO:0003690;GO:0004672;GO:0004864	kinase activity;RNA polymerase II carboxy-terminal domain kinase activity;protein serine/threonine kinase activity;ATP binding;cyclin-dependent protein serine/threonine kinase activity;double-stranded DNA binding;protein kinase activity;protein phosphatase inhibitor activity	GO:0048471;GO:0005681;GO:0005634;GO:0031965;GO:0016607;GO:0005829	perinuclear region of cytoplasm;spliceosomal complex;nucleus;nuclear membrane;nuclear speck;cytosol	Cyclin;Cell division;Coiled coil;Kinase;Meiosis;Nucleotide-binding;Transferase;Cell cycle;mRNA splicing;ATP-binding;mRNA processing;Spliceosome;Apoptosis;Phosphoprotein;Nucleus;Serine/threonine-protein kinase		2698.62	3738.38	1995.67	2733.49	3360.08	5957.62	5363.1	2120.21	1313.16	2853.83	3757.51	2848.58
contig-10118000004	dhx8	ATP-dependent RNA helicase DHX8	3.4.22.44;2.7.7.8;3.6.1.-;3.6.1.15;3.6.4.13	GO:0008380;GO:0000398;GO:0060215;GO:0070054;GO:0000350;GO:0000390	RNA splicing;mRNA splicing, via spliceosome;primitive hemopoiesis;mRNA splicing, via endonucleolytic cleavage and ligation;generation of catalytic spliceosome for second transesterification step;spliceosomal complex disassembly	GO:0005524;GO:0004004;GO:0044822;GO:0008026;GO:0004654;GO:0003676;GO:0004386;GO:0042802	ATP binding;ATP-dependent RNA helicase activity;poly(A) RNA binding;ATP-dependent helicase activity;polyribonucleotide nucleotidyltransferase activity;nucleic acid binding;helicase activity;identical protein binding	GO:0071013;GO:0071007;GO:0071021;GO:0005739;GO:0005681;GO:0005654;GO:0009506;GO:0005737;GO:0005829	catalytic step 2 spliceosome;U2-type catalytic step 2 spliceosome;U2-type post-spliceosomal complex;mitochondrion;spliceosomal complex;nucleoplasm;plasmodesma;cytoplasm;cytosol	mRNA splicing;Coiled coil;ATP-binding;mRNA processing;Spliceosome;Nucleotide-binding;Hydrolase;Phosphoprotein;Helicase;Nucleus		1955.03	1414.8	1859.4	1901.14	1634.42	3005.49	2654.62	1403.03	895.38	2234	2188.44	1617.11
contig-10118000007	DIPM1	Putative inactive receptor kinase At5g67200 family	1.3.1.74;2.7.1.-			GO:0032440;GO:0004672;GO:0005524	2-alkenal reductase [NAD(P)] activity;protein kinase activity;ATP binding	GO:0016021	integral component of membrane	Signal;Leucine-rich repeat;Kinase;Receptor;Transmembrane helix;Repeat;Transmembrane;Membrane;Glycoprotein		0	5	4	3	16	4	3	2	1	2	5	6
contig-10119000013	recA	Protein RecA	3.6.3.8	GO:0009408;GO:0000730;GO:0006312;GO:0000002;GO:0006281;GO:0010212;GO:0006310;GO:0042148;GO:0009432	response to heat;DNA recombinase assembly;mitotic recombination;mitochondrial genome maintenance;DNA repair;response to ionizing radiation;DNA recombination;strand invasion;SOS response	GO:0003684;GO:0008094;GO:0005388;GO:0003690;GO:0000150;GO:0005524;GO:0003697;GO:0000400	damaged DNA binding;DNA-dependent ATPase activity;calcium-transporting ATPase activity;double-stranded DNA binding;recombinase activity;ATP binding;single-stranded DNA binding;four-way junction DNA binding	GO:0005739;GO:0005737;GO:0046658	mitochondrion;cytoplasm;anchored component of plasma membrane	Cytoplasm;Nucleotide-binding;DNA repair;DNA-binding;Mitochondrion;DNA recombination;DNA damage;ATP-binding;SOS response;Transit peptide		126.82	408.37	138.52	173.95	335.63	345.47	98.08	115.47	55.65	107.65	178.97	160.14
contig-1012000011	slu7	Pre-mRNA-splicing factor SLU7		GO:0007052;GO:0008284;GO:0031124;GO:0006405;GO:0000375;GO:0006886;GO:0000350;GO:0000380;GO:0034605;GO:0008380;GO:0045292;GO:0000398;GO:0000389;GO:0006397;GO:0006406;GO:0006369	mitotic spindle organization;positive regulation of cell proliferation;mRNA 3'-end processing;RNA export from nucleus;RNA splicing, via transesterification reactions;intracellular protein transport;generation of catalytic spliceosome for second transesterification step;alternative mRNA splicing, via spliceosome;cellular response to heat;RNA splicing;mRNA cis splicing, via spliceosome;mRNA splicin…	GO:0003676;GO:0030628;GO:0000386;GO:0008270;GO:0003727;GO:0046872	nucleic acid binding;pre-mRNA 3'-splice site binding;second spliceosomal transesterification activity;zinc ion binding;single-stranded RNA binding;metal ion binding	GO:0016020;GO:0043231;GO:0016607;GO:0030532;GO:0005681;GO:0005578;GO:0071013;GO:0071021	membrane;intracellular membrane-bounded organelle;nuclear speck;small nuclear ribonucleoprotein complex;spliceosomal complex;proteinaceous extracellular matrix;catalytic step 2 spliceosome;U2-type post-spliceosomal complex	Metal-binding;Zinc;Nucleus;Zinc-finger;Coiled coil;mRNA splicing;mRNA processing;Spliceosome;Phosphoprotein;Acetylation		1703.57	1029.41	1571.78	1976.59	1397.11	2904.52	2318.21	1070.48	725.26	1468.85	1852.74	1164.97
contig-1012000012	CHR1501	F-box protein	3.6.1.-			GO:0004386;GO:0005524;GO:0008270	helicase activity;ATP binding;zinc ion binding	GO:0009506	plasmodesma	ATP-binding;Helicase;Hydrolase;Nucleotide-binding		0	18.08	3	12	9.1	4	15	2.02	0	10	13	4
contig-1012000013	At4g29310	Putative uncharacterized protein AT4g29310				GO:0004045;GO:0008233	aminoacyl-tRNA hydrolase activity;peptidase activity	GO:0009536;GO:0009505	plastid;plant-type cell wall	Signal;Protease		144.9	1820.33	76	1593.52	4921.79	2496.9	471.41	415.98	261.01	1472.9	585.27	106.05
contig-1012000014	BnaC04g32220D	WAT1-related protein		GO:0006810	transport	GO:0022857	transmembrane transporter activity	GO:0005886;GO:0016021	plasma membrane;integral component of membrane	Transmembrane helix;Transmembrane;Membrane		2.26	24.12	6	18.84	18.88	8.93	1	13	2	8	7	2.02
contig-1012000015	F383_01731	Aspartyl/glutamyl-tRNA (Asn/Gln) amidotransferase subunit B				GO:0016740;GO:0016746	transferase activity;transferase activity, transferring acyl groups	GO:0016021	integral component of membrane	Signal;Transferase;Acyltransferase		958.94	1066.12	1023.61	786.79	856.55	1640.13	505.03	896.48	168	487.84	1030.07	632.99
contig-1012000019	BnaC08g45960D	BnaC08g45960D protein	3.1.1.11	GO:0042545;GO:0045490	cell wall modification;pectin catabolic process	GO:0004857;GO:0030599;GO:0045330	enzyme inhibitor activity;pectinesterase activity;aspartyl esterase activity	GO:0005774;GO:0016021;GO:0005618;GO:0005773	vacuolar membrane;integral component of membrane;cell wall;vacuole	Signal;Aspartyl esterase		295.79	186	1036.22	236.72	426.95	357.01	37	291	18	116	423.91	757.89
contig-1012000020	rhp16	DNA repair protein RAD16	3.6.1.3;2.7.11.1;3.6.4.-;3.6.1.-	GO:0006289;GO:0042787;GO:0006290;GO:0000715;GO:0034613	nucleotide-excision repair;protein ubiquitination involved in ubiquitin-dependent protein catabolic process;pyrimidine dimer repair;nucleotide-excision repair, DNA damage recognition;cellular protein localization	GO:0003676;GO:0008270;GO:0005524;GO:0008026;GO:0004386	nucleic acid binding;zinc ion binding;ATP binding;ATP-dependent helicase activity;helicase activity	GO:0031463;GO:0000113;GO:0000109	Cul3-RING ubiquitin ligase complex;nucleotide-excision repair factor 4 complex;nucleotide-excision repair complex	Zinc-finger;Nucleotide-binding;Hydrolase;Metal-binding;ATP-binding;Zinc;Helicase		669.98	810	766	813.35	909.99	1242	938.89	697.01	427.89	503	708.25	784
contig-1012000022	EP3	Endochitinase EP3	3.2.1.14	GO:0072722;GO:0006032;GO:0009627;GO:0000272;GO:0009615;GO:0010272;GO:0009620;GO:0005975;GO:0006952;GO:0010262;GO:0010150;GO:0009611;GO:0009617;GO:0016998	response to amitrole;chitin catabolic process;systemic acquired resistance;polysaccharide catabolic process;response to virus;response to silver ion;response to fungus;carbohydrate metabolic process;defense response;somatic embryogenesis;leaf senescence;response to wounding;response to bacterium;cell wall macromolecule catabolic process	GO:0004568;GO:0008061	chitinase activity;chitin binding	GO:0009505;GO:0048046;GO:0005618	plant-type cell wall;apoplast;cell wall	Signal;Plant defense;Glycosidase;Polysaccharide degradation;Chitin degradation;Chitin-binding;Disulfide bond;Hydrolase;Pyrrolidone carboxylic acid;Glycoprotein;Carbohydrate metabolism;Hydroxylation	*	283.99	514	1000	112.03	122	53	3776.98	1538.27	1707.02	795.01	513	384.2
contig-1012000023	Sb07g000320	Nicalin		GO:0009853;GO:0009966;GO:0006499;GO:0016485	photorespiration;regulation of signal transduction;N-terminal protein myristoylation;protein processing			GO:0005783;GO:0005739;GO:0005774;GO:0005794;GO:0005886;GO:0005789;GO:0016021;GO:0005773;GO:0009506	endoplasmic reticulum;mitochondrion;vacuolar membrane;Golgi apparatus;plasma membrane;endoplasmic reticulum membrane;integral component of membrane;vacuole;plasmodesma	Signal;Transmembrane helix;Transmembrane;Membrane		997.96	745.97	1111.02	515.99	360.57	872	1280	778	382.71	386	619	902.6
contig-1012000024	NUA	Nuclear-pore anchor		GO:0006606;GO:0006913;GO:0007094;GO:0051028	protein import into nucleus;nucleocytoplasmic transport;mitotic spindle assembly checkpoint;mRNA transport	GO:0005487	nucleocytoplasmic transporter activity	GO:0005622;GO:0005643;GO:0019013;GO:0031965	intracellular;nuclear pore;viral nucleocapsid;nuclear membrane	Coiled coil;Nuclear pore complex;Phosphoprotein;Protein transport;Translocation;Viral nucleoprotein;Virion;mRNA transport		7.37	16.71	5.41	5.21	13.03	15.85	20.07	5.27	2.13	6.21	4.17	7.4
contig-10122000002	mip1	AtPIP2		GO:0034220;GO:0009737;GO:0006833;GO:0009992;GO:0009414;GO:0048767;GO:0080170;GO:0009624	ion transmembrane transport;response to abscisic acid;water transport;cellular water homeostasis;response to water deprivation;root hair elongation;hydrogen peroxide transmembrane transport;response to nematode	GO:0015254;GO:0015250;GO:0005215;GO:0031625	glycerol channel activity;water channel activity;transporter activity;ubiquitin protein ligase binding	GO:0005887;GO:0009941;GO:0016021;GO:0005773;GO:0009506;GO:0046658	integral component of plasma membrane;chloroplast envelope;integral component of membrane;vacuole;plasmodesma;anchored component of plasma membrane	Transport;Transmembrane helix;Repeat;Transmembrane;Membrane;Methylation;Phosphoprotein;Acetylation	*	0	3	0	10.09	5.11	7	0	0	0	0	1.03	3
contig-10122000007	gap	Glyceraldehyde-3-phosphate dehydrogenase	1.2.1.13;1.2.1.12;1.2.1.-	GO:0046686;GO:0009744;GO:0019253;GO:0009416;GO:0006006;GO:0006096;GO:0009409	response to cadmium ion;response to sucrose;reductive pentose-phosphate cycle;response to light stimulus;glucose metabolic process;glycolytic process;response to cold	GO:0050661;GO:0047100;GO:0051287;GO:0016620;GO:0004365	NADP binding;glyceraldehyde-3-phosphate dehydrogenase (NADP+) (phosphorylating) activity;NAD binding;oxidoreductase activity, acting on the aldehyde or oxo group of donors, NAD or NADP as acceptor;glyceraldehyde-3-phosphate dehydrogenase (NAD+) (phosphorylating) activity	GO:0031969;GO:0009535;GO:0048046;GO:0009941;GO:0010319;GO:0009570;GO:0009507	chloroplast membrane;chloroplast thylakoid membrane;apoplast;chloroplast envelope;stromule;chloroplast stroma;chloroplast	Plastid;Oxidoreductase;Chloroplast;NADP;Calvin cycle;Transit peptide;Glycolysis		0	0	5	0	0	0	0	0	0	0	0	1
contig-10123000008	LRK10L4	Putative serine/threonine-protein kinase	2.7.11.1;2.7.10.2;2.7.1.-	GO:0007166	cell surface receptor signaling pathway	GO:0004674;GO:0004715;GO:0004672;GO:0030247;GO:0005524	protein serine/threonine kinase activity;non-membrane spanning protein tyrosine kinase activity;protein kinase activity;polysaccharide binding;ATP binding	GO:0005886;GO:0016021	plasma membrane;integral component of membrane	Signal;Kinase;Nucleotide-binding;Transmembrane helix;Transferase;Transmembrane;Membrane;ATP-binding;Serine/threonine-protein kinase		126	117.01	98	34	9	3	229	21	57.94	12	34	29
contig-10124000013	lacZ	Beta-galactosidase	3.2.1.23	GO:0005975	carbohydrate metabolic process	GO:0004553;GO:0030246;GO:0004565	hydrolase activity, hydrolyzing O-glycosyl compounds;carbohydrate binding;beta-galactosidase activity	GO:0043231;GO:0009341	intracellular membrane-bounded organelle;beta-galactosidase complex	Glycosidase;Sodium;Hydrolase		2780.95	1265.8	3163.11	1325.68	1759.04	3572.72	476.32	1547.17	326.72	878.57	2363.23	3709.07
contig-10126000005	At2g28580	DUF247 domain protein		GO:0006694	steroid biosynthetic process	GO:0003854	3-beta-hydroxy-delta5-steroid dehydrogenase activity	GO:0016021	integral component of membrane	Membrane;Transmembrane;Transmembrane helix		4	6.09	44	20	0	23	0	17.69	2	0	0	0
contig-10126000019	PRUPE_ppa017363mg	Ankyrin repeat family protein, putative isoform 1		GO:0007165	signal transduction	GO:0004842	ubiquitin-protein transferase activity	GO:0016020;GO:0016021	membrane;integral component of membrane	Membrane;ANK repeat;Transmembrane;Transmembrane helix		0	4	0	0	0	0	0	1	0	0	0	3.06
contig-10127000021	RQL1	ATP-dependent DNA helicase Q-like 1	3.6.4.12	GO:0000724;GO:0006310;GO:0042631;GO:0070417	double-strand break repair via homologous recombination;DNA recombination;cellular response to water deprivation;cellular response to cold	GO:0003676;GO:0005524;GO:0008026;GO:0009378;GO:0043140	nucleic acid binding;ATP binding;ATP-dependent helicase activity;four-way junction helicase activity;ATP-dependent 3'-5' DNA helicase activity	GO:0005634;GO:0005694	nucleus;chromosome	ATP-binding;Helicase;Hydrolase;Manganese;Nucleotide-binding		0	0	1	0	0	0	0	0	0	0	0	0
contig-1013000001	tnI2	Troponin I		GO:0009792;GO:0043050;GO:0006936	embryo development ending in birth or egg hatching;pharyngeal pumping;muscle contraction	GO:0030172;GO:0046872	troponin C binding;metal ion binding	GO:0005861;GO:0030017	troponin complex;sarcomere	Calcium;Actin-binding;Metal-binding;Coiled coil;Muscle protein;Methylation;Acetylation		0	18	19	0	0	2	8	0	0	0	19	10
contig-1013000002	pgk	Phosphoglycerate kinase	2.7.2.3	GO:0019253;GO:0009409;GO:0046686;GO:0006096	reductive pentose-phosphate cycle;response to cold;response to cadmium ion;glycolytic process	GO:0004618;GO:0005524	phosphoglycerate kinase activity;ATP binding	GO:0000145;GO:0009579;GO:0010319;GO:0009570;GO:0005737;GO:0005774;GO:0048046;GO:0009941;GO:0009506;GO:0009507	exocyst;thylakoid;stromule;chloroplast stroma;cytoplasm;vacuolar membrane;apoplast;chloroplast envelope;plasmodesma;chloroplast	Cytoplasm;Kinase;Nucleotide-binding;Chloroplast;Transferase;Calvin cycle;Glycolysis;Plastid;ATP-binding;Transit peptide;Phosphoprotein		357.38	179.06	1794.87	290.06	185.45	1009.11	115.86	502.84	54.99	320.84	609.07	866.36
contig-1013000003	hamy4	Myosin-J heavy chain	2.5.1.47;5.99.1.2	GO:0048768;GO:0090436;GO:0030048;GO:0051640;GO:0048467;GO:0051645;GO:0051646;GO:0009860;GO:0010089;GO:0007015;GO:0046740;GO:0010090;GO:0048767;GO:0060151;GO:0044036;GO:0009624;GO:0010091;GO:0006535	root hair cell tip growth;leaf pavement cell development;actin filament-based movement;organelle localization;gynoecium development;Golgi localization;mitochondrion localization;pollen tube growth;xylem development;actin filament organization;transport of virus in host, cell to cell;trichome morphogenesis;root hair elongation;peroxisome localization;cell wall macromolecule metabolic process;respo…	GO:0004124;GO:0000146;GO:0003774;GO:0003917;GO:0005524	cysteine synthase activity;microfilament motor activity;motor activity;DNA topoisomerase type I activity;ATP binding	GO:0030133;GO:0016459;GO:0035619;GO:0016461;GO:0009506	transport vesicle;myosin complex;root hair tip;unconventional myosin complex;plasmodesma	Nucleotide-binding;Actin-binding;Myosin;Cysteine biosynthesis;Motor protein;Coiled coil;Calmodulin-binding;ATP-binding		3	19.01	5	6	22	3	10	9	0	4	3	6
contig-1013000004	PGSC0003DMG400030688	F-box/LRR-repeat protein 14						GO:0016021	integral component of membrane	Transmembrane helix;Transmembrane;Membrane		1244.37	1097.51	932.39	764.1	550.29	1059.04	202.66	849.7	196.94	155.91	358.06	895.5
contig-1013000005	VIT_06s0004g02230							GO:0016021	integral component of membrane	Transmembrane helix;Transmembrane;Membrane		7	16	2	7	8	8	2	11	2	1	8	5
contig-1013000010	At1g80160	GLYOXYLASE I 7				GO:0051213;GO:0004462;GO:0016740;GO:0016829	dioxygenase activity;lactoylglutathione lyase activity;transferase activity;lyase activity			Transferase;Coiled coil;Lyase;Dioxygenase		31.37	32.35	24.75	27.85	17.3	5.43	1129	38.21	41.04	6.43	28.66	57.22
contig-1013000011	ACIK1	Kinase family protein	2.7.11.1;2.7.10.2;2.7.1.-			GO:0004674;GO:0004715;GO:0004672;GO:0005524	protein serine/threonine kinase activity;non-membrane spanning protein tyrosine kinase activity;protein kinase activity;ATP binding	GO:0005886;GO:0009506	plasma membrane;plasmodesma	Kinase;Receptor;Transferase;Serine/threonine-protein kinase		10.45	7.25	0	2.17	3.16	13.45	0	9.24	0	2.1	6.31	12.39
contig-1013000012	AIR3	Subtilisin-like protease	3.4.21.-;1.3.1.74	GO:0006002;GO:0040008;GO:0010074	fructose 6-phosphate metabolic process;regulation of growth;maintenance of meristem identity	GO:0032440;GO:0004252;GO:0008233;GO:0003872;GO:0005096	2-alkenal reductase [NAD(P)] activity;serine-type endopeptidase activity;peptidase activity;6-phosphofructokinase activity;GTPase activator activity	GO:0005618	cell wall	Signal;Growth regulation;Serine protease;Hydrolase;Protease		0	0	0	0	0	0	0	0	0	0	2	0
contig-1013000013	MtrDRAFT_AC148815g31v2	RNA-directed DNA polymerase, related		GO:0001887;GO:0010269;GO:0018283;GO:0006534	selenium compound metabolic process;response to selenium ion;iron incorporation into metallo-sulfur cluster;cysteine metabolic process	GO:0003676;GO:0004523;GO:0004407;GO:0003964;GO:0008270;GO:0031071;GO:0043565;GO:0009000	nucleic acid binding;RNA-DNA hybrid ribonuclease activity;histone deacetylase activity;RNA-directed DNA polymerase activity;zinc ion binding;cysteine desulfurase activity;sequence-specific DNA binding;selenocysteine lyase activity	GO:0009507	chloroplast	RNA-directed DNA polymerase;Transferase;Nucleotidyltransferase		0	3.82	3	2	2	0	0	0	0	0	1	0
contig-1013000016	At1g48230	Phosphate translocator-like protein	2.7.7.-	GO:0008643;GO:0010468	carbohydrate transport;regulation of gene expression	GO:0016779	nucleotidyltransferase activity	GO:0005768;GO:0005777;GO:0005794;GO:0005802;GO:0016021	endosome;peroxisome;Golgi apparatus;trans-Golgi network;integral component of membrane	Membrane;Sugar transport;Transmembrane;Transmembrane helix	*	4	11	6	6	7	12	0	0	0	1	3	4
contig-1013000017	CNL1	LRR and NB-ARC domain disease resistance protein	3.1.3.16	GO:0006952	defense response	GO:0004721;GO:0043531	phosphoprotein phosphatase activity;ADP binding			Coiled coil;Leucine-rich repeat;Plant defense		0	24	4	0	19	0	1	0	0	1	0	0
contig-1013000018	BnaA06g14190D	BnaA06g14190D protein				GO:0022891;GO:0016740;GO:0003743;GO:0016874	substrate-specific transmembrane transporter activity;transferase activity;translation initiation factor activity;ligase activity			Initiation factor;Coiled coil		1195.27	1196.62	1157.87	1092.63	691.98	1468.85	937.75	791.34	502.68	904	961.9	1190.85
contig-1013000022	pgd	6-Phosphogluconate dehydrogenase	1.1.1.44	GO:0019521;GO:0007018;GO:0019322;GO:0006098;GO:0010906;GO:0009051	D-gluconate metabolic process;microtubule-based movement;pentose biosynthetic process;pentose-phosphate shunt;regulation of glucose metabolic process;pentose-phosphate shunt, oxidative branch	GO:0008114;GO:0003777;GO:0004616	phosphogluconate 2-dehydrogenase activity;microtubule motor activity;phosphogluconate dehydrogenase (decarboxylating) activity	GO:0071821;GO:0070062	FANCM-MHF complex;extracellular exosome	Oxidoreductase;Gluconate utilization;Pentose shunt;NADP;Acetylation		0	0	6	0	0	0	4	0	0	0	2	0
contig-10132000007	dnaK	Chaperone protein DnaK	1.3.1.74	GO:0009408;GO:0045036;GO:0006457;GO:0046686	response to heat;protein targeting to chloroplast;protein folding;response to cadmium ion	GO:0032440;GO:0005524	2-alkenal reductase [NAD(P)] activity;ATP binding	GO:0009536;GO:0009579;GO:0009532;GO:0009570;GO:0048046;GO:0009941	plastid;thylakoid;plastid stroma;chloroplast stroma;apoplast;chloroplast envelope	Nucleotide-binding;Chloroplast;Stress response;Coiled coil;Plastid;Chaperone;ATP-binding;Transit peptide;Phosphoprotein		4.18	88.43	56.77	44.7	83.31	95.81	51.92	23.32	19.93	8.05	19.45	7.91
contig-10132000012	QKY	C2 domain-containing family protein	6.3.2.19;2.4.2.18;3.1.1.5	GO:0048513;GO:0006979	animal organ development;response to oxidative stress	GO:0004602;GO:0004048;GO:0005544;GO:0004622;GO:0016757;GO:0005509	glutathione peroxidase activity;anthranilate phosphoribosyltransferase activity;calcium-dependent phospholipid binding;lysophospholipase activity;transferase activity, transferring glycosyl groups;calcium ion binding	GO:0005886;GO:0016021;GO:0009506;GO:0009507	plasma membrane;integral component of membrane;plasmodesma;chloroplast	Transmembrane helix;Transmembrane;Membrane;Flowering;Glycosyltransferase		0	0	2	0	0	0	10	4	2	1	0	10
contig-10134000012	TCM_032009	Receptor like protein 34, putative						GO:0016021	integral component of membrane	Membrane;Receptor;Transmembrane;Transmembrane helix		0	0	3	1	0	0	0	2	0	0	0	0
contig-10136000007	glysoja_030097	Receptor-like protein 12	1.3.1.74;2.7.10.1;2.7.11.-	GO:0007018	microtubule-based movement	GO:0032440;GO:0016301;GO:0003777;GO:0004714	2-alkenal reductase [NAD(P)] activity;kinase activity;microtubule motor activity;transmembrane receptor protein tyrosine kinase activity	GO:0016021	integral component of membrane	Signal;Leucine-rich repeat;Receptor;Transmembrane helix;Transferase;Repeat;Transmembrane;Membrane		2.23	9	45	1	1	3.01	2	2.97	14	2	0	1
contig-10136000023	GSCOC_T00016549001	Cytochrome P450 CYP714G14	1.3.3.9			GO:0004497;GO:0016705;GO:0005506;GO:0020037;GO:0050616	monooxygenase activity;oxidoreductase activity, acting on paired donors, with incorporation or reduction of molecular oxygen;iron ion binding;heme binding;secologanin synthase activity			Oxidoreductase;Metal-binding;Monooxygenase;Iron;Heme		0	4	0	0	0	0	10	0	2.03	0	0	0
contig-10137000007	S2P	Membrane-bound transcription factor site-2 protease homolog	3.4.24.-;3.4.24.85	GO:0031293;GO:0071475;GO:0006508	membrane protein intracellular domain proteolysis;cellular hyperosmotic salinity response;proteolysis	GO:0004222;GO:0046872	metalloendopeptidase activity;metal ion binding	GO:0016020;GO:0016021;GO:0005737;GO:0000139	membrane;integral component of membrane;cytoplasm;Golgi membrane	Hydrolase;Transmembrane helix;Metal-binding;Protease;Membrane;Zinc;Metalloprotease;Transmembrane;Golgi apparatus	*	237.24	675.13	196.32	631.56	370.03	853.64	18	180.06	25.05	133.12	277.52	285.44
contig-10138000007	GRAS07	GRAS07 protein		GO:0006355;GO:0045893;GO:0006351;GO:0009410	regulation of transcription, DNA-templated;positive regulation of transcription, DNA-templated;transcription, DNA-templated;response to xenobiotic stimulus	GO:0043565;GO:0003700	sequence-specific DNA binding;transcription factor activity, sequence-specific DNA binding	GO:0005634	nucleus	Transcription regulation;Transcription		142	34	73	56	26	111	27	28	6	30	56	111
contig-10139000005	At1g56130	Probable LRR receptor-like serine/threonine-protein kinase At1g56130	1.3.1.74;2.7.10.1;2.7.11.1;2.7.11.25;2.7.10.2			GO:0032440;GO:0004709;GO:0004674;GO:0005524;GO:0004715;GO:0004714;GO:0004672	2-alkenal reductase [NAD(P)] activity;MAP kinase kinase kinase activity;protein serine/threonine kinase activity;ATP binding;non-membrane spanning protein tyrosine kinase activity;transmembrane receptor protein tyrosine kinase activity;protein kinase activity	GO:0005886;GO:0016021	plasma membrane;integral component of membrane	Signal;Leucine-rich repeat;Kinase;Nucleotide-binding;Receptor;Transmembrane helix;Transferase;Membrane;ATP-binding;Cell membrane;Glycoprotein;Repeat;Transmembrane;Phosphoprotein;Serine/threonine-protein kinase		139.72	71.55	151.3	105.66	98.68	366.58	101.89	37.7	24.23	1123.42	1444.26	42.8
contig-10139000007	UPL1	E3 ubiquitin-protein ligase UPL1	6.3.2.19;6.3.2.-	GO:0000209;GO:0000398;GO:0042787	protein polyubiquitination;mRNA splicing, via spliceosome;protein ubiquitination involved in ubiquitin-dependent protein catabolic process	GO:0004842;GO:0016874	ubiquitin-protein transferase activity;ligase activity	GO:0005634;GO:0005737	nucleus;cytoplasm	Coiled coil;Ubl conjugation pathway;Phosphoprotein;Ligase;Ubl conjugation		5141.98	4941.77	6242.7	5675.2	8063.5	11699.5	5363.86	4226.79	3142.1	5529.55	8223.41	5825.08
contig-1014000000	glysoja_029962	Peptidyl-prolyl cis-trans isomerase G isoform 4		GO:0009737;GO:0009845;GO:0009908;GO:0016575;GO:0080186;GO:1902074	response to abscisic acid;seed germination;flower development;histone deacetylation;developmental vegetative growth;response to salt	GO:0016853	isomerase activity	GO:0005634	nucleus	Coiled coil;Isomerase		2.24	4.32	13	4.42	6.67	20.49	1.14	3.38	0	3.28	0	2.16
contig-10140000007	glysoja_040274	Fanconi anemia group J protein like		GO:0006139	nucleobase-containing compound metabolic process	GO:0005524;GO:0003677;GO:0008026;GO:0004003	ATP binding;DNA binding;ATP-dependent helicase activity;ATP-dependent DNA helicase activity			ATP-binding;Nucleotide-binding;Hydrolase;Helicase		34	70	48	43	78	55	56	55	16	24	61	54
contig-1014000001	hak3	Potassium transporter		GO:0015936	coenzyme A metabolic process	GO:0015079;GO:0004420;GO:0050662	potassium ion transmembrane transporter activity;hydroxymethylglutaryl-CoA reductase (NADPH) activity;coenzyme binding	GO:0016020;GO:0016021	membrane;integral component of membrane	Potassium;Transport;Transmembrane helix;Ion transport;Transmembrane;Membrane;Glycoprotein;Potassium transport		184	155	246	122	90	149	460	133	83.11	35	77	172.9
contig-10140000012	dnaK	Chaperone protein DnaK	1.3.1.74	GO:0045036;GO:0006457;GO:0046686	protein targeting to chloroplast;protein folding;response to cadmium ion	GO:0032440;GO:0005524	2-alkenal reductase [NAD(P)] activity;ATP binding	GO:0009536;GO:0009579;GO:0009532;GO:0009570;GO:0048046;GO:0009941;GO:0009507	plastid;thylakoid;plastid stroma;chloroplast stroma;apoplast;chloroplast envelope;chloroplast	Nucleotide-binding;Chloroplast;Stress response;Coiled coil;Plastid;Chaperone;ATP-binding;Transit peptide;Phosphoprotein		87	228.51	190.16	183.07	208.73	332.98	133.51	147.69	68.07	112.37	121.15	172
contig-1014000003	KR1	Disease resistance protein (TIR-NBS-LRR class)	3.1.26.5;2.4.1.13	GO:0019538;GO:0006952;GO:0007165;GO:0005985;GO:0030001	protein metabolic process;defense response;signal transduction;sucrose metabolic process;metal ion transport	GO:0043531;GO:0004526;GO:0016157	ADP binding;ribonuclease P activity;sucrose synthase activity	GO:0016021	integral component of membrane	Leucine-rich repeat;Plant defense;Transmembrane helix;Repeat;Transmembrane;Membrane		0	2	2	2	0	0	0	0	0	0	0	4
contig-1014000004	Rd2	Response to dessication 2		GO:0006886;GO:0016036;GO:0002238;GO:0006888;GO:0006950;GO:0042631	intracellular protein transport;cellular response to phosphate starvation;response to molecule of fungal origin;ER to Golgi vesicle-mediated transport;response to stress;cellular response to water deprivation			GO:0005886;GO:0030127	plasma membrane;COPII vesicle coat	Protein transport;Hydrolase	*	3177.02	1508.53	10586.2	3356.64	905.75	1503.01	27704	7270.36	15797.6	2693.44	2153.4	5167.67
contig-1014000005	ORF167247	Radial spoke head protein 4-like A								Coiled coil		0	0	0	0	0	0	4	0	0	0	0	3
contig-1014000007	l(1)G0004	RNA-binding protein pno1		GO:0000472;GO:0042254;GO:0006461;GO:0042352;GO:0022008;GO:0000447	endonucleolytic cleavage to generate mature 5'-end of SSU-rRNA from (SSU-rRNA, 5.8S rRNA, LSU-rRNA);ribosome biogenesis;protein complex assembly;GDP-L-fucose salvage;neurogenesis;endonucleolytic cleavage in ITS1 to separate SSU-rRNA from 5.8S rRNA and LSU-rRNA from tricistronic rRNA transcript (SSU-rRNA, 5.8S rRNA, LSU-rRNA)	GO:0047341;GO:0044822;GO:0003723;GO:0051082;GO:0050201	fucose-1-phosphate guanylyltransferase activity;poly(A) RNA binding;RNA binding;unfolded protein binding;fucokinase activity	GO:0005730;GO:0000502;GO:0005829	nucleolus;proteasome complex;cytosol	Cytoplasm;Proteasome;Ribosome biogenesis;RNA-binding;Nucleus;Acetylation		635	932	785	1162.86	624.8	1395.15	1432	995.66	936	582.04	1057	642.43
contig-1014000009	mrp2	ABC transporter C family member 3	1.3.1.74;3.6.3.-;3.6.1.3;3.6.3.44	GO:0009651;GO:1901527;GO:0051707;GO:0030007;GO:0006535	response to salt stress;abscisic acid-activated signaling pathway involved in stomatal movement;response to other organism;cellular potassium ion homeostasis;cysteine biosynthetic process from serine	GO:0042626;GO:0032440;GO:0008559;GO:0008281;GO:0015431;GO:0010290;GO:0009001;GO:0005524	ATPase activity, coupled to transmembrane movement of substances;2-alkenal reductase [NAD(P)] activity;xenobiotic-transporting ATPase activity;sulfonylurea receptor activity;glutathione S-conjugate-exporting ATPase activity;chlorophyll catabolite transmembrane transporter activity;serine O-acetyltransferase activity;ATP binding	GO:0005774;GO:0048046;GO:0016021;GO:0000325;GO:0005773;GO:0009506	vacuolar membrane;apoplast;integral component of membrane;plant-type vacuole;vacuole;plasmodesma	Nucleotide-binding;Transmembrane helix;Repeat;Transmembrane;Membrane;ATP-binding		557.02	247.31	1441.45	248.5	99.7	47.29	1677.12	87.63	456.82	177	240.67	962.71
contig-1014000011	Os03g0750000	Os03g0750000 protein		GO:0006950	response to stress					Coiled coil		0	6	4	0	0	0	7	0	0	0	4	6
contig-1014000012	At5g01660	Beta-propeller, Kelch repeat type 1, Development/cell death domain, Kelch related, Kelch-type beta propeller, putative		GO:0016567	protein ubiquitination			GO:0031463	Cul3-RING ubiquitin ligase complex	Coiled coil;Kelch repeat;Repeat		0	0	0	0	0	3	1	3	0	0	0	0
contig-1014000013	hspB	Heat shock protein 70	1.3.1.74;3.6.1.3	GO:0010628;GO:0001568;GO:0070434;GO:0010187;GO:0050821;GO:0009615;GO:0009408;GO:1900034;GO:0031397;GO:0098542;GO:0043066;GO:0042026;GO:1902236;GO:0046034;GO:2001240;GO:0009409;GO:0034599;GO:0051092;GO:0000278;GO:0046686;GO:0090084;GO:0032757;GO:0070370;GO:0050832;GO:0031396;GO:0009410;GO:1904722;GO:0009617;GO:1902380;GO:0034605;GO:1903265;GO:0048593;GO:0043488;GO:0060548;GO:0043009;GO:0009072;GO:…	positive regulation of gene expression;blood vessel development;positive regulation of nucleotide-binding oligomerization domain containing 2 signaling pathway;negative regulation of seed germination;protein stabilization;response to virus;response to heat;regulation of cellular response to heat;negative regulation of protein ubiquitination;defense response to other organism;negative regulation o…	GO:0031072;GO:0001664;GO:0032440;GO:0042826;GO:0055131;GO:0019899;GO:0001618;GO:0051082;GO:0042623;GO:0005102;GO:0005524;GO:0044183;GO:0002020;GO:0031625	heat shock protein binding;G-protein coupled receptor binding;2-alkenal reductase [NAD(P)] activity;histone deacetylase binding;C3HC4-type RING finger domain binding;enzyme binding;virus receptor activity;unfolded protein binding;ATPase activity, coupled;receptor binding;ATP binding;protein binding involved in protein folding;protease binding;ubiquitin protein ligase binding	GO:0022626;GO:0016234;GO:0005925;GO:0000151;GO:0005774;GO:0048471;GO:0005794;GO:0048046;GO:0009941;GO:0072562;GO:0005618;GO:0009506;GO:0009507;GO:0005829;GO:0005814	cytosolic ribosome;inclusion body;focal adhesion;ubiquitin ligase complex;vacuolar membrane;perinuclear region of cytoplasm;Golgi apparatus;apoplast;chloroplast envelope;blood microparticle;cell wall;plasmodesma;chloroplast;cytosol;centriole	Isopeptide bond;Nucleotide-binding;Ubl conjugation;Stress response;Coiled coil;Host cell receptor for virus entry;Chaperone;ATP-binding;Acetylation		0	194	106	2.19	2	0	0	0	0	0	0	42.38
contig-1014000015	SRK	Serine/threonine-protein kinase	2.7.11.1;2.7.11.25;2.7.10.1	GO:0048544;GO:0006468;GO:0006952	recognition of pollen;protein phosphorylation;defense response	GO:0016301;GO:0030246;GO:0004674;GO:0004672;GO:0004709;GO:0005524;GO:0004714;GO:0031625	kinase activity;carbohydrate binding;protein serine/threonine kinase activity;protein kinase activity;MAP kinase kinase kinase activity;ATP binding;transmembrane receptor protein tyrosine kinase activity;ubiquitin protein ligase binding	GO:0005886;GO:0009506	plasma membrane;plasmodesma	Signal;Kinase;Nucleotide-binding;Receptor;Lectin;Transferase;ATP-binding;Serine/threonine-protein kinase		105.69	44.09	175.47	31	20	47.24	38.68	41.84	13.06	0	29	71.33
contig-1014000018	At1g59780	CC-NBS-LRR class disease resistance protein, putative	3.1.3.16	GO:0006952	defense response	GO:0004721;GO:0043531	phosphoprotein phosphatase activity;ADP binding			Coiled coil;Leucine-rich repeat;Plant defense		28.41	104.48	115.42	44.74	47.49	77.91	20	54.05	35.71	37.97	14	8.18
contig-1014000019	plc	Phosphoinositide phospholipase C	3.1.4.11	GO:0009651;GO:0010601;GO:0009553;GO:0009409;GO:0016042;GO:0009737;GO:0048437;GO:0009414;GO:0035556;GO:0009556;GO:0009738	response to salt stress;positive regulation of auxin biosynthetic process;embryo sac development;response to cold;lipid catabolic process;response to abscisic acid;floral organ development;response to water deprivation;intracellular signal transduction;microsporogenesis;abscisic acid-activated signaling pathway	GO:0004871;GO:0004435;GO:0004629	signal transducer activity;phosphatidylinositol phospholipase C activity;phospholipase C activity	GO:0005622	intracellular	Lipid metabolism;Transducer;Hydrolase;Lipid degradation		1333.2	2401.82	1466.26	1872.63	1918.19	3951.01	446.76	1420.81	242.21	1777.04	2316.96	1110.72
contig-1014000020	At5g23590	At5g23590				GO:0003676;GO:0000166	nucleic acid binding;nucleotide binding			Stress response;Coiled coil;Serine/threonine-protein kinase		116.58	200.99	91.51	145.41	139.75	117.68	248	151.97	55.51	51.37	88.16	129
contig-1014000022	GPD1	Glyceraldehyde-3-phosphate dehydrogenase	1.2.1.-;1.2.1.12	GO:0009651;GO:0009744;GO:0048316;GO:0080144;GO:0048658;GO:0042542;GO:0009555;GO:0046686;GO:0009735;GO:0006006;GO:0006096;GO:0010154;GO:0080022;GO:0051775	response to salt stress;response to sucrose;seed development;amino acid homeostasis;anther wall tapetum development;response to hydrogen peroxide;pollen development;response to cadmium ion;response to cytokinin;glucose metabolic process;glycolytic process;fruit development;primary root development;response to redox state	GO:0050661;GO:0008886;GO:0051287;GO:0016620;GO:0004365	NADP binding;glyceraldehyde-3-phosphate dehydrogenase (NADP+) (non-phosphorylating) activity;NAD binding;oxidoreductase activity, acting on the aldehyde or oxo group of donors, NAD or NADP as acceptor;glyceraldehyde-3-phosphate dehydrogenase (NAD+) (phosphorylating) activity	GO:0009536;GO:0005740;GO:0009570;GO:0005774;GO:0048046	plastid;mitochondrial envelope;chloroplast stroma;vacuolar membrane;apoplast	Cytoplasm;Oxidoreductase;Chloroplast;Ubl conjugation;Glycolysis;S-nitrosylation;NAD;Plastid;Transit peptide;Glutathionylation;Acetylation		4924.92	2535.73	13947.5	2487.57	1956.75	4372.74	1903.01	2300.42	761	3250.04	3792.03	3793.08
contig-1014000023	SAR1B	GTP-binding protein SAR1b	3.6.5.-	GO:0016050;GO:0006796;GO:0040003;GO:0009792;GO:1901301;GO:0006998;GO:0048208;GO:0008363;GO:0003400;GO:0070863;GO:0006886;GO:0016192;GO:1901303;GO:0072661;GO:0035050;GO:0006888;GO:0007029;GO:0019886;GO:0048081;GO:0050775;GO:0035293	vesicle organization;phosphate-containing compound metabolic process;chitin-based cuticle development;embryo development ending in birth or egg hatching;regulation of cargo loading into COPII-coated vesicle;nuclear envelope organization;COPII vesicle coating;larval chitin-based cuticle development;regulation of COPII vesicle coating;positive regulation of protein exit from endoplasmic reticulum;i…	GO:0005525;GO:0004427;GO:0097110;GO:0003924	GTP binding;inorganic diphosphatase activity;scaffold protein binding;GTPase activity	GO:0005783;GO:0016529;GO:0012507;GO:0005794;GO:0005789;GO:0032580;GO:0005811;GO:0030127;GO:0070971;GO:0000786;GO:0000139;GO:0005622	endoplasmic reticulum;sarcoplasmic reticulum;ER to Golgi transport vesicle membrane;Golgi apparatus;endoplasmic reticulum membrane;Golgi cisterna membrane;lipid particle;COPII vesicle coat;endoplasmic reticulum exit site;nucleosome;Golgi membrane;intracellular	ER-Golgi transport;Chromosome;Disease mutation;Protein transport;Nucleotide-binding;Transport;GTP-binding;Cytoplasmic vesicle;Endoplasmic reticulum;Golgi apparatus		0	3	3	0	0	0	0	0	0	0	3	1
contig-1014000024	dnaK	Chaperone protein DnaK	1.3.1.74	GO:0006457;GO:0045036;GO:0046686	protein folding;protein targeting to chloroplast;response to cadmium ion	GO:0005524;GO:0032440	ATP binding;2-alkenal reductase [NAD(P)] activity	GO:0009507;GO:0009532;GO:0009536;GO:0009570;GO:0009579;GO:0009842;GO:0009941;GO:0048046	chloroplast;plastid stroma;plastid;chloroplast stroma;thylakoid;cyanelle;chloroplast envelope;apoplast	ATP-binding;Chaperone;Chloroplast;Coiled coil;Cyanelle;Nucleotide-binding;Phosphoprotein;Plastid;Stress response;Transit peptide		8.92	486.9	516.01	99.3	390.63	316.8	221.2	15.12	30.99	44.63	41.87	4.03
contig-10141000007	LACS7	Long chain acyl-CoA synthetase 7, peroxisomal	6.4.1.2;6.2.1.3	GO:0035338;GO:0001676;GO:0007584;GO:0009651;GO:0010033;GO:0034201;GO:0010976;GO:0042493;GO:0006631;GO:0008152;GO:0006635;GO:0032869;GO:0015916;GO:0010867;GO:0042178;GO:0010747;GO:0071902;GO:0048666;GO:0043651;GO:0008610;GO:0001666;GO:0010193;GO:2001236;GO:0015908;GO:0006637;GO:0007405;GO:0048545;GO:0014070;GO:0006641;GO:0015910;GO:0044539;GO:0042760;GO:0009629;GO:0036109;GO:0033211	long-chain fatty-acyl-CoA biosynthetic process;long-chain fatty acid metabolic process;response to nutrient;response to salt stress;response to organic substance;response to oleic acid;positive regulation of neuron projection development;response to drug;fatty acid metabolic process;metabolic process;fatty acid beta-oxidation;cellular response to insulin stimulus;fatty-acyl-CoA transport;positive…	GO:0004467;GO:0042803;GO:0005524;GO:0003824;GO:0019899;GO:0031956;GO:0003987;GO:0016874;GO:0031957	long-chain fatty acid-CoA ligase activity;protein homodimerization activity;ATP binding;catalytic activity;enzyme binding;medium-chain fatty acid-CoA ligase activity;acetate-CoA ligase activity;ligase activity;very long-chain fatty acid-CoA ligase activity	GO:0005783;GO:0005789;GO:0005741;GO:0016020;GO:0045335;GO:0010009;GO:0009514;GO:0005739;GO:0005777;GO:0005743;GO:0046861;GO:0005730;GO:0005778	endoplasmic reticulum;endoplasmic reticulum membrane;mitochondrial outer membrane;membrane;phagocytic vesicle;cytoplasmic side of endosome membrane;glyoxysome;mitochondrion;peroxisome;mitochondrial inner membrane;glyoxysomal membrane;nucleolus;peroxisomal membrane	Endosome;Glyoxysome;Peroxisome;Microsome;Signal-anchor;Lipid metabolism;Mitochondrion outer membrane;Nucleotide-binding;Transmembrane helix;Nitration;Fatty acid metabolism;Magnesium;Endoplasmic reticulum;Membrane;ATP-binding;Glycoprotein;Mitochondrion;Developmental protein;Transmembrane;Phosphoprotein;Chromosomal rearrangement;Ligase;Acetylation		564.68	410.59	1572.36	496.15	353.1	569.25	8957.51	741.97	2714.02	866.71	350.69	1568.02
contig-10141000008	mfap1	Microfibrillar-associated protein 1		GO:0022008;GO:0001522;GO:0045292;GO:0000398;GO:0006816;GO:0010906;GO:0010389	neurogenesis;pseudouridine synthesis;mRNA cis splicing, via spliceosome;mRNA splicing, via spliceosome;calcium ion transport;regulation of glucose metabolic process;regulation of G2/M transition of mitotic cell cycle	GO:0009982;GO:0044822;GO:0003723	pseudouridine synthase activity;poly(A) RNA binding;RNA binding	GO:0043234;GO:0005684;GO:0071013;GO:0001527;GO:0071011	protein complex;U2-type spliceosomal complex;catalytic step 2 spliceosome;microfibril;precatalytic spliceosome	Secreted;Coiled coil;Isopeptide bond;Extracellular matrix;Ubl conjugation;Phosphoprotein;Acetylation		1110.74	1486.17	1909.73	979.38	1719.66	2005.64	4031.87	1507.51	781.15	1401.16	1658.33	1459.93
contig-10142000007	At1g12930	Exportin 1-like protein domain-containing protein		GO:0006886;GO:0006606	intracellular protein transport;protein import into nucleus	GO:0008139;GO:0008565	nuclear localization sequence binding;protein transporter activity	GO:0031965;GO:0005737;GO:0005622	nuclear membrane;cytoplasm;intracellular	Transmembrane helix;Membrane;Transmembrane		587	687	697	568.96	1091.81	1489.39	689.06	725.04	390	736.92	836	570.78
contig-10142000022	SAMS2	S-adenosylmethionine synthase 2	2.5.1.6	GO:0009651;GO:0006730;GO:0006556;GO:0046686;GO:0009693;GO:0006555;GO:0009735;GO:0071281	response to salt stress;one-carbon metabolic process;S-adenosylmethionine biosynthetic process;response to cadmium ion;ethylene biosynthetic process;methionine metabolic process;response to cytokinin;cellular response to iron ion	GO:0004478;GO:0005524;GO:0046872	methionine adenosyltransferase activity;ATP binding;metal ion binding	GO:0048269;GO:0045335;GO:0005737;GO:0005634;GO:0005829	methionine adenosyltransferase complex;phagocytic vesicle;cytoplasm;nucleus;cytosol	Cytoplasm;Potassium;Nucleotide-binding;Transferase;Ubl conjugation;Metal-binding;Magnesium;S-nitrosylation;One-carbon metabolism;Cobalt;ATP-binding		28.63	75.2	19.15	21.4	10.8	1.07	15.59	7.61	2.06	3.05	3.24	16.2
contig-10143000003		RNAse E/G-like		GO:0006396	RNA processing	GO:0003723;GO:0004540;GO:2001070	RNA binding;ribonuclease activity;starch binding					2.09	4.05	1.1	4.66	5.26	13.05	0	10.66	0	0	0	13.69
contig-10143000007	MAX2A	F-box/LRR-repeat MAX2 homolog A	2.7.11.25;2.7.10.2	GO:0042335;GO:0009686;GO:0009750;GO:0009651;GO:0009416;GO:0009926;GO:0002229;GO:0009744;GO:0010187;GO:1900424;GO:0048510;GO:0046777;GO:0009734;GO:2000069;GO:0009723;GO:0009620;GO:1902584;GO:0009934;GO:0016567;GO:2000035;GO:1900150;GO:0009414;GO:0008219;GO:0010016;GO:0009788;GO:0009617;GO:2000031;GO:0010182;GO:0001666	cuticle development;gibberellin biosynthetic process;response to fructose;response to salt stress;response to light stimulus;auxin polar transport;defense response to oomycetes;response to sucrose;negative regulation of seed germination;regulation of defense response to bacterium;regulation of timing of transition from vegetative to reproductive phase;protein autophosphorylation;auxin-activated s…	GO:0005524;GO:0004715;GO:0004672;GO:0004709;GO:0004712;GO:0004674	ATP binding;non-membrane spanning protein tyrosine kinase activity;protein kinase activity;MAP kinase kinase kinase activity;protein serine/threonine/tyrosine kinase activity;protein serine/threonine kinase activity	GO:0005783;GO:0012510;GO:0019005;GO:0005634;GO:0005769;GO:0005829;GO:0005802	endoplasmic reticulum;trans-Golgi network transport vesicle membrane;SCF ubiquitin ligase complex;nucleus;early endosome;cytosol;trans-Golgi network	Leucine-rich repeat;Kinase;Auxin signaling pathway;Repeat;Ubl conjugation pathway;Transferase;Serine/threonine-protein kinase		2861.42	2995.63	2122.82	2899.26	2406.09	5926.08	1841.81	2982.05	1104.8	3898.57	5403.54	2428.16
contig-10144000007	eIF4G	Eukaryotic translation initiation factor 4G		GO:0006417;GO:0009737;GO:0009615	regulation of translation;response to abscisic acid;response to virus	GO:0003723;GO:0003743	RNA binding;translation initiation factor activity			Initiation factor;Translation regulation;Coiled coil;Protein biosynthesis		616.55	492.22	576.39	501.92	794.79	917.39	728.06	592.79	354.27	640.49	759.46	1983.74
contig-10144000011	TL1	Thaumatin-like protein 1	4.1.2.25;2.7.6.3;3.2.1.39	GO:0009627;GO:0006030;GO:0009682;GO:0009615;GO:0009723;GO:0031640;GO:0046686;GO:0010224;GO:0031540;GO:0006952;GO:0050832	systemic acquired resistance;chitin metabolic process;induced systemic resistance;response to virus;response to ethylene;killing of cells of other organism;response to cadmium ion;response to UV-B;regulation of anthocyanin biosynthetic process;defense response;defense response to fungus	GO:0003848;GO:0004150;GO:0042973;GO:0008061	2-amino-4-hydroxy-6-hydroxymethyldihydropteridine diphosphokinase activity;dihydroneopterin aldolase activity;glucan endo-1,3-beta-D-glucosidase activity;chitin binding	GO:0031225;GO:0005576;GO:0048046;GO:0016021;GO:0005618;GO:0005773	anchored component of membrane;extracellular region;apoplast;integral component of membrane;cell wall;vacuole	Signal;Allergen;Plant defense;Antimicrobial;Pathogenesis-related protein;Apoplast;Secreted;Disulfide bond;Fungicide;IgE-binding protein		8	13	334.52	81.99	6	10	177.53	14.05	15	2	13.81	26.51
contig-10144000017	glysoja_042502			GO:0031146	SCF-dependent proteasomal ubiquitin-dependent protein catabolic process	GO:0004842	ubiquitin-protein transferase activity	GO:0019005	SCF ubiquitin ligase complex	Coiled coil		1	129	0	0	1	0	28	172	10	0	0	2
contig-10144000019	Os09g0359800	Os09g0359800 protein	2.1.1.-;2.1.1.319;2.1.1.125	GO:0006355;GO:0006479	regulation of transcription, DNA-templated;protein methylation	GO:0008469;GO:0008168;GO:0016274;GO:0030145;GO:0004177;GO:0035242	histone-arginine N-methyltransferase activity;methyltransferase activity;protein-arginine N-methyltransferase activity;manganese ion binding;aminopeptidase activity;protein-arginine omega-N asymmetric methyltransferase activity	GO:0005634;GO:0005829	nucleus;cytosol	Methyltransferase;Transferase;Chromatin regulator;Nucleus;S-adenosyl-L-methionine;Manganese		7.04	12.02	2.01	6.03	14.07	10.01	5.02	6.03	0	0	7.01	18.03
contig-10145000007	CBP60B	Calmodulin-binding protein 60 B		GO:0010224;GO:0006355;GO:0002229;GO:0045893;GO:1902584;GO:0030154;GO:1900426;GO:0009902;GO:0009789;GO:0010027;GO:0006399;GO:0080142;GO:0042793;GO:0009965;GO:0010207;GO:0006351;GO:0010112;GO:0006950;GO:0071219;GO:0042742;GO:0035304;GO:0009816;GO:0009697	response to UV-B;regulation of transcription, DNA-templated;defense response to oomycetes;positive regulation of transcription, DNA-templated;positive regulation of response to water deprivation;cell differentiation;positive regulation of defense response to bacterium;chloroplast relocation;positive regulation of abscisic acid-activated signaling pathway;thylakoid membrane organization;tRNA metab…	GO:0003700;GO:0043565;GO:0003677	transcription factor activity, sequence-specific DNA binding;sequence-specific DNA binding;DNA binding	GO:0009508;GO:0005634	plastid chromosome;nucleus	Initiation factor;Coiled coil;Activator;Calmodulin-binding;Transcription;DNA-binding;Transcription regulation;Nucleus		5214.9	4422.26	6997.83	3907.13	3937.77	6098.79	3431.62	3859.72	1859.75	3442.64	3630.44	4691.63
contig-10145000021	At1g63080	Pentatricopeptide repeat-containing protein At1g63080, mitochondrial						GO:0005739	mitochondrion	Mitochondrion;Repeat;Signal;Transit peptide		10.09	17.95	39.03	12.75	23.76	32.8	31.24	17.67	11.99	30.25	16.37	15.93
contig-10146000020	MED6	Mediator of RNA polymerase II transcription subunit 6		GO:0051123;GO:0006357;GO:0006351	RNA polymerase II transcriptional preinitiation complex assembly;regulation of transcription from RNA polymerase II promoter;transcription, DNA-templated	GO:0001104;GO:0001128	RNA polymerase II transcription cofactor activity;RNA polymerase II transcription coactivator activity involved in preinitiation complex assembly	GO:0016592;GO:0070847	mediator complex;core mediator complex	Transcription;Nucleus;Transcription regulation		15	0	18	2.1	9	36.43	0	4	0	0	1.29	0
contig-10147000002	glysoja_019733	Tuftelin-interacting protein 11		GO:0006355;GO:0000390;GO:0008380;GO:0006397	regulation of transcription, DNA-templated;spliceosomal complex disassembly;RNA splicing;mRNA processing	GO:0003677	DNA binding	GO:0005681;GO:0071008;GO:0005634	spliceosomal complex;U2-type post-mRNA release spliceosomal complex;nucleus	Nucleus;Coiled coil;mRNA splicing;mRNA processing;Spliceosome		0	6	4	3	4	5	0	10	10	2	1	0
contig-10147000016	argS	Arginyl-tRNA synthetase-like protein	6.1.1.19	GO:0006420;GO:0009793	arginyl-tRNA aminoacylation;embryo development ending in seed dormancy	GO:0034618;GO:0005524;GO:0004812;GO:0004814	arginine binding;ATP binding;aminoacyl-tRNA ligase activity;arginine-tRNA ligase activity	GO:0005739;GO:0005654;GO:0005737;GO:0017101;GO:0070062	mitochondrion;nucleoplasm;cytoplasm;aminoacyl-tRNA synthetase multienzyme complex;extracellular exosome	Cytoplasm;Coiled coil;Disease mutation;Nucleotide-binding;ATP-binding;Aminoacyl-tRNA synthetase;Protein biosynthesis;Leukodystrophy;Ligase;Acetylation		2954.77	3006.22	3677.35	2482.34	2008.54	4510.77	3440.59	2867.87	1334.51	2545.25	3081.73	3272.19
contig-10148000008				GO:0015074	DNA integration	GO:0003676;GO:0008270	nucleic acid binding;zinc ion binding					26.62	30.09	24.7	16.51	15.98	16.21	55.01	22	2.05	8.75	16.99	30
contig-10148000016	PTC52	Protochlorophyllide-dependent translocon component 52, chloroplastic	1.14.12.20	GO:0015031	protein transport	GO:0016491;GO:0010277;GO:0051537;GO:0046872	oxidoreductase activity;chlorophyllide a oxygenase [overall] activity;2 iron, 2 sulfur cluster binding;metal ion binding	GO:0009536;GO:0009941;GO:0016021;GO:0009507;GO:0009706	plastid;chloroplast envelope;integral component of membrane;chloroplast;chloroplast inner membrane	Protein transport;Transport;Transmembrane helix;Chloroplast;Metal-binding;Iron;Transmembrane;Iron-sulfur;Plastid inner membrane;Plastid;2Fe-2S;Membrane;Transit peptide		5110.67	3900.26	1520.99	6081.16	6167.05	7513.01	1645.98	5188.61	1087.97	4229.09	6284.28	7108.04
contig-10149000016	MTR_1g100633	Myosin heavy chain-like protein		GO:0016539	intein-mediated protein splicing	GO:0005524	ATP binding	GO:0009507	chloroplast	Coiled coil		214	392.04	101	164	231.6	323.44	13	186	10	469	207.99	158.99
contig-10149000021	CYP9	Cytochrome P450 family 71 protein	1.14.-.-;1.14.13.88;1.14.13.21	GO:0009813;GO:0009733;GO:0044550	flavonoid biosynthetic process;response to auxin;secondary metabolite biosynthetic process	GO:0004497;GO:0016705;GO:0005506;GO:0020037;GO:0016711;GO:0016709;GO:0033772	monooxygenase activity;oxidoreductase activity, acting on paired donors, with incorporation or reduction of molecular oxygen;iron ion binding;heme binding;flavonoid 3'-monooxygenase activity;oxidoreductase activity, acting on paired donors, with incorporation or reduction of molecular oxygen, NAD(P)H as one donor, and incorporation of one atom of oxygen;flavonoid 3',5'-hydroxylase activity	GO:0016020;GO:0016021	membrane;integral component of membrane	Oxidoreductase;Transmembrane helix;Metal-binding;Monooxygenase;Iron;Heme;Transmembrane;Flavonoid biosynthesis;Membrane		149.35	2	62.82	0	0	0	30.94	4	0	0	0	9.53
contig-10150000022	GR2	Glutathione reductase 2	1.8.1.7	GO:0006749;GO:0048481;GO:0009658;GO:0006626;GO:0045454	glutathione metabolic process;plant ovule development;chloroplast organization;protein targeting to mitochondrion;cell redox homeostasis	GO:0050660;GO:0050661;GO:0005507;GO:0004362;GO:0016668	flavin adenine dinucleotide binding;NADP binding;copper ion binding;glutathione-disulfide reductase activity;oxidoreductase activity, acting on a sulfur group of donors, NAD(P) as acceptor	GO:0009536;GO:0005739;GO:0009570;GO:0005623;GO:0009507	plastid;mitochondrion;chloroplast stroma;cell;chloroplast	Oxidoreductase;Flavoprotein;Chloroplast;Redox-active center;Disulfide bond;Plastid;NADP;Transit peptide;FAD		0	0	0	2	1	1	0	0	0	0	0	2
contig-1015000008	AEE22	Probable acyl-activating enzyme 22	6.2.1.2;6.2.1.1;6.2.1.3;6.2.1.26;6.2.1.25;2.3.1.86;6.2.1.-	GO:0008152;GO:0019761;GO:0006097;GO:0019605;GO:0006631;GO:0006083	metabolic process;glucosinolate biosynthetic process;glyoxylate cycle;butyrate metabolic process;fatty acid metabolic process;acetate metabolic process	GO:0008756;GO:0004321;GO:0004467;GO:0047760;GO:0003824;GO:0003987;GO:0016874;GO:0018858	o-succinylbenzoate-CoA ligase activity;fatty-acyl-CoA synthase activity;long-chain fatty acid-CoA ligase activity;butyrate-CoA ligase activity;catalytic activity;acetate-CoA ligase activity;ligase activity;benzoate-CoA ligase activity	GO:0005777	peroxisome	Plant defense;Peroxisome;Lipid metabolism;Ligase;Fatty acid metabolism;Acyltransferase		105	73	220	30	4	28	13587.7	151	349	10	18	43
contig-1015000010	eef1b	Elongation factor 1-beta	6.1.1.7	GO:0006419;GO:0007229;GO:0006414;GO:0006449;GO:1990145;GO:0032232;GO:0002182	alanyl-tRNA aminoacylation;integrin-mediated signaling pathway;translational elongation;regulation of translational termination;maintenance of translational fidelity;negative regulation of actin filament bundle assembly;cytoplasmic translational elongation	GO:0004813;GO:0005085;GO:0003746	alanine-tRNA ligase activity;guanyl-nucleotide exchange factor activity;translation elongation factor activity	GO:0005783;GO:0005811;GO:0005853;GO:0005829	endoplasmic reticulum;lipid particle;eukaryotic translation elongation factor 1 complex;cytosol	Protein biosynthesis;Elongation factor;Integrin;Coiled coil;Phosphoprotein;Acetylation		2	36	20	0	0	0	13	1	0	0	14	9
contig-1015000012	DFL2	Indole-3-acetic acid-amido synthetase	6.3.2.-	GO:0010224;GO:0009611;GO:0009733;GO:0071365;GO:2000030;GO:0009416;GO:0040008;GO:0010046;GO:0009694;GO:0009864	response to UV-B;response to wounding;response to auxin;cellular response to auxin stimulus;regulation of response to red or far red light;response to light stimulus;regulation of growth;response to mycotoxin;jasmonic acid metabolic process;induced systemic resistance, jasmonic acid mediated signaling pathway	GO:0004842;GO:0080123;GO:0019899	ubiquitin-protein transferase activity;jasmonate-amino synthetase activity;enzyme binding	GO:0009507	chloroplast	Signal;Stress response;Plant defense;Coiled coil;Immunity;Jasmonic acid signaling pathway;Transferase;Innate immunity;Developmental protein;Growth regulation;Ligase		69.42	57.07	91.8	96.54	196.83	83.9	346.46	70.92	23.14	37.89	63.01	93.37
contig-1015000015	TBL5	Protein trichome birefringence-like 5		GO:0071554;GO:0009827;GO:0045489;GO:0030244;GO:0007623	cell wall organization or biogenesis;plant-type cell wall modification;pectin biosynthetic process;cellulose biosynthetic process;circadian rhythm	GO:0016743;GO:0016413	carboxyl- or carbamoyltransferase activity;O-acetyltransferase activity	GO:0005802;GO:0005768;GO:0005794;GO:0016021	trans-Golgi network;endosome;Golgi apparatus;integral component of membrane	Signal-anchor;Transmembrane helix;Transmembrane;Membrane		61	116.94	44	122	67.15	178.99	70	62	34	94	101	108.99
contig-1015000017	PCMP-H53	Pentatricopeptide repeat-containing protein At4g33170	3.4.24.-;3.6.4.3			GO:0008270;GO:0008568;GO:0016891	zinc ion binding;microtubule-severing ATPase activity;endoribonuclease activity, producing 5'-phosphomonoesters			Hydrolase;Repeat		113	76	96	161	121	189	127	81	48	84	154	118
contig-1015000018	GAS8	Growth arrest-specific protein 8		GO:0045880;GO:0015937;GO:0030317;GO:0034613;GO:0008285;GO:0055001;GO:0060285;GO:0048870	positive regulation of smoothened signaling pathway;coenzyme A biosynthetic process;sperm motility;cellular protein localization;negative regulation of cell proliferation;muscle cell development;cilium-dependent cell motility;cell motility	GO:0004594;GO:0030798;GO:0017137	pantothenate kinase activity;trans-aconitate 2-methyltransferase activity;Rab GTPase binding	GO:0005929;GO:0031514;GO:0005794;GO:0005874	cilium;motile cilium;Golgi apparatus;microtubule	Cytoplasm;Flagellum;Cilium;Microtubule;Coiled coil;Cytoskeleton;Cell projection;Ubl conjugation pathway;Golgi apparatus		0	0	0	0	0	0	2	0	0	0	0	2
contig-1015000020	CML30	Putative calcium-binding protein CML45-like		GO:0006464	cellular protein modification process	GO:0005509	calcium ion binding	GO:0016021	integral component of membrane	Calcium;Transmembrane helix;Metal-binding;Repeat;Transmembrane;Membrane		459	113.02	400	34	13	18	1797.03	193.56	965	30	19	65.02
contig-1015000023	L484_022292	Transmembrane protein, putative						GO:0016021	integral component of membrane	Transmembrane helix;Transmembrane;Membrane		673	359	1043	259.92	58.62	161	3189.03	734.06	509.81	352	265.05	260.99
contig-10151000000	CHRC	Probable plastid-lipid-associated protein 2, chloroplastic	1.3.1.74	GO:0006950;GO:0009409;GO:0009737;GO:0010205	response to stress;response to cold;response to abscisic acid;photoinhibition	GO:0032440	2-alkenal reductase [NAD(P)] activity	GO:0005739;GO:0009507;GO:0009509;GO:0009534;GO:0009535;GO:0009570;GO:0009579;GO:0010287;GO:0010319;GO:0031977	mitochondrion;chloroplast;chromoplast;chloroplast thylakoid;chloroplast thylakoid membrane;chloroplast stroma;thylakoid;plastoglobule;stromule;thylakoid lumen	Chloroplast;Chromoplast;Phosphoprotein;Plastid;Thylakoid;Transit peptide		84.33	29.23	68.58	28.47	31.34	22.18	52.85	24.18	6.92	21.05	48.38	146.51
contig-10151000016	BnaC07g32070D	BnaC07g32070D protein	2.1.1.43	GO:0032776;GO:0031047;GO:0006368;GO:0016570;GO:0010964	DNA methylation on cytosine;gene silencing by RNA;transcription elongation from RNA polymerase II promoter;histone modification;regulation of chromatin silencing by small RNA	GO:0003677;GO:0042393;GO:0018024;GO:0046872;GO:0008270	DNA binding;histone binding;histone-lysine N-methyltransferase activity;metal ion binding;zinc ion binding	GO:0005634;GO:0016593	nucleus;Cdc73/Paf1 complex	Metal-binding;Zinc-finger;Zinc;RNA-mediated gene silencing		3172.02	2833.99	3579.65	3112.08	3796.9	4543.86	9230.38	3286.19	3007.08	4993.07	4415.25	3420.33
contig-10152000016	F383_17229	Ribosomal RNA small subunit methyltransferase A				GO:0008168;GO:0016874;GO:0003964	methyltransferase activity;ligase activity;RNA-directed DNA polymerase activity			RNA-directed DNA polymerase;Coiled coil;Methyltransferase;Nucleotidyltransferase;Transferase		2454.98	1002.68	3138.88	764.41	631.14	1820.1	3914.68	952.78	1261.38	808.31	869.36	1961.76
contig-10152000021	ORP2A	Oxysterol-binding protein-related protein 2A		GO:0006869	lipid transport	GO:0008289;GO:0015238;GO:0015297	lipid binding;drug transmembrane transporter activity;antiporter activity			Coiled coil;Lipid transport;Lipid-binding		1	4.93	2	0	2.54	0	0	2.41	0	0	0	4.91
contig-10153000019	RPL27AB	60S ribosomal protein L27a-2	3.6.1.-;3.6.5.3	GO:0002181;GO:0006413;GO:0019083;GO:0006412;GO:0000184;GO:0009791;GO:0009908;GO:0008299;GO:0046898;GO:0010229	cytoplasmic translation;translational initiation;viral transcription;translation;nuclear-transcribed mRNA catabolic process, nonsense-mediated decay;post-embryonic development;flower development;isoprenoid biosynthetic process;response to cycloheximide;inflorescence development	GO:0004452;GO:0044822;GO:0003735;GO:0003723	isopentenyl-diphosphate delta-isomerase activity;poly(A) RNA binding;structural constituent of ribosome;RNA binding	GO:0022626;GO:0005730;GO:0022625;GO:0009506;GO:0005840;GO:0015934	cytosolic ribosome;nucleolus;cytosolic large ribosomal subunit;plasmodesma;ribosome;large ribosomal subunit	Isopeptide bond;Ubl conjugation;Ribonucleoprotein;Ribosomal protein;Cycloheximide resistance;Hydroxylation;Acetylation		354.72	105.66	118.91	328.38	66.67	409.91	186.73	161.67	81.99	44.27	66.82	88.04
contig-10154000012	EBM	Mannosylglycoprotein endo-beta-mannosidase	3.2.1.152;1.13.11.-	GO:0046034;GO:0005975;GO:0031408;GO:0015992	ATP metabolic process;carbohydrate metabolic process;oxylipin biosynthetic process;proton transport	GO:0004567;GO:0016702;GO:0033947	beta-mannosidase activity;oxidoreductase activity, acting on single donors with incorporation of molecular oxygen, incorporation of two atoms of oxygen;mannosylglycoprotein endo-beta-mannosidase activity	GO:0043231;GO:0005773	intracellular membrane-bounded organelle;vacuole	Oxylipin biosynthesis;Glycosidase;Lipid metabolism;Hydrolase;Fatty acid metabolism;Dioxygenase;Lipid biosynthesis;Fatty acid biosynthesis		132	234.1	373.63	161.49	175.98	265.58	173.27	319.45	55.83	124.73	260.84	156.06
contig-10156000011	AAK1	Receptor-like protein kinase FERONIA	2.7.11.1;2.7.11.25;2.7.10.2;2.7.11.-	GO:0048364;GO:0007338;GO:0009723;GO:0009788;GO:0009741;GO:0009791;GO:0009742;GO:0009873;GO:0050832;GO:0010483;GO:0009738;GO:0030308;GO:0046777	root development;single fertilization;response to ethylene;negative regulation of abscisic acid-activated signaling pathway;response to brassinosteroid;post-embryonic development;brassinosteroid mediated signaling pathway;ethylene-activated signaling pathway;defense response to fungus;pollen tube reception;abscisic acid-activated signaling pathway;negative regulation of cell growth;protein autoph…	GO:0004713;GO:0016301;GO:0030246;GO:0004674;GO:0004715;GO:0004672;GO:0004709;GO:0005524;GO:0016774	protein tyrosine kinase activity;kinase activity;carbohydrate binding;protein serine/threonine kinase activity;non-membrane spanning protein tyrosine kinase activity;protein kinase activity;MAP kinase kinase kinase activity;ATP binding;phosphotransferase activity, carboxyl group as acceptor	GO:0043680;GO:0016021;GO:0009506	filiform apparatus;integral component of membrane;plasmodesma	Signal;Kinase;Receptor;Lectin;Transmembrane helix;Transferase;Brassinosteroid signaling pathway;Abscisic acid signaling pathway;Transmembrane;Membrane;Fertilization;Glycoprotein;Ethylene signaling pathway;Serine/threonine-protein kinase	*	198.21	387.72	452.82	149.37	52.18	75.35	1.02	69.73	199.55	32	107	96.17
contig-10156000022		Disease resistance protein		GO:0006952	defense response	GO:0043531	ADP binding			Plant defense		8.07	20.21	6	7.53	0	10	2	20.5	6.69	3.98	4	0.88
contig-10157000000	Sb10g016910	Putative uncharacterized protein Sb10g016910	3.4.22.-;3.6.1.5	GO:0009651;GO:0016926;GO:0010228	response to salt stress;protein desumoylation;vegetative to reproductive phase transition of meristem	GO:0008234;GO:0004175;GO:0016929	cysteine-type peptidase activity;endopeptidase activity;SUMO-specific protease activity	GO:0005634	nucleus	Coiled coil;Hydrolase;Protease		21.43	12.07	3	14.52	3.1	17.2	5	13.12	0	1	7.27	22
contig-10157000005	APG8	Autophagy-related protein		GO:0000747;GO:0015031;GO:0009405;GO:0006914;GO:0009267;GO:0006995	conjugation with cellular fusion;protein transport;pathogenesis;autophagy;cellular response to starvation;cellular response to nitrogen starvation			GO:0005776;GO:0000329;GO:0000421;GO:0005874;GO:0033110;GO:0005773	autophagosome;fungal-type vacuole membrane;autophagosome membrane;microtubule;Cvt vesicle membrane;vacuole	Virulence;Protein transport;DNA-directed RNA polymerase;Transport;Microtubule;Cytoskeleton;Autophagy;Ubl conjugation pathway;Cytoplasmic vesicle;Vacuole;Lipoprotein		1.07	3.48	3.02	0	1.62	9.05	0	1.08	0	1.99	1.34	1.06
contig-10159000000	AXR1	NEDD8-activating enzyme E1 regulatory subunit		GO:0007131;GO:0009414;GO:0009734;GO:0009735;GO:0009965;GO:0010252;GO:0045116	reciprocal meiotic recombination;response to water deprivation;auxin-activated signaling pathway;response to cytokinin;leaf morphogenesis;auxin homeostasis;protein neddylation	GO:0008641;GO:0019781	small protein activating enzyme activity;NEDD8 activating enzyme activity	GO:0005634;GO:0005829	nucleus;cytosol	Auxin signaling pathway;Nucleus;Ubl conjugation pathway		2.02	0	0	3	0	0	3	0	2	0	0	0
contig-10159000021	ARK2	Serine/threonine-protein kinase	2.7.11.1;2.7.10.2	GO:0048544;GO:0034613;GO:0006468;GO:0006952;GO:0045087	recognition of pollen;cellular protein localization;protein phosphorylation;defense response;innate immune response	GO:0005516;GO:0004713;GO:0030246;GO:0004674;GO:0004715;GO:0004672;GO:0004675;GO:0005524;GO:0004714;GO:0031625	calmodulin binding;protein tyrosine kinase activity;carbohydrate binding;protein serine/threonine kinase activity;non-membrane spanning protein tyrosine kinase activity;protein kinase activity;transmembrane receptor protein serine/threonine kinase activity;ATP binding;transmembrane receptor protein tyrosine kinase activity;ubiquitin protein ligase binding	GO:0005886;GO:0016021;GO:0005773;GO:0009506	plasma membrane;integral component of membrane;vacuole;plasmodesma	Signal;EGF-like domain;Kinase;Nucleotide-binding;Receptor;Lectin;Transmembrane helix;Transferase;Transmembrane;Membrane;ATP-binding;Glycoprotein;Serine/threonine-protein kinase		12.31	277.01	185.17	56.5	99.4	8.94	59.85	33.43	3.24	8.66	13.41	18.03
contig-1016000000	csu471	BnaC02g10860D protein	6.1.1.6	GO:0006430	lysyl-tRNA aminoacylation	GO:0016787;GO:0004824	hydrolase activity;lysine-tRNA ligase activity			Metal-binding;Zinc;LIM domain		219.96	226.02	197.24	129.88	186.3	126.64	357.33	89.89	53.93	48.65	106.03	286.01
contig-10160000021	BnaA01g02320D	BnaA01g02320D protein	3.5.1.-;6.3.5.-;6.3.5.6;3.5.1.4;6.3.5.7			GO:0050567;GO:0016740;GO:0004040;GO:0016884;GO:0050566	glutaminyl-tRNA synthase (glutamine-hydrolyzing) activity;transferase activity;amidase activity;carbon-nitrogen ligase activity, with glutamine as amido-N-donor;asparaginyl-tRNA synthase (glutamine-hydrolyzing) activity			Signal;Transferase;Hydrolase		59	109.19	159	78.98	41	114.27	59	27.03	42	82	79	157.99
contig-1016000003	PGSC0003DMG400010495	Receptor-like kinase	2.7.10.2;2.7.10.1			GO:0004674;GO:0004715;GO:0004672;GO:0030247;GO:0005524;GO:0004714	protein serine/threonine kinase activity;non-membrane spanning protein tyrosine kinase activity;protein kinase activity;polysaccharide binding;ATP binding;transmembrane receptor protein tyrosine kinase activity	GO:0016021	integral component of membrane	Signal;Kinase;Nucleotide-binding;Receptor;Transferase;ATP-binding;Serine/threonine-protein kinase		43.17	83.22	72.02	62.96	47.71	36.31	58.88	30.83	33.9	38.6	38.34	49.39
contig-1016000005	ATL63	RING-H2 finger protein ATL63		GO:1901000;GO:0043161;GO:0071470;GO:1903426;GO:0030100	regulation of response to salt stress;proteasome-mediated ubiquitin-dependent protein catabolic process;cellular response to osmotic stress;regulation of reactive oxygen species biosynthetic process;regulation of endocytosis	GO:0061630;GO:0008270;GO:0031625	ubiquitin protein ligase activity;zinc ion binding;ubiquitin protein ligase binding	GO:0005768;GO:0005886;GO:0016021;GO:0005769;GO:0005798	endosome;plasma membrane;integral component of membrane;early endosome;Golgi-associated vesicle	Transmembrane helix;Metal-binding;Zinc;Transmembrane;Zinc-finger;Ubl conjugation pathway;Membrane		71	28	38	16	30	11	37	14	8	8	11	18
contig-1016000009		Disease resistance protein family, putative	3.1.3.16	GO:0006952	defense response	GO:0004721;GO:0043531	phosphoprotein phosphatase activity;ADP binding			Coiled coil;Plant defense		0	0	0	0	9	0.88	0	0	0	5	0	0
contig-1016000012	F383_07909	Hexokinase-1				GO:0016301	kinase activity	GO:0016021	integral component of membrane	Signal;Kinase;Transferase		13	6	7	17	24	6	4	17.04	0	9	4	19
contig-1016000014	RpL24	60S ribosomal protein L24		GO:0007052;GO:0002181;GO:0010458;GO:0006413;GO:0007093;GO:0006412;GO:0031290;GO:0000184;GO:0000027;GO:0000022;GO:0043009;GO:0051298;GO:1902626;GO:0019083;GO:0021554;GO:0060041;GO:0032210;GO:0006614	mitotic spindle organization;cytoplasmic translation;exit from mitosis;translational initiation;mitotic cell cycle checkpoint;translation;retinal ganglion cell axon guidance;nuclear-transcribed mRNA catabolic process, nonsense-mediated decay;ribosomal large subunit assembly;mitotic spindle elongation;chordate embryonic development;centrosome duplication;assembly of large subunit precursor of prer…	GO:0003735;GO:0044822	structural constituent of ribosome;poly(A) RNA binding	GO:0022625;GO:0070062;GO:0016020;GO:0005840	cytosolic large ribosomal subunit;extracellular exosome;membrane;ribosome	Ribonucleoprotein;Ribosomal protein;Coiled coil;Acetylation		4	0	0	0	2	0	5	2	0	0	0	0
contig-1016000016										Coiled coil		6.02	19.1	3	4.01	12.12	10.01	17	25	7	12.01	7	8.02
contig-1016000020	mdr	ABC transporter B family member 4	3.6.3.41;3.6.3.43;3.6.3.36;3.6.3.44;3.6.3.27	GO:0009734;GO:0009733;GO:0009735;GO:0010315;GO:0055085;GO:0048767;GO:0009926;GO:0009630;GO:0060919;GO:0010540	auxin-activated signaling pathway;response to auxin;response to cytokinin;auxin efflux;transmembrane transport;root hair elongation;auxin polar transport;gravitropism;auxin influx;basipetal auxin transport	GO:0015439;GO:0015440;GO:0042626;GO:0015415;GO:0008559;GO:0010328;GO:0103115;GO:0015411;GO:0005524;GO:0010329	heme-transporting ATPase activity;peptide-transporting ATPase activity;ATPase activity, coupled to transmembrane movement of substances;phosphate ion transmembrane-transporting ATPase activity;xenobiotic-transporting ATPase activity;auxin influx transmembrane transporter activity;protoheme IX ABC transporter activity;taurine-transporting ATPase activity;ATP binding;auxin efflux transmembrane tran…	GO:0016021;GO:0009506	integral component of membrane;plasmodesma	Nucleotide-binding;Hydrolase;Transmembrane helix;Membrane;ATP-binding;Glycoprotein;Auxin signaling pathway;Repeat;Transmembrane		873.43	2456.46	5394.97	670.54	164.57	549.7	6080.27	904.21	2620.66	789.44	899.04	2138.98
contig-1016000021	fkbp4	Peptidyl-prolyl cis-trans isomerase	5.2.1.8	GO:0010207;GO:0019288;GO:0006457;GO:0000412;GO:0010027;GO:0061077	photosystem II assembly;isopentenyl diphosphate biosynthetic process, methylerythritol 4-phosphate pathway;protein folding;histone peptidyl-prolyl isomerization;thylakoid membrane organization;chaperone-mediated protein folding	GO:0003755;GO:0005528	peptidyl-prolyl cis-trans isomerase activity;FK506 binding	GO:0031977;GO:0009579;GO:0009570;GO:0009543;GO:0005789;GO:0009534;GO:0009507	thylakoid lumen;thylakoid;chloroplast stroma;chloroplast thylakoid lumen;endoplasmic reticulum membrane;chloroplast thylakoid;chloroplast	Chloroplast;Isomerase;Rotamase;Thylakoid;Plastid;Transit peptide		320.77	606.4	183.89	666.58	479.98	855.44	92	518.79	81	364.14	542.84	293.88
contig-1016000022	NEC4	Xyloglucanase-specific endoglucanase inhibitor protein		GO:0009651;GO:0030163;GO:0006508	response to salt stress;protein catabolic process;proteolysis	GO:0004190	aspartic-type endopeptidase activity	GO:0009505;GO:0005794;GO:0005618;GO:0009506	plant-type cell wall;Golgi apparatus;cell wall;plasmodesma	Signal;Hydrolase;Protease		82	109	16	29	75	100	38	45.98	14	67	87	6
contig-10161000012	glysoja_047474	U11/U12 small nuclear ribonucleoprotein 25 kDa protein						GO:0030529;GO:0019013	intracellular ribonucleoprotein complex;viral nucleocapsid	Ribonucleoprotein;Viral nucleoprotein;Virion	*	1	4	0	5.71	13.89	6	3	3	2	2	3	0
contig-10162000000		Blue copper protein		GO:0015690	aluminum cation transport	GO:0009055	electron carrier activity	GO:0005773;GO:0016021;GO:0046658	vacuole;integral component of membrane;anchored component of plasma membrane	Membrane;Signal;Transmembrane;Transmembrane helix		4	48.02	492	18	25	4	314	159.29	249	39	52	49
contig-10162000013	ATXR6	Histone-lysine N-methyltransferase ATXR6	2.1.1.43	GO:0070734;GO:0006275;GO:0051726;GO:0009901	histone H3-K27 methylation;regulation of DNA replication;regulation of cell cycle;anther dehiscence	GO:0008168;GO:0018024;GO:0008270;GO:0004721;GO:0046976	methyltransferase activity;histone-lysine N-methyltransferase activity;zinc ion binding;phosphoprotein phosphatase activity;histone methyltransferase activity (H3-K27 specific)	GO:0005634	nucleus	Methyltransferase;Transferase;Metal-binding;Zinc;Chromatin regulator;Nucleus;Zinc-finger;S-adenosyl-L-methionine;Protein phosphatase		0	0	2	2	0	0	0	0	0	1	1	0
contig-10162000017	ARF2	Auxin response factor		GO:0006351;GO:0006355;GO:0009725;GO:0009734	transcription, DNA-templated;regulation of transcription, DNA-templated;response to hormone;auxin-activated signaling pathway	GO:0003677	DNA binding	GO:0005634	nucleus	Auxin signaling pathway;DNA-binding;Nucleus;Repressor;Transcription;Transcription regulation		4	1	2	0	1	0	0	1	0	0	2	10
contig-10166000020	RGA23	Resistance gene analog		GO:0006952	defense response	GO:0043531	ADP binding			Leucine-rich repeat;Plant defense;Coiled coil		0	1	24	5	10	10	0	6.93	0	7.05	10	0
contig-10167000011	EGY2	Probable zinc metalloprotease EGY2, chloroplastic	3.4.24.-			GO:0008237	metallopeptidase activity	GO:0009507;GO:0009535;GO:0016021;GO:0031969	chloroplast;chloroplast thylakoid membrane;integral component of membrane;chloroplast membrane	Chloroplast;Membrane;Metalloprotease;Plastid;Protease;Transit peptide;Transmembrane;Transmembrane helix		5.02	15.18	0	14.23	19.23	16.07	0	1.01	0	2.01	19.16	10.11
contig-10168000000	ENY	Zinc finger protein MAGPIE	3.1.26.5;3.2.1.23	GO:0048364;GO:0051302;GO:0010075;GO:0010431;GO:0045604;GO:0010029;GO:0009937	root development;regulation of cell division;regulation of meristem growth;seed maturation;regulation of epidermal cell differentiation;regulation of seed germination;regulation of gibberellic acid mediated signaling pathway	GO:0003676;GO:0003700;GO:0004565;GO:0004526;GO:0044212;GO:0046872	nucleic acid binding;transcription factor activity, sequence-specific DNA binding;beta-galactosidase activity;ribonuclease P activity;transcription regulatory region DNA binding;metal ion binding	GO:0009654;GO:0019898	photosystem II oxygen evolving complex;extrinsic component of membrane	Metal-binding;Zinc;Zinc-finger;Phosphoprotein		6.14	11.54	2.09	10.35	11.73	6.25	7.38	6.33	0	0	1.04	8.37
contig-10169000022	Ta14	Putative non-LTR retroelement reverse transcriptase		GO:0001887;GO:0006534;GO:0010269;GO:0018283	selenium compound metabolic process;cysteine metabolic process;response to selenium ion;iron incorporation into metallo-sulfur cluster	GO:0003676;GO:0003964;GO:0004523;GO:0008270;GO:0009000;GO:0031071	nucleic acid binding;RNA-directed DNA polymerase activity;RNA-DNA hybrid ribonuclease activity;zinc ion binding;selenocysteine lyase activity;cysteine desulfurase activity			Lectin;Nucleotidyltransferase;RNA-directed DNA polymerase;Transferase		0	6	5	0	0	1	0	4	1	0	0	9
contig-10170000019	IRK1	Serine/threonine-protein kinase	2.7.11.1;2.7.11.25;2.7.10.1	GO:0048544;GO:0006468;GO:0006952	recognition of pollen;protein phosphorylation;defense response	GO:0030246;GO:0004674;GO:0004672;GO:0004709;GO:0005524;GO:0004714;GO:0031625	carbohydrate binding;protein serine/threonine kinase activity;protein kinase activity;MAP kinase kinase kinase activity;ATP binding;transmembrane receptor protein tyrosine kinase activity;ubiquitin protein ligase binding	GO:0005886;GO:0016021;GO:0009506	plasma membrane;integral component of membrane;plasmodesma	Signal;Kinase;Nucleotide-binding;Receptor;Lectin;Transmembrane helix;Transferase;Transmembrane;ATP-binding;Serine/threonine-protein kinase		407.45	205	1420	447	628.12	768.15	964.96	57	184.88	166	475	452
contig-1017000007	UBP12	Ubiquitin carboxyl-terminal hydrolase 12	3.1.2.15;3.4.19.12	GO:0006265;GO:0006511;GO:0016579	DNA topological change;ubiquitin-dependent protein catabolic process;protein deubiquitination	GO:0003690;GO:0004672;GO:0004842;GO:0016787;GO:0036459	double-stranded DNA binding;protein kinase activity;ubiquitin-protein transferase activity;hydrolase activity;thiol-dependent ubiquitinyl hydrolase activity	GO:0009506	plasmodesma	Coiled coil;Hydrolase;Protease;Thiol protease;Ubl conjugation;Ubl conjugation pathway		160.5	217.8	113.95	148.65	163.91	145.63	80.2	129.05	10.7	29.43	107.57	161.38
contig-1017000008	TRO	Protein TRAUCO		GO:1904837;GO:0009790;GO:0008284;GO:0016571;GO:0010228;GO:0009793;GO:0006366;GO:0045944;GO:0043627;GO:0030097;GO:0006974;GO:0080182;GO:0051568;GO:0006351;GO:0060776	beta-catenin-TCF complex assembly;embryo development;positive regulation of cell proliferation;histone methylation;vegetative to reproductive phase transition of meristem;embryo development ending in seed dormancy;transcription from RNA polymerase II promoter;positive regulation of transcription from RNA polymerase II promoter;response to estrogen;hemopoiesis;cellular response to DNA damage stimu…	GO:0031490;GO:0042800;GO:0008168;GO:0018024;GO:0044212;GO:1990188;GO:0008013	chromatin DNA binding;histone methyltransferase activity (H3-K4 specific);methyltransferase activity;histone-lysine N-methyltransferase activity;transcription regulatory region DNA binding;euchromatin binding;beta-catenin binding	GO:0005719;GO:0048188;GO:0044666;GO:0005634;GO:0071339;GO:0035097	nuclear euchromatin;Set1C/COMPASS complex;MLL3/4 complex;nucleus;MLL1 complex;histone methyltransferase complex	Methyltransferase;Transferase;Metal-binding;Zinc;Chromatin regulator;Nucleus;Zinc-finger;Coiled coil;Methylation;Acetylation		378	315	483.99	320	241	517	387	234.2	212	225	337	399
contig-1017000009	BnaC06g01890D	BnaC06g01890D protein		GO:0006000;GO:0009902;GO:0010207;GO:0009658;GO:0035304;GO:0045893;GO:0006003;GO:0010027;GO:0034660;GO:0042793	fructose metabolic process;chloroplast relocation;photosystem II assembly;chloroplast organization;regulation of protein dephosphorylation;positive regulation of transcription, DNA-templated;fructose 2,6-bisphosphate metabolic process;thylakoid membrane organization;ncRNA metabolic process;transcription from plastid promoter	GO:0003873	6-phosphofructo-2-kinase activity	GO:0019867;GO:0009707;GO:0009941;GO:0009507	outer membrane;chloroplast outer membrane;chloroplast envelope;chloroplast	Signal;Plastid outer membrane;Coiled coil		0	0	0	0	0	0	0	2	1	0	0	1
contig-1017000010	cpo	Non-heme chloroperoxidase	1.11.1.10			GO:0003735;GO:0016787;GO:0016691	structural constituent of ribosome;hydrolase activity;chloride peroxidase activity	GO:0009941;GO:0005840	chloroplast envelope;ribosome	Oxidoreductase;Ribonucleoprotein;Ribosomal protein;Coiled coil;Hydrolase;Peroxidase	*	21	47	42	100	87.02	112.01	32	61.01	16	73	115	74.01
contig-1017000011	BnaA06g36000D	BnaA06g36000D protein		GO:0000395;GO:0006396;GO:0006397	mRNA 5'-splice site recognition;RNA processing;mRNA processing			GO:0000243;GO:0005685;GO:0071004	commitment complex;U1 snRNP;U2-type prespliceosome	Coiled coil	*	166.96	223.68	153.47	132.05	209.23	242.68	77.31	117.5	61.33	112.77	173.38	183.76
contig-1017000012	LHT	Transmembrane amino acid transporter family protein		GO:0003333;GO:0080167;GO:0006865;GO:0007031;GO:0043090	amino acid transmembrane transport;response to karrikin;amino acid transport;peroxisome organization;amino acid import	GO:0015293;GO:0015171	symporter activity;amino acid transmembrane transporter activity	GO:0005886;GO:0005779;GO:0016021	plasma membrane;integral component of peroxisomal membrane;integral component of membrane	Transmembrane helix;Symport;Transmembrane;Amino-acid transport;Membrane		0	1	0	0	0	0	0	4	0	0	0	0
contig-1017000013	Cript	Cysteine-rich PDZ-binding protein		GO:0035372;GO:0031122;GO:0045184;GO:1902897	protein localization to microtubule;cytoplasmic microtubule organization;establishment of protein localization;regulation of postsynaptic density protein 95 clustering	GO:0030165;GO:0097110;GO:0008017;GO:0032403	PDZ domain binding;scaffold protein binding;microtubule binding;protein complex binding	GO:0005737;GO:0005730;GO:0043197;GO:0014069;GO:0043198;GO:0005634;GO:0043025;GO:0030425;GO:0030054	cytoplasm;nucleolus;dendritic spine;postsynaptic density;dendritic shaft;nucleus;neuronal cell body;dendrite;cell junction	Cytoplasm;Synapse;Dwarfism;Zinc-finger;Cell junction;Cell projection		265.7	412.42	292.01	265.87	182.95	345.73	282	311.38	216.01	195.93	190.77	249.41
contig-1017000015	ARP7	Actin-related protein 7		GO:0010227;GO:0016568;GO:0009909;GO:0043486;GO:0001895;GO:0002121;GO:0009845;GO:0001300;GO:0010162;GO:0006338;GO:0007291;GO:0000281;GO:0010182;GO:0000916;GO:0010050;GO:0035148;GO:0010228;GO:0070527;GO:0009793;GO:0034329;GO:0034599;GO:0009653;GO:0048825;GO:0006357;GO:0006909;GO:0045815;GO:0043044;GO:0048010;GO:0006325;GO:0009933;GO:1903475;GO:0006897;GO:0030100;GO:0016573;GO:0048013;GO:0006928;GO:…	floral organ abscission;chromatin modification;regulation of flower development;histone exchange;retina homeostasis;inter-male aggressive behavior;seed germination;chronological cell aging;seed dormancy process;chromatin remodeling;sperm individualization;mitotic cytokinesis;sugar mediated signaling pathway;actomyosin contractile ring contraction;vegetative phase change;tube formation;vegetative …	GO:0019894;GO:0005200;GO:0030957;GO:0003908;GO:0042802;GO:0005524;GO:0050998	kinesin binding;structural constituent of cytoskeleton;Tat protein binding;methylated-DNA-[protein]-cysteine S-methyltransferase activity;identical protein binding;ATP binding;nitric-oxide synthase binding	GO:0005884;GO:0005925;GO:0030529;GO:0097433;GO:0005737;GO:0005856;GO:0000790;GO:0070688;GO:0005634;GO:0072562;GO:0043234;GO:0032432;GO:0035267;GO:0000142;GO:0036464;GO:0005811;GO:0030479;GO:0031011;GO:0005628;GO:0035060;GO:0000812;GO:0051286;GO:0005875	actin filament;focal adhesion;intracellular ribonucleoprotein complex;dense body;cytoplasm;cytoskeleton;nuclear chromatin;MLL5-L complex;nucleus;blood microparticle;protein complex;actin filament bundle;NuA4 histone acetyltransferase complex;cellular bud neck contractile ring;cytoplasmic ribonucleoprotein granule;lipid particle;actin cortical patch;Ino80 complex;prospore membrane;brahma complex;S…	Cytoplasm;Mental retardation;Isopeptide bond;Disease mutation;Nucleotide-binding;Ubl conjugation;Chromatin regulator;Developmental protein;Nucleus;Oxidation;Deafness;Cytoskeleton;ATP-binding;Methylation;Dystonia;Acetylation		376.08	1023	679	261.99	495.31	660.01	1274	550.01	285	238.22	346	313.55
contig-1017000021	NDL1	Pollen-specific protein SF21		GO:0060918	auxin transport			GO:0016021	integral component of membrane	Transmembrane helix;Transmembrane;Membrane		2	8.02	0	0	11	0	4	4	1.01	2	1	9
contig-1017000022	BnaC02g33510D	BnaC02g33510D protein		GO:0032774;GO:0044237;GO:0006351	RNA biosynthetic process;cellular metabolic process;transcription, DNA-templated	GO:0003676;GO:0003824;GO:0000166;GO:0003899	nucleic acid binding;catalytic activity;nucleotide binding;DNA-directed RNA polymerase activity	GO:0000418;GO:0000419;GO:0005622	DNA-directed RNA polymerase IV complex;DNA-directed RNA polymerase V complex;intracellular	Signal;DNA-directed RNA polymerase;Transcription;Nucleus		517.65	1120.06	591.56	865.1	842.93	1789.36	425.27	751.41	322.98	957	1253.3	636.26
contig-1017000023				GO:0006952	defense response	GO:0043531	ADP binding			Coiled coil;Plant defense		0	0	0	0	1	0	1	0	31.03	0	0	0
contig-10173000011		Isopenicillin N synthase				GO:0005506;GO:0016491;GO:0046872;GO:0051213	iron ion binding;oxidoreductase activity;metal ion binding;dioxygenase activity			Iron;Metal-binding;Oxidoreductase		0	8.83	0	1.12	2.23	1.21	2.29	0	0	0	0	0
contig-10176000019	otp82	Organelle transcript processing 82	3.4.24.-;3.6.4.3			GO:0008270;GO:0008568	zinc ion binding;microtubule-severing ATPase activity			Hydrolase	*	46	45.94	16	76	119.96	146	44	21	50	71	79.99	38
contig-10176000021	fad3a	Double Clp-N motif P-loop nucleoside triphosphate hydrolase superfamily protein		GO:0019538;GO:1902347	protein metabolic process;response to strigolactone	GO:0016787;GO:0005524;GO:0008233;GO:0016717	hydrolase activity;ATP binding;peptidase activity;oxidoreductase activity, acting on paired donors, with oxidation of a pair of donors resulting in the reduction of molecular oxygen to two molecules of water			Hydrolase;Protease		5252.86	4547.08	2146.47	3256.3	1203	4641	5028.01	4744.65	1276.01	4130.01	2997.47	2194.99
contig-10177000021	At5g58410	E3 ubiquitin-protein ligase listerin	6.3.2.-	GO:0016567	protein ubiquitination	GO:0008270;GO:0003735;GO:0016874	zinc ion binding;structural constituent of ribosome;ligase activity	GO:0005840;GO:0005829	ribosome;cytosol	Zinc-finger;Ubl conjugation pathway;Metal-binding;Zinc;Repeat;Ligase		1263.02	1140	1223	1094.71	1709.2	2434	1007.54	912.89	373	1036	1675	1339.04
contig-10179000021	BnaA09g30260D	BnaA09g30260D protein		GO:0006511	ubiquitin-dependent protein catabolic process			GO:0009506;GO:0016021	plasmodesma;integral component of membrane	Coiled coil		1951.51	2661.61	6114.61	2277.23	1960.1	3500.85	4454.3	2999.31	1702.95	1755.89	3247.55	3355.16
contig-10179000022	BD5	Cysteine synthase	2.5.1.47;4.4.1.9	GO:0006534;GO:0006535;GO:0006955;GO:0009611;GO:0009836;GO:0019344;GO:0019499;GO:0019500;GO:0051410;GO:0080147	cysteine metabolic process;cysteine biosynthetic process from serine;immune response;response to wounding;fruit ripening, climacteric;cysteine biosynthetic process;cyanide metabolic process;cyanide catabolic process;detoxification of nitrogen compound;root hair cell development	GO:0004124;GO:0005507;GO:0016740;GO:0030170;GO:0050017	cysteine synthase activity;copper ion binding;transferase activity;pyridoxal phosphate binding;L-3-cyanoalanine synthase activity	GO:0005739;GO:0009507	mitochondrion;chloroplast	Amino-acid biosynthesis;Cysteine biosynthesis;Lyase;Mitochondrion;Pyridoxal phosphate;Transferase;Transit peptide		40.6	6.31	4.18	19.04	0	12.25	4.86	0	0	6.65	7.86	0
contig-10179000023	VITISV_016956	Tyrosine--tRNA ligase	3.1.27.-;2.7.7.6;6.1.1.1	GO:0046854;GO:0048015;GO:0006075;GO:0009229;GO:0006298;GO:0006772;GO:0030036;GO:0006486;GO:0007064;GO:0042273;GO:0006952;GO:0015074;GO:0005992;GO:0006974;GO:0006694;GO:0006281;GO:0048478;GO:0000055;GO:0006437	phosphatidylinositol phosphorylation;phosphatidylinositol-mediated signaling;(1-3)-beta-D-glucan biosynthetic process;thiamine diphosphate biosynthetic process;mismatch repair;thiamine metabolic process;actin cytoskeleton organization;protein glycosylation;mitotic sister chromatid cohesion;ribosomal large subunit biogenesis;defense response;DNA integration;trehalose biosynthetic process;cellular …	GO:0004519;GO:0003843;GO:0033897;GO:0003676;GO:0004788;GO:0003677;GO:0004672;GO:0030983;GO:0004523;GO:0003723;GO:0003682;GO:0030975;GO:0003964;GO:0008270;GO:0003980;GO:0005524;GO:0003854;GO:0003899;GO:0004831	endonuclease activity;1,3-beta-D-glucan synthase activity;ribonuclease T2 activity;nucleic acid binding;thiamine diphosphokinase activity;DNA binding;protein kinase activity;mismatched DNA binding;RNA-DNA hybrid ribonuclease activity;RNA binding;chromatin binding;thiamine binding;RNA-directed DNA polymerase activity;zinc ion binding;UDP-glucose;ATP binding;3-beta-hydroxy-delta5-steroid dehydrogen…	GO:0016459;GO:0005737;GO:0000148;GO:0008280;GO:0005622	myosin complex;cytoplasm;1,3-beta-D-glucan synthase complex;cohesin core heterodimer;intracellular	RNA-directed DNA polymerase;Plant defense;Nucleotide-binding;Transferase;Actin-binding;Zinc;Protein biosynthesis;Myosin;Nucleotidyltransferase;Ligase;Zinc-finger;Motor protein;Coiled coil;Ubl conjugation pathway;ATP-binding;Aminoacyl-tRNA synthetase		56.27	207.52	126.54	49	208.66	148.31	100.13	173.78	17.23	31.88	94.79	116.68
contig-1018000000	RPL35AA	60S ribosomal protein L35a-1		GO:0002181;GO:0006412;GO:0043581;GO:0042273	cytoplasmic translation;translation;mycelium development;ribosomal large subunit biogenesis	GO:0003735;GO:0010333	structural constituent of ribosome;terpene synthase activity	GO:0022626;GO:0022625;GO:0005840;GO:0005829	cytosolic ribosome;cytosolic large ribosomal subunit;ribosome;cytosol	Isopeptide bond;Ubl conjugation;Ribonucleoprotein;Ribosomal protein;LIM domain;Acetylation	*	3329.94	6475.13	7101.38	2408.48	1709.81	3826.49	7021	5754.94	5000.15	2688.08	2736.3	3168
contig-1018000001	MTR_0050s0010	DUF936 family protein		GO:0019243	methylglyoxal catabolic process to D-lactate via S-lactoyl-glutathione	GO:0004416	hydroxyacylglutathione hydrolase activity	GO:0005829	cytosol	Signal;Coiled coil	*	56.39	50.98	16.59	68.38	137.85	99.23	15.55	23.98	10.87	63.58	73.92	35.37
contig-10180000011	MTR_4g101780	Lipid transfer protein		GO:0006869	lipid transport	GO:0008289	lipid binding	GO:0016021	integral component of membrane	Signal;Disulfide bond		214.05	317.5	1114.71	137.13	54.77	61.89	2184.43	782.88	485.62	113.06	107.74	171.17
contig-10180000021	NBS4	Putative disease resistance protein At5g66900 family		GO:0006952;GO:0007165	defense response;signal transduction	GO:0043531	ADP binding			Endoplasmic reticulum;Leucine-rich repeat;Plant defense;Repeat	*	43.58	47.86	28.93	76.79	1048.91	1167.89	46.64	43.02	20.26	5.13	14.44	5.52
contig-10180000023	B456_006G042300							GO:0016021	integral component of membrane	Transmembrane helix;Transmembrane;Coiled coil;Membrane		2	3.82	7.39	12.99	5	1	0	0	0	0	0	7.02
contig-1018000003	At3g19680	Putative uncharacterized protein AT4g29310				GO:0004045	aminoacyl-tRNA hydrolase activity	GO:0009536;GO:0009505	plastid;plant-type cell wall	Coiled coil		20.77	200.95	74.63	73.52	132.13	8.95	124.04	30.34	16.01	48.85	42.06	10.72
contig-1018000006	AH1	Glycoside hydrolase family 1 protein	3.2.1.149;3.2.1.117;3.2.1.21;3.2.1.105;2.4.1.219;3.2.1.118;3.2.1.125;3.2.1.38;3.2.1.119	GO:0009651;GO:0009821;GO:1901657;GO:0009725;GO:0005975;GO:0019762;GO:0016052	response to salt stress;alkaloid biosynthetic process;glycosyl compound metabolic process;response to hormone;carbohydrate metabolic process;glucosinolate catabolic process;carbohydrate catabolic process	GO:0050247;GO:0004553;GO:0050535;GO:0102483;GO:0004338;GO:0047668;GO:0050224;GO:0080083;GO:0050392;GO:0008422;GO:0047701;GO:0033907;GO:0050422;GO:0050506	raucaffricine beta-glucosidase activity;hydrolase activity, hydrolyzing O-glycosyl compounds;beta-primeverosidase activity;scopolin beta-glucosidase activity;glucan exo-1,3-beta-glucosidase activity;amygdalin beta-glucosidase activity;prunasin beta-glucosidase activity;beta-gentiobiose beta-glucosidase activity;vicianin beta-glucosidase activity;beta-glucosidase activity;beta-L-arabinosidase acti…			Signal;Glycosidase;Disulfide bond;Hydrolase;Glycoprotein;Alkaloid metabolism		25	107.57	17	2	63.31	30	3.99	11	3	12	148.92	15.68
contig-1018000009	SPAG6	Sperm-associated antigen 6		GO:0007286;GO:0006559;GO:0000281;GO:0030317;GO:0021591;GO:0006570;GO:0035082;GO:0060285;GO:0007288;GO:0030030	spermatid development;L-phenylalanine catabolic process;mitotic cytokinesis;sperm motility;ventricular system development;tyrosine metabolic process;axoneme assembly;cilium-dependent cell motility;sperm axoneme assembly;cell projection organization	GO:0004411	homogentisate 1,2-dioxygenase activity	GO:0005930;GO:0015630;GO:1990716;GO:0031514;GO:0005737;GO:0005634;GO:0005874;GO:0097228	axoneme;microtubule cytoskeleton;axonemal central apparatus;motile cilium;cytoplasm;nucleus;microtubule;sperm principal piece	Signal;Cytoplasm;Flagellum;Repeat;Cilium;Microtubule;Cytoskeleton;Cilium biogenesis/degradation;Cell projection		0	0	1	0	0	0	3	0	0	0	0	0
contig-1018000010	ALE2	Receptor-like Serine/Threonine-kinase ALE2	2.7.11.1;2.7.10.2	GO:0030154;GO:0010068;GO:0048645;GO:0042335;GO:0046777	cell differentiation;protoderm histogenesis;organ formation;cuticle development;protein autophosphorylation	GO:0016301;GO:0004674;GO:0004715;GO:0005524	kinase activity;protein serine/threonine kinase activity;non-membrane spanning protein tyrosine kinase activity;ATP binding	GO:0016021	integral component of membrane	Signal;Kinase;Differentiation;Receptor;Lectin;Transmembrane helix;Transferase;Developmental protein;Transmembrane;Membrane;Serine/threonine-protein kinase		50.01	122	67	38	29	114.06	6	68.81	15	35	79	65
contig-1018000012	RCOM_0137430	Serine-threonine protein kinase, plant-type, putative	2.7.11.1			GO:0004674;GO:0004672;GO:0005524	protein serine/threonine kinase activity;protein kinase activity;ATP binding	GO:0016021	integral component of membrane	Leucine-rich repeat;Kinase;Nucleotide-binding;Receptor;Transferase;Repeat;ATP-binding;Serine/threonine-protein kinase		22.99	19	2.01	14	0	20.99	0	0	2	15	21	3
contig-1018000013	NET1A	Protein NETWORKED 1A		GO:0015074	DNA integration	GO:0016301;GO:0016614;GO:0008080	kinase activity;oxidoreductase activity, acting on CH-OH group of donors;N-acetyltransferase activity	GO:0005886;GO:0005634;GO:0009506;GO:0005737;GO:0005774;GO:0005856	plasma membrane;nucleus;plasmodesma;cytoplasm;vacuolar membrane;cytoskeleton	Cytoplasm;Coiled coil;Kinase;Cell junction;Cytoskeleton;Membrane;Cell membrane		830	937	762.99	472.18	644.98	1138	110	1232.46	42	555.16	667	1266
contig-1018000014	PRUPE_ppa016009mg	CC-NBS-LRR class disease resistance protein, putative	3.1.3.16	GO:0006952;GO:0015986	defense response;ATP synthesis coupled proton transport	GO:0015078;GO:0043531;GO:0004721	hydrogen ion transmembrane transporter activity;ADP binding;phosphoprotein phosphatase activity	GO:0045263	proton-transporting ATP synthase complex, coupling factor F(o)	Plant defense;Coiled coil		0	0	0	0	0	5.23	0	67	0	0	0	0
contig-1018000015	GSVIVT00026920001	Probable polygalacturonase	3.2.1.67;3.2.1.15	GO:0071555;GO:0009793;GO:0005975	cell wall organization;embryo development ending in seed dormancy;carbohydrate metabolic process	GO:0047911;GO:0004650;GO:0016829	galacturan 1,4-alpha-galacturonidase activity;polygalacturonase activity;lyase activity	GO:0005576;GO:0016021;GO:0005773	extracellular region;integral component of membrane;vacuole	Signal;Glycosidase;Transmembrane helix;Cell wall biogenesis/degradation;Repeat;Transmembrane;Secreted;Lyase;Hydrolase;Membrane;Glycoprotein		657	638	791	250	38	159	153	772.72	25	183	623.03	233
contig-1018000018		NAC transcription factor 097		GO:0006351;GO:0006355	transcription, DNA-templated;regulation of transcription, DNA-templated	GO:0003677	DNA binding	GO:0005634	nucleus	DNA-binding;Nucleus;Transcription;Transcription regulation		1260.97	2264.98	3575.3	1288.31	854.59	6.22	1166.34	1965.55	1605.04	625.44	998.2	1174.49
contig-1018000019		Reverse transcriptase-like protein				GO:0003676;GO:0003964;GO:0004523	nucleic acid binding;RNA-directed DNA polymerase activity;RNA-DNA hybrid ribonuclease activity			Nucleotidyltransferase;RNA-directed DNA polymerase		7	0	4	0	0	0	0	0	0	1	0	0
contig-1018000020	POPTR_0004s09890g									Signal		806.01	1067.68	1121.75	967.17	982.55	1696.99	3581.83	1459.13	976.94	1519.88	1431.3	668.66
contig-1018000024	RCOM_0261650	DNA-directed RNA polymerase II, putative		GO:0010508	positive regulation of autophagy	GO:0000166;GO:0003899	nucleotide binding;DNA-directed RNA polymerase activity			DNA-directed RNA polymerase;Transcription;Coiled coil		9.35	11.18	5.28	19.3	5.85	16.41	8.25	9.23	4.11	1.03	7.07	9.29
contig-10183000012	SMU1	Suppressor of mec-8 and unc-52 protein homolog 1	2.7.11.7	GO:0007638;GO:0007528;GO:0009792;GO:0002119;GO:0072553;GO:0048644;GO:0048666;GO:0008380;GO:0000398;GO:0000381;GO:0007274;GO:0040011	mechanosensory behavior;neuromuscular junction development;embryo development ending in birth or egg hatching;nematode larval development;terminal button organization;muscle organ morphogenesis;neuron development;RNA splicing;mRNA splicing, via spliceosome;regulation of alternative mRNA splicing, via spliceosome;neuromuscular synaptic transmission;locomotion	GO:0016905	myosin heavy chain kinase activity	GO:0080008;GO:0005634;GO:0071013;GO:0071011	Cul4-RING E3 ubiquitin ligase complex;nucleus;catalytic step 2 spliceosome;precatalytic spliceosome	WD repeat;Repeat;Nucleus;Acetylation		236	274.87	338	172.01	167.79	546.97	259.06	179.95	113	274	243.94	287.97
contig-10184000002	RpL19	60S ribosomal protein L19		GO:0002181;GO:0006413;GO:0051298;GO:0019083;GO:0008340;GO:0006412;GO:0033554;GO:0000184;GO:0006417;GO:0000022;GO:0006729;GO:0033674	cytoplasmic translation;translational initiation;centrosome duplication;viral transcription;determination of adult lifespan;translation;cellular response to stress;nuclear-transcribed mRNA catabolic process, nonsense-mediated decay;regulation of translation;mitotic spindle elongation;tetrahydrobiopterin biosynthetic process;positive regulation of kinase activity	GO:0003874;GO:0044822;GO:0003735;GO:0019887	6-pyruvoyltetrahydropterin synthase activity;poly(A) RNA binding;structural constituent of ribosome;protein kinase regulator activity	GO:0022626;GO:0005925;GO:0005730;GO:0022625;GO:0009506;GO:0005840	cytosolic ribosome;focal adhesion;nucleolus;cytosolic large ribosomal subunit;plasmodesma;ribosome	Isopeptide bond;Ubl conjugation;Ribonucleoprotein;Ribosomal protein;Coiled coil;Citrullination		17.97	0	0	0	0	26	0	0	0	0	0	0
contig-10184000008		Beta-glucosidase	3.2.1.21	GO:0005975;GO:0030245;GO:1901657	carbohydrate metabolic process;cellulose catabolic process;glycosyl compound metabolic process	GO:0004553;GO:0008422;GO:0102483	hydrolase activity, hydrolyzing O-glycosyl compounds;beta-glucosidase activity;scopolin beta-glucosidase activity	GO:0005829	cytosol	Glycosidase;Hydrolase		162.59	250.39	86.25	120.83	176.15	175.36	19.73	100.29	21.96	35.92	90.71	156.94
contig-10185000012	At2g22425	Probable signal peptidase complex subunit 1	3.4.-.-	GO:0045047;GO:0006465	protein targeting to ER;signal peptide processing	GO:0008233	peptidase activity	GO:0005787;GO:0016021;GO:0030176	signal peptidase complex;integral component of membrane;integral component of endoplasmic reticulum membrane	Microsome;Transmembrane helix;Transmembrane;Hydrolase;Protease;Endoplasmic reticulum;Membrane		459.25	273.01	723.9	273.75	165.05	417.49	519.08	416.29	276.9	245.05	352.05	391.88
contig-10186000019		Putative ovule protein		GO:0006281;GO:0006298;GO:0006772;GO:0009229;GO:0015074	DNA repair;mismatch repair;thiamine metabolic process;thiamine diphosphate biosynthetic process;DNA integration	GO:0003676;GO:0003677;GO:0004519;GO:0004672;GO:0004788;GO:0005524;GO:0030975;GO:0030983	nucleic acid binding;DNA binding;endonuclease activity;protein kinase activity;thiamine diphosphokinase activity;ATP binding;thiamine binding;mismatched DNA binding	GO:0005622	intracellular	ATP-binding;Coiled coil;Nucleotide-binding		0.94	35.96	16.07	8.99	16.99	9.14	11.15	51.57	1	12.61	21.96	4.08
contig-10187000013		Agglutinin		GO:0051781	positive regulation of cell division	GO:0030246;GO:0008061;GO:0005537	carbohydrate binding;chitin binding;mannose binding			Hemagglutinin;Lectin;Repeat;Chitin-binding;Mannose-binding;Mitogen;Acetylation		1068.08	179.74	531.14	2207.56	193.24	9.88	11157.1	740.89	2001.65	5.12	62.26	13593.8
contig-10189000019	top2a	DNA topoisomerase 2	5.99.1.3	GO:0000019;GO:0000712;GO:0000819;GO:0001764;GO:0002244;GO:0006265;GO:0006266;GO:0006268;GO:0006271;GO:0006312;GO:0006333;GO:0006974;GO:0007059;GO:0007409;GO:0007412;GO:0010842;GO:0030263;GO:0030900;GO:0031055;GO:0031100;GO:0031290;GO:0040016;GO:0042752;GO:0043065;GO:0044774;GO:0045870;GO:0048511;GO:0051306;GO:0097046	regulation of mitotic recombination;resolution of meiotic recombination intermediates;sister chromatid segregation;neuron migration;hematopoietic progenitor cell differentiation;DNA topological change;DNA ligation;DNA unwinding involved in DNA replication;DNA strand elongation involved in DNA replication;mitotic recombination;chromatin assembly or disassembly;cellular response to DNA damage stimu…	GO:0000287;GO:0003677;GO:0003682;GO:0003916;GO:0003918;GO:0005524;GO:0008144;GO:0008301;GO:0016853	magnesium ion binding;DNA binding;chromatin binding;DNA topoisomerase activity;DNA topoisomerase type II (ATP-hydrolyzing) activity;ATP binding;drug binding;DNA binding, bending;isomerase activity	GO:0000228;GO:0000792;GO:0000793;GO:0000795;GO:0005634;GO:0005654;GO:0005814;GO:0009330;GO:0034506;GO:0035327;GO:0097047	nuclear chromosome;heterochromatin;condensed chromosome;synaptonemal complex;nucleus;nucleoplasm;centriole;DNA topoisomerase complex (ATP-hydrolyzing);chromosome, centromeric core domain;transcriptionally active chromatin;DNA replication termination region	ATP-binding;Biological rhythms;Coiled coil;DNA-binding;Isomerase;Isopeptide bond;Nucleotide-binding;Topoisomerase;Ubl conjugation		109.88	8.34	4.01	20.87	81.04	37.02	0	14.98	2	13.49	73.8	0
contig-10189000023	bioA	Aminotransferase	2.6.1.-;2.6.1.11;2.6.1.62;2.6.1.96;2.6.-.-;2.6.1.19			GO:0004015;GO:0003992;GO:0008483;GO:0030170;GO:0042802;GO:0003867	adenosylmethionine-8-amino-7-oxononanoate transaminase activity;N2-acetyl-L-ornithine;transaminase activity;pyridoxal phosphate binding;identical protein binding;4-aminobutyrate transaminase activity	GO:0005739	mitochondrion	Aminotransferase;Pyridoxal phosphate;Transferase;Actin-binding;Mitochondrion;Coiled coil;Transit peptide		4.34	54.83	3.01	67.06	8.23	51.32	0	3.61	0	9.48	12.72	0
contig-10190000013	L484_026994	Glycinin G3				GO:0045735	nutrient reservoir activity					192	34	2099.96	89	26.02	191	817	105	85	219	473	327.56
contig-1019000003	RCOM_1091170	Ubiquitin-protein ligase, putative				GO:0016874	ligase activity			Leucine-rich repeat;Repeat;Ligase		35.81	61.84	24.18	57.05	28.33	19.11	62.4	24.28	20.95	29.03	37.1	27.48
contig-1019000004	glysoja_017802	Putative glycosyltransferase	2.4.1.224			GO:0050508;GO:0016740	glucuronosyl-N-acetylglucosaminyl-proteoglycan 4-alpha-N-acetylglucosaminyltransferase activity;transferase activity	GO:0016021;GO:0005852	integral component of membrane;eukaryotic translation initiation factor 3 complex	Transmembrane helix;Transferase;Transmembrane;Membrane;Glycosyltransferase		75.39	41.75	20.87	38.11	16.48	26.4	0	25.23	5.02	9.5	16.85	57.42
contig-1019000007	rab5A	RAB5A	3.1.4.12	GO:0007264;GO:0090386;GO:0042128;GO:0009792;GO:0045176;GO:0015031;GO:0006898;GO:0006897;GO:0030100;GO:0008105	small GTPase mediated signal transduction;phagosome maturation involved in apoptotic cell clearance;nitrate assimilation;embryo development ending in birth or egg hatching;apical protein localization;protein transport;receptor-mediated endocytosis;endocytosis;regulation of endocytosis;asymmetric protein localization	GO:0005525;GO:0047262;GO:0004767;GO:0032794	GTP binding;polygalacturonate 4-alpha-galacturonosyltransferase activity;sphingomyelin phosphodiesterase activity;GTPase activating protein binding	GO:1990075;GO:0005783;GO:0045335;GO:0031901;GO:0005768;GO:0030139;GO:0005769;GO:0005938;GO:0005622	periciliary membrane compartment;endoplasmic reticulum;phagocytic vesicle;early endosome membrane;endosome;endocytic vesicle;early endosome;cell cortex;intracellular	Endosome;Protein transport;Prenylation;GTP-binding;Vacuole;Cell membrane;Endocytosis;Lipoprotein		26.42	42.86	6.64	12.95	3.83	17.8	19.38	9.85	20.59	10.87	29.26	18.36
contig-1019000010	4MMP	Metalloendoproteinase 4-MMP	3.4.24.24;3.4.24.-;3.4.24.7	GO:0009651;GO:0080186;GO:1900056;GO:0046686;GO:2000028;GO:0009753	response to salt stress;developmental vegetative growth;negative regulation of leaf senescence;response to cadmium ion;regulation of photoperiodism, flowering;response to jasmonic acid	GO:0008649;GO:0008270;GO:0004222;GO:0005509	rRNA methyltransferase activity;zinc ion binding;metalloendopeptidase activity;calcium ion binding	GO:0031012;GO:0031225;GO:0005886	extracellular matrix;anchored component of membrane;plasma membrane	Signal;GPI-anchor;Metal-binding;Zymogen;Zinc;Metalloprotease;Hydrolase;Protease;Membrane;Cell membrane;Glycoprotein;Lipoprotein	*	37	43	72	22	0	23	70	78	111	3	5	10
contig-1019000013		Putative translocon-associated protein						GO:0005789;GO:0016021	endoplasmic reticulum membrane;integral component of membrane	Membrane;Transmembrane;Transmembrane helix		0	8	0	0	0	0	1	0	0	0	1	0
contig-1019000015	BnaA03g28280D	BnaA03g28280D protein	3.1.27.-;6.3.2.19	GO:0080167;GO:0043161;GO:0006506;GO:0016567;GO:0015976	response to karrikin;proteasome-mediated ubiquitin-dependent protein catabolic process;GPI anchor biosynthetic process;protein ubiquitination;carbon utilization	GO:0061630;GO:0008270;GO:0004089;GO:0016874	ubiquitin protein ligase activity;zinc ion binding;carbonate dehydratase activity;ligase activity	GO:0016021	integral component of membrane	Transmembrane helix;Metal-binding;Zinc;Transmembrane;Zinc-finger;Ubl conjugation pathway;Membrane		538.02	1267.35	971	404.22	259.43	349	797	1195.35	191	198	367	304
contig-1019000022	At3g22850	Aluminum induced protein with YGL and LRDR motif	6.3.5.4	GO:0006298;GO:0045910;GO:0009737;GO:0007131;GO:0006541	mismatch repair;negative regulation of DNA recombination;response to abscisic acid;reciprocal meiotic recombination;glutamine metabolic process	GO:0004066;GO:0008094;GO:0030983;GO:0004721	asparagine synthase (glutamine-hydrolyzing) activity;DNA-dependent ATPase activity;mismatched DNA binding;phosphoprotein phosphatase activity	GO:0005886;GO:0005634;GO:0009506;GO:0005829	plasma membrane;nucleus;plasmodesma;cytosol	Ribonucleoprotein;Ribosomal protein;Coiled coil		2277	1628	4679.98	1056.12	658.51	1585.71	1495	2121.52	583	1058.09	1038.02	1932.41
contig-1019000023	At2g23520	Catalytic/ pyridoxal phosphate binding protein		GO:0030036	actin cytoskeleton organization	GO:0003824;GO:0016740	catalytic activity;transferase activity	GO:0005886;GO:0009536;GO:0005856	plasma membrane;plastid;cytoskeleton	Transferase	*	458.42	479.57	341.33	479.06	462.33	682.56	301.97	346.5	94.27	500.92	556.7	395.31
contig-10195000012	rpe	Ribulose-phosphate 3-epimerase	5.1.3.1	GO:0019253;GO:0019323;GO:0009409;GO:0009052;GO:0005975;GO:0006098;GO:0044262;GO:0009624	reductive pentose-phosphate cycle;pentose catabolic process;response to cold;pentose-phosphate shunt, non-oxidative branch;carbohydrate metabolic process;pentose-phosphate shunt;cellular carbohydrate metabolic process;response to nematode	GO:0004750;GO:0016857;GO:0046872	ribulose-phosphate 3-epimerase activity;racemase and epimerase activity, acting on carbohydrates and derivatives;metal ion binding	GO:0009579;GO:0010319;GO:0009570;GO:0009535;GO:0048046;GO:0009941;GO:0005829	thylakoid;stromule;chloroplast stroma;chloroplast thylakoid membrane;apoplast;chloroplast envelope;cytosol	Chloroplast;Metal-binding;Zinc;Isomerase;Calvin cycle;Pentose shunt;Thylakoid;Plastid;Cobalt;Transit peptide;Carbohydrate metabolism;Manganese		2394.93	3840.97	1871.34	2706.82	3154.19	3016.96	1331.5	3830.8	1465.96	2070.96	1756.81	1626.04
contig-10195000017	ATH1	Cytochrome P450	1.14.-.-;1.14.13.-;1.14.13.183;1.14.13.76;1.14.13.77;1.14.13.79;1.14.13.93	GO:0007275;GO:0010268;GO:0016125;GO:0016132	multicellular organism development;brassinosteroid homeostasis;sterol metabolic process;brassinosteroid biosynthetic process	GO:0004497;GO:0005506;GO:0010295;GO:0016705;GO:0020037;GO:0050597;GO:0050598	monooxygenase activity;iron ion binding;(+)-abscisic acid 8'-hydroxylase activity;oxidoreductase activity, acting on paired donors, with incorporation or reduction of molecular oxygen;heme binding;taxane 10-beta-hydroxylase activity;taxane 13-alpha-hydroxylase activity			Heme;Iron;Metal-binding;Monooxygenase;Oxidoreductase		0	1	0	0	0	0	0	1	0	0	0	0
contig-10196000019	vdr3	LRR receptor-like serine/threonine-protein kinase GSO1, putative	2.7.11.1			GO:0016301;GO:0016740	kinase activity;transferase activity	GO:0016021	integral component of membrane	Leucine-rich repeat;Membrane;Receptor;Repeat;Signal;Transmembrane;Transmembrane helix		0	0	0	0	0	0	0	0	0	0	0	7
contig-10196000020	At1g14160	Casparian strip membrane protein 1		GO:0071555	cell wall organization			GO:0005886;GO:0016021	plasma membrane;integral component of membrane	Transmembrane helix;Cell wall biogenesis/degradation;Transmembrane;Membrane;Cell membrane;Glycoprotein		14.84	0	0	0	0	0	0	0	0	0	0	0
contig-10197000002		Ribosomal protein L24e family protein		GO:0006412;GO:0000027;GO:1902626;GO:0042254	translation;ribosomal large subunit assembly;assembly of large subunit precursor of preribosome;ribosome biogenesis	GO:0003735	structural constituent of ribosome	GO:0022625;GO:0005730	cytosolic large ribosomal subunit;nucleolus	Ribonucleoprotein;Ribosomal protein		0	83.2	0	0	0	0	0	0	0	54.99	69	49
contig-10199000003	cyc	PPIase	2.8.1.9;5.2.1.8	GO:0042981;GO:0006606;GO:0071492;GO:0045070;GO:0010050;GO:0043065;GO:0042026;GO:0000122;GO:0006457;GO:0006461;GO:0034389;GO:0050714;GO:0010582;GO:0008380;GO:0061077	regulation of apoptotic process;protein import into nucleus;cellular response to UV-A;positive regulation of viral genome replication;vegetative phase change;positive regulation of apoptotic process;protein refolding;negative regulation of transcription from RNA polymerase II promoter;protein folding;protein complex assembly;lipid particle organization;positive regulation of protein secretion;flo…	GO:0003755;GO:0008265;GO:0033142;GO:0042277;GO:0016853	peptidyl-prolyl cis-trans isomerase activity;Mo-molybdopterin cofactor sulfurase activity;progesterone receptor binding;peptide binding;isomerase activity	GO:0016607;GO:0005730	nuclear speck;nucleolus	Cyclosporin;Isomerase;Repeat;Rotamase;TPR repeat		0	4.33	132.58	0	87.28	0	1	5	51.78	0.94	1.94	4.98
contig-10199000013	CLT2	CRT-like transporter 2		GO:0002229;GO:0034635;GO:0046686	defense response to oomycetes;glutathione transport;response to cadmium ion			GO:0009507;GO:0009536;GO:0016021;GO:0031969	chloroplast;plastid;integral component of membrane;chloroplast membrane	Chloroplast;Membrane;Plastid;Transit peptide;Transmembrane;Transmembrane helix		0	157.2	35.96	243.53	90.99	0	116	58.11	18	11.01	0	55
contig-102000000	At5g58450	Tetratricopeptide repeat-containing protein	1.10.3.2	GO:0046274;GO:0017196	lignin catabolic process;N-terminal peptidyl-methionine acetylation	GO:0005507;GO:0016722;GO:0052716;GO:0016740	copper ion binding;oxidoreductase activity, oxidizing metal ions;hydroquinone;transferase activity	GO:0031416;GO:0048046;GO:0009506;GO:0005829	NatB complex;apoplast;plasmodesma;cytosol	Secreted;Coiled coil;Apoplast;Oxidoreductase;Lignin degradation;Repeat;Copper		902.19	1173.51	894.95	904.3	1024.98	1405.03	974.66	838.85	303.84	604.03	782.37	1192.75
contig-1020000000	COW1	Sec14 cytosolic factor	3.1.3.41;1.14.11.16	GO:0048768;GO:0009932;GO:0010053;GO:0015031;GO:0006656;GO:0048767;GO:0009908	root hair cell tip growth;cell tip growth;root epidermal cell differentiation;protein transport;phosphatidylcholine biosynthetic process;root hair elongation;flower development	GO:0004518;GO:0004597;GO:0005215;GO:0016791	nuclease activity;peptide-aspartate beta-dioxygenase activity;transporter activity;phosphatase activity	GO:0035619;GO:0005886;GO:0016021;GO:0009506;GO:0000139;GO:0005622	root hair tip;plasma membrane;integral component of membrane;plasmodesma;Golgi membrane;intracellular	Protein transport;Transport;Transmembrane helix;Transmembrane;Coiled coil;Membrane;Cell membrane;Golgi apparatus		1.56	6	6.76	8	0	1	5.48	3	7.41	0	1	0
contig-10200000002	RKS1	Serine/threonine-protein kinase	2.7.11.1;2.7.10.2;2.7.10.1	GO:0048544;GO:0006468;GO:0006952;GO:0045087	recognition of pollen;protein phosphorylation;defense response;innate immune response	GO:0005516;GO:0004713;GO:0030246;GO:0004674;GO:0004715;GO:0004672;GO:0005524;GO:0004714;GO:0031625	calmodulin binding;protein tyrosine kinase activity;carbohydrate binding;protein serine/threonine kinase activity;non-membrane spanning protein tyrosine kinase activity;protein kinase activity;ATP binding;transmembrane receptor protein tyrosine kinase activity;ubiquitin protein ligase binding	GO:0005886;GO:0016021;GO:0009506	plasma membrane;integral component of membrane;plasmodesma	Signal;EGF-like domain;Kinase;Nucleotide-binding;Receptor;Lectin;Transmembrane helix;Transferase;Transmembrane;Membrane;ATP-binding;Glycoprotein;Serine/threonine-protein kinase		12.02	18.08	7.01	7.07	24.01	9	29.79	11.44	13.04	10.01	4.01	12.9
contig-1020000001	RCOM_0108670	Cc-nbs-lrr resistance-like protein	3.1.3.16	GO:0006952	defense response	GO:0043531;GO:0004721	ADP binding;phosphoprotein phosphatase activity			Plant defense		0	4	0	0	1	0	0	0	8	1	2	0
contig-1020000002	orf764	Orf764 protein		GO:0015074	DNA integration	GO:0003676;GO:0004523	nucleic acid binding;RNA-DNA hybrid ribonuclease activity			Coiled coil;Mitochondrion		3	0	2	1	2	2	0	8	0	3	15	0
contig-1020000003	aqr	Intron-binding protein aquarius		GO:0051603;GO:0006283;GO:0000398	proteolysis involved in cellular protein catabolic process;transcription-coupled nucleotide-excision repair;mRNA splicing, via spliceosome	GO:0044822;GO:0004298	poly(A) RNA binding;threonine-type endopeptidase activity	GO:0005839;GO:0005681;GO:0005886;GO:0071013;GO:0005654;GO:0009507	proteasome core complex;spliceosomal complex;plasma membrane;catalytic step 2 spliceosome;nucleoplasm;chloroplast	Helicase;Coiled coil;Hydrolase;mRNA splicing;mRNA processing;Spliceosome;Acetylation	*	240.35	403.18	356.02	373.79	587.63	728.16	387.83	172.45	185.89	470.86	405.69	445.14
contig-1020000005	STT3A	BnaC02g08920D protein	2.4.99.18	GO:0006486;GO:0009651;GO:0018279;GO:0043687;GO:0047484	protein glycosylation;response to salt stress;protein N-linked glycosylation via asparagine;post-translational protein modification;regulation of response to osmotic stress	GO:0004576;GO:0004579	oligosaccharyl transferase activity;dolichyl-diphosphooligosaccharide-protein glycotransferase activity	GO:0005783;GO:0008250;GO:0016021	endoplasmic reticulum;oligosaccharyltransferase complex;integral component of membrane	Endoplasmic reticulum;Glycoprotein;Membrane;Transferase;Transmembrane;Transmembrane helix		417.66	214.74	396.39	201.3	183.55	272.07	646.18	195.18	137.88	164.91	147.41	328.72
contig-1020000006	At4g29250	Putative uncharacterized protein AT4g29250				GO:0016747	transferase activity, transferring acyl groups other than amino-acyl groups			Transferase		0	4	0	0	0	3	0	0	0	2	1	0
contig-102000001	INT2	Probable inositol transporter 2	1.3.1.74	GO:0035428;GO:0046323;GO:0015798;GO:0008643;GO:0023052	hexose transmembrane transport;glucose import;myo-inositol transport;carbohydrate transport;signaling	GO:0005355;GO:0032440;GO:0005351;GO:0022891;GO:0022857;GO:0005366	glucose transmembrane transporter activity;2-alkenal reductase [NAD(P)] activity;sugar;substrate-specific transmembrane transporter activity;transmembrane transporter activity;myo-inositol	GO:0005887;GO:0009705;GO:0005886;GO:0016021;GO:0005773;GO:0090406	integral component of plasma membrane;plant-type vacuole membrane;plasma membrane;integral component of membrane;vacuole;pollen tube	Transport;Transmembrane helix;Symport;Sugar transport;Transmembrane;Vacuole;Membrane;Cell membrane		4655.58	4546.68	17966.2	3553.57	3691.78	7491.23	8524.35	4496.91	6465.2	2130.1	5323.71	7707.57
contig-1020000012	GLU	Endo-1,3-1,4-beta-d-glucanase, putative	3.1.1.45			GO:0016787;GO:0008806	hydrolase activity;carboxymethylenebutenolidase activity			Signal;Hydrolase		11.49	88.44	10.4	22.14	25.27	4.1	5.19	7.25	2.07	4.1	1.02	13.46
contig-1020000016	kpna5	Importin subunit alpha		GO:0060135;GO:0080034;GO:0006606;GO:0006607;GO:0030581;GO:0031144;GO:0045944;GO:0006612;GO:0075733;GO:0019054	maternal process involved in female pregnancy;host response to induction by symbiont of tumor, nodule or growth in host;protein import into nucleus;NLS-bearing protein import into nucleus;symbiont intracellular protein transport in host;proteasome localization;positive regulation of transcription from RNA polymerase II promoter;protein targeting to membrane;intracellular transport of virus;modula…	GO:0047134;GO:0008139;GO:0008565	protein-disulfide reductase activity;nuclear localization sequence binding;protein transporter activity	GO:0043657;GO:0005635;GO:0005737;GO:0048471;GO:0005643;GO:0005634;GO:0005654;GO:0009506;GO:0005829	host cell;nuclear envelope;cytoplasm;perinuclear region of cytoplasm;nuclear pore;nucleus;nucleoplasm;plasmodesma;cytosol	Protein transport;Transport;Repeat;Nucleus;Nucleomorph;Acetylation		21.28	69.16	27.65	37.37	53.78	35.96	16.3	12.51	2.03	10.28	27.91	38.94
contig-1020000017	AGXT	Serine--pyruvate aminotransferase	2.6.1.51;2.-.-.-;4.4.1.-;2.6.1.44;2.6.1.45	GO:0046487;GO:0019448;GO:0042853;GO:0007219;GO:0071391;GO:0046724;GO:0009436;GO:0010498;GO:0051384;GO:0019265;GO:0042866;GO:0051591	glyoxylate metabolic process;L-cysteine catabolic process;L-alanine catabolic process;Notch signaling pathway;cellular response to estrogen stimulus;oxalic acid secretion;glyoxylate catabolic process;proteasomal protein catabolic process;response to glucocorticoid;glycine biosynthetic process, by transamination of glyoxylate;pyruvate biosynthetic process;response to cAMP	GO:0050281;GO:0016597;GO:0043621;GO:0042803;GO:0008453;GO:0008483;GO:0030170;GO:0005102;GO:0003824;GO:0004760	serine-glyoxylate transaminase activity;amino acid binding;protein self-association;protein homodimerization activity;alanine-glyoxylate transaminase activity;transaminase activity;pyridoxal phosphate binding;receptor binding;catalytic activity;serine-pyruvate transaminase activity	GO:0005782;GO:0005759;GO:0005777;GO:0005811	peroxisomal matrix;mitochondrial matrix;peroxisome;lipid particle	Aminotransferase;Peroxisome;Disease mutation;Pyridoxal phosphate;Transferase;Pyruvate;Mitochondrion;Transit peptide;Phosphoprotein;Acetylation		0	9	4	0	0	0	2	0	0	0	3	0
contig-1020000019	Sb06g013760	Putative uncharacterized protein Sb06g013760						GO:0016021	integral component of membrane	Transmembrane helix;Transmembrane;Membrane		0	10	3	0	0	16	3	0	0	6	1	2
contig-1020000020	rTeg1	Retrovirus-related Pol polyprotein from transposon TNT 1-94	1.2.1.27;1.5.5.1;3.1.13.-	GO:0006013;GO:0009063;GO:0015074;GO:0016573	mannose metabolic process;cellular amino acid catabolic process;DNA integration;histone acetylation	GO:0003676;GO:0003964;GO:0004174;GO:0004491;GO:0005096;GO:0008270;GO:0015923;GO:0016301;GO:0019199;GO:0035091	nucleic acid binding;RNA-directed DNA polymerase activity;electron-transferring-flavoprotein dehydrogenase activity;methylmalonate-semialdehyde dehydrogenase (acylating) activity;GTPase activator activity;zinc ion binding;mannosidase activity;kinase activity;transmembrane receptor protein kinase activity;phosphatidylinositol binding	GO:0000123;GO:0016602	histone acetyltransferase complex;CCAAT-binding factor complex	Kinase;Metal-binding;Mitochondrion inner membrane;Oxidoreductase;RNA-directed DNA polymerase;Receptor;Transferase;Transit peptide;Ubiquinone;Zinc;Zinc-finger	*	7	6	1	4	2	3	0	0	0	2	1	0
contig-1020000022	DMP2	AT3g21550/MIL23_11		GO:0010256	endomembrane system organization			GO:0005783;GO:0009705;GO:0016021;GO:0009507	endoplasmic reticulum;plant-type vacuole membrane;integral component of membrane;chloroplast	Transmembrane helix;Transmembrane;Membrane		4	115	39.74	0	0	28	6	162.64	0	4	6	8
contig-102000003	At3g11320	Probable sugar phosphate/phosphate translocator At3g11320	2.7.11.22;5.99.1.3	GO:0008643	carbohydrate transport	GO:0004693;GO:0003918	cyclin-dependent protein serine/threonine kinase activity;DNA topoisomerase type II (ATP-hydrolyzing) activity	GO:0005783;GO:0005794;GO:0016021	endoplasmic reticulum;Golgi apparatus;integral component of membrane	Transport;Transmembrane helix;Pyruvate;Sugar transport;Transmembrane;Membrane		669.59	1085.58	1058.95	508.85	621.68	670.9	4851.46	1434.37	2015.15	1221.92	888.6	743.61
contig-102000005	TKT3	Transketolase, chloroplastic	2.2.1.1;2.2.1.3	GO:0009651;GO:0019253;GO:0008152;GO:0046686;GO:0006433;GO:0009051	response to salt stress;reductive pentose-phosphate cycle;metabolic process;response to cadmium ion;prolyl-tRNA aminoacylation;pentose-phosphate shunt, oxidative branch	GO:0004827;GO:0047896;GO:0004802;GO:0003824;GO:0046872	proline-tRNA ligase activity;formaldehyde transketolase activity;transketolase activity;catalytic activity;metal ion binding	GO:0009536;GO:0009570;GO:0009535;GO:0009941;GO:0009507	plastid;chloroplast stroma;chloroplast thylakoid membrane;chloroplast envelope;chloroplast	Calcium;Transferase;Chloroplast;Thiamine pyrophosphate;Metal-binding;Magnesium;Thylakoid;Plastid;Transit peptide;Acetylation		25484.3	12808.9	18521.2	18052.5	14103.5	33676.1	6725.15	16848.5	2989.67	16127.6	25668.6	18940.7
contig-102000006	PGSC0003DMG400018385	Receptor-like protein	2.7.11.1;3.1.3.16			GO:0004721;GO:0016301	phosphoprotein phosphatase activity;kinase activity	GO:0016021	integral component of membrane	Leucine-rich repeat;Membrane;Receptor;Repeat;Signal;Transmembrane;Transmembrane helix		1	2.99	10.82	0	1	1	0	3	1	0	0	266.96
contig-102000007	BTS	AT3g18290/MIE15_8		GO:0010106;GO:0035556	cellular response to iron ion starvation;intracellular signal transduction	GO:0004713;GO:0008270;GO:0016874	protein tyrosine kinase activity;zinc ion binding;ligase activity			Metal-binding;Zinc;Ligase;Zinc-finger		722.2	417.04	526.77	389.31	592.51	1020.2	924.17	543.67	332.13	404.86	694.4	562.03
contig-102000008	Sb03g034180	Putative uncharacterized protein Sb03g034180	2.1.1.-	GO:0000453;GO:0006952;GO:0006396	enzyme-directed rRNA 2'-O-methylation;defense response;RNA processing	GO:0070039;GO:0003723;GO:0008173	rRNA (guanosine-2'-O-)-methyltransferase activity;RNA binding;RNA methyltransferase activity	GO:0009507	chloroplast	Methyltransferase;Transferase	*	1030.92	670.12	631.51	1186.82	1344.73	1971.65	446.72	617.38	231.17	1209.21	1404.5	1054.4
contig-102000009	QPT	Nicotinate-nucleotide pyrophosphorylase [carboxylating], chloroplastic	2.4.2.19	GO:0034213;GO:0009435	quinolinate catabolic process;NAD biosynthetic process	GO:0004514	nicotinate-nucleotide diphosphorylase (carboxylating) activity	GO:0009507	chloroplast	Transferase;Chloroplast;Pyridine nucleotide biosynthesis;Plastid;Transit peptide;Glycosyltransferase		2849.81	918.21	3127.67	1387.45	1215.6	3297.32	643.53	1440.19	433.76	1023.94	1811.83	2302.01
contig-102000010	Os12g0164800	Os12g0164800 protein		GO:0044255	cellular lipid metabolic process	GO:0052689;GO:0016773	carboxylic ester hydrolase activity;phosphotransferase activity, alcohol group as acceptor			Signal;Coiled coil;Phosphoprotein		110.9	668.48	200.88	240.9	488.97	196.27	103.33	502.24	45	86.75	255.6	191
contig-102000011	glysoja_014972	E3 ubiquitin-protein ligase	2.7.10.1			GO:0030246;GO:0004674;GO:0008270;GO:0004714;GO:0016874	carbohydrate binding;protein serine/threonine kinase activity;zinc ion binding;transmembrane receptor protein tyrosine kinase activity;ligase activity			Lectin;Metal-binding;Zinc;Ligase;Zinc-finger		18.55	18.03	7	37.09	15.07	13.02	6	13.09	0	8.07	9.02	14.08
contig-102000012	NP8	Integrins alpha chain family protein	6.3.2.19;6.3.2.-	GO:0051865;GO:0046621;GO:0007229;GO:0043161;GO:0048437;GO:0016567	protein autoubiquitination;negative regulation of organ growth;integrin-mediated signaling pathway;proteasome-mediated ubiquitin-dependent protein catabolic process;floral organ development;protein ubiquitination	GO:0004842;GO:0061630;GO:0031624;GO:0008270;GO:0016874	ubiquitin-protein transferase activity;ubiquitin protein ligase activity;ubiquitin conjugating enzyme binding;zinc ion binding;ligase activity			Ubl conjugation;Metal-binding;Zinc;Ligase;Integrin;Zinc-finger;Ubl conjugation pathway		150.82	273.29	199.99	124.74	122.47	340.86	137.99	214.15	96.65	129.56	139.96	153.88
contig-102000013	MRTO4	mRNA turnover protein 4-like protein		GO:0006364;GO:0000956;GO:0001510;GO:0042254;GO:0000027	rRNA processing;nuclear-transcribed mRNA catabolic process;RNA methylation;ribosome biogenesis;ribosomal large subunit assembly	GO:0044822;GO:0008519;GO:0070180	poly(A) RNA binding;ammonium transmembrane transporter activity;large ribosomal subunit rRNA binding	GO:0022626;GO:0005730;GO:0030687;GO:0022625;GO:0016021;GO:0031965;GO:0005654;GO:0005840	cytosolic ribosome;nucleolus;preribosome, large subunit precursor;cytosolic large ribosomal subunit;integral component of membrane;nuclear membrane;nucleoplasm;ribosome	Transmembrane helix;Ribonucleoprotein;Ribosomal protein;Transmembrane;Membrane		953	1008	1181	847.21	644.16	1085	2059	1036.48	992	725.98	798	881.02
contig-102000014	CLT3	Protein CLT3, chloroplastic		GO:0048278;GO:0034635;GO:0006887;GO:0046686;GO:0002229	vesicle docking;glutathione transport;exocytosis;response to cadmium ion;defense response to oomycetes			GO:0009536;GO:0031969;GO:0016021;GO:0009507	plastid;chloroplast membrane;integral component of membrane;chloroplast	Transport;Transmembrane helix;Chloroplast;Transmembrane;Plastid;Membrane;Transit peptide		270.95	126.3	1509.25	36.72	26.89	61.91	1370.85	114.36	141.57	24	95.64	1267.69
contig-102000015	myb7	Putative MYB transcription factor		GO:0009686;GO:0009651;GO:0009723;GO:0008152;GO:0009620;GO:0009751;GO:0080086;GO:0046686;GO:0009737;GO:0045893;GO:0016036;GO:0009414;GO:0009753	gibberellin biosynthetic process;response to salt stress;response to ethylene;metabolic process;response to fungus;response to salicylic acid;stamen filament development;response to cadmium ion;response to abscisic acid;positive regulation of transcription, DNA-templated;cellular response to phosphate starvation;response to water deprivation;response to jasmonic acid	GO:0005516;GO:0003677;GO:0001046;GO:0003824	calmodulin binding;DNA binding;core promoter sequence-specific DNA binding;catalytic activity			Plant defense;Activator;Ubl conjugation;DNA-binding;Nucleus		95	78.01	336	143	93	275	1561.97	152	766.22	200	332.99	758.05
contig-102000016	At5g60750	CAAX amino terminal protease family protein		GO:0009643	photosynthetic acclimation	GO:0008233	peptidase activity	GO:0016021;GO:0009507	integral component of membrane;chloroplast	Transmembrane helix;Transmembrane;Hydrolase;Protease;Membrane		1476.73	909.51	1200.96	1045.72	722.14	1206.82	1733.05	1011.5	474.67	625.99	1085.96	1472.9
contig-102000017	UMK2	Probable UMP-CMP kinase 2	2.7.4.14;2.7.4.6;2.7.4.10	GO:0006139;GO:0006165;GO:0006221;GO:0006207;GO:0009220;GO:0022602;GO:0043100;GO:0006240;GO:0006227;GO:0006225;GO:0043173;GO:0009173;GO:0009142;GO:0046705;GO:0006354;GO:0018963;GO:0015949	nucleobase-containing compound metabolic process;nucleoside diphosphate phosphorylation;pyrimidine nucleotide biosynthetic process;'de novo' pyrimidine nucleobase biosynthetic process;pyrimidine ribonucleotide biosynthetic process;ovulation cycle process;pyrimidine nucleobase salvage;dCDP biosynthetic process;dUDP biosynthetic process;UDP biosynthetic process;nucleotide salvage;pyrimidine ribonuc…	GO:0033862;GO:0004849;GO:0004017;GO:0004127;GO:0050145;GO:0016872;GO:0019205;GO:0016776;GO:0004550;GO:0009041;GO:0005524;GO:0046899	UMP kinase activity;uridine kinase activity;adenylate kinase activity;cytidylate kinase activity;nucleoside phosphate kinase activity;intramolecular lyase activity;nucleobase-containing compound kinase activity;phosphotransferase activity, phosphate group as acceptor;nucleoside diphosphate kinase activity;uridylate kinase activity;ATP binding;nucleoside triphosphate adenylate kinase activity	GO:0005737;GO:0048046;GO:0005634	cytoplasm;apoplast;nucleus	Cytoplasm;Kinase;Nucleotide-binding;Transferase;Nucleus;Pyrimidine biosynthesis;ATP-binding;Acetylation		46.42	139.77	56.09	61.15	42.82	41.71	32.98	51.6	8.37	32.63	41.19	50.12
contig-102000018	PGSC0003DMG401007575	Disease resistance protein family, putative		GO:0006952	defense response	GO:0043531	ADP binding			Coiled coil;Plant defense		844.29	2524.68	694.02	1396.04	8.45	15.2	2898.88	1597.7	1102.55	0	4.07	42.71
contig-102000019	fbp1	Fructose-1,6-bisphosphatase, cytosolic	3.1.3.11;3.1.3.46	GO:0006000;GO:0071286;GO:0006002;GO:0051289;GO:0015979;GO:0016311;GO:0009750;GO:0009773;GO:0071391;GO:0006094;GO:0005975;GO:0030388;GO:0009737;GO:0016192;GO:0009735;GO:0042149;GO:0032869;GO:0046580;GO:0005986;GO:0045820;GO:0006111;GO:0030308;GO:0019563;GO:0035690;GO:0009749;GO:0005983;GO:0005985;GO:0072593	fructose metabolic process;cellular response to magnesium ion;fructose 6-phosphate metabolic process;protein homotetramerization;photosynthesis;dephosphorylation;response to fructose;photosynthetic electron transport in photosystem I;cellular response to estrogen stimulus;gluconeogenesis;carbohydrate metabolic process;fructose 1,6-bisphosphate metabolic process;response to abscisic acid;vesicle-m…	GO:0004331;GO:0016208;GO:0042132;GO:0042802;GO:0048029;GO:0046872	fructose-2,6-bisphosphate 2-phosphatase activity;AMP binding;fructose 1,6-bisphosphate 1-phosphatase activity;identical protein binding;monosaccharide binding;metal ion binding	GO:0042597;GO:0010319;GO:0030018;GO:0009570;GO:0005737;GO:0048046;GO:0005634;GO:0005829;GO:0070062	periplasmic space;stromule;Z disc;chloroplast stroma;cytoplasm;apoplast;nucleus;cytosol;extracellular exosome	Cytoplasm;Disease mutation;Metal-binding;Magnesium;Gluconeogenesis;Hydrolase;Carbohydrate metabolism;Phosphoprotein;Acetylation		3379.48	1539.25	2184.61	1763.33	1469.47	4277.4	3511.12	3597.81	1270.5	1980.54	2306.18	1767.85
contig-102000021	AP13	Aspartic protease 13	3.4.23.3;3.4.17.4;2.7.1.-	GO:0030163;GO:0006508	protein catabolic process;proteolysis	GO:0004190;GO:0004180;GO:0008835;GO:0008703	aspartic-type endopeptidase activity;carboxypeptidase activity;diaminohydroxyphosphoribosylaminopyrimidine deaminase activity;5-amino-6-(5-phosphoribosylamino)uracil reductase activity	GO:0009505;GO:0031225;GO:0016021	plant-type cell wall;anchored component of membrane;integral component of membrane	Signal;Transmembrane helix;Transmembrane;Aspartyl protease;Carboxypeptidase;Hydrolase;Protease;Membrane		464.89	685.55	999.77	311.21	284.42	310.8	1376.36	721.41	459.99	249.59	228.54	549.51
contig-102000022	how	KH domain-containing protein		GO:0010628;GO:0007286;GO:0030154;GO:0007275;GO:0051028;GO:0001570;GO:0048579;GO:0042552;GO:0061158;GO:0006417;GO:0042692;GO:0008366;GO:0008380;GO:0009908;GO:0048577;GO:0006397;GO:0042759	positive regulation of gene expression;spermatid development;cell differentiation;multicellular organism development;mRNA transport;vasculogenesis;negative regulation of long-day photoperiodism, flowering;myelination;3'-UTR-mediated mRNA destabilization;regulation of translation;muscle cell differentiation;axon ensheathment;RNA splicing;flower development;negative regulation of short-day photoper…	GO:0003729;GO:0044822;GO:0003723;GO:0003727	mRNA binding;poly(A) RNA binding;RNA binding;single-stranded RNA binding	GO:0005634;GO:0005829	nucleus;cytosol	Differentiation;Transport;Ubl conjugation;RNA-binding;Developmental protein;Nucleus;Translation regulation;mRNA splicing;Flowering;SH3-binding;mRNA processing;Methylation;mRNA transport;Phosphoprotein;Acetylation		835	611	790	1148.58	564.49	960.78	1538.99	730.46	355.33	558.98	477	890.02
contig-102000023	L484_020725	Zinc finger CCCH domain-containing protein 38		GO:0010220;GO:0006396	positive regulation of vernalization response;RNA processing	GO:0018024;GO:0046872;GO:0003723	histone-lysine N-methyltransferase activity;metal ion binding;RNA binding	GO:0005694	chromosome	Zinc-finger;Metal-binding;Zinc		1412	1602.54	1574	1901.02	2202.44	3615	2101.98	1235.34	724.01	1405	1841.36	1396.75
contig-10202000003		Serine/threonine-protein kinase	2.7.11.1	GO:0048544	recognition of pollen	GO:0004674;GO:0005524	protein serine/threonine kinase activity;ATP binding			ATP-binding;Kinase;Nucleotide-binding;Serine/threonine-protein kinase;Signal;Transferase		0	0	0	0	0	0	0	2	0	0	0	0
contig-10203000003		Lysine ketoglutarate reductase trans-splicing-like protein						GO:0016021	integral component of membrane	Membrane;Transmembrane;Transmembrane helix		54.49	19.09	9.31	12.28	22.55	13.88	19.35	12	4	3	17	12.89
contig-10203000005	CFL1	Callose synthase 5	2.4.1.-;2.4.1.34	GO:0006075;GO:0009556;GO:0009827;GO:0009846;GO:0009860;GO:0010208;GO:0010584;GO:0080092	(1-3)-beta-D-glucan biosynthetic process;microsporogenesis;plant-type cell wall modification;pollen germination;pollen tube growth;pollen wall assembly;pollen exine formation;regulation of pollen tube growth	GO:0003843	1,3-beta-D-glucan synthase activity	GO:0000148;GO:0016021	1,3-beta-D-glucan synthase complex;integral component of membrane	Glycosyltransferase;Membrane;Transmembrane;Transmembrane helix		2	2	0	0	2	2	7	0	1	2	5	3
contig-10204000011	PRS8	26S protease regulatory subunit 8	3.-.-.-;3.6.4.3;3.6.1.3;3.6.4.8	GO:0038095;GO:0009156;GO:0051437;GO:0038061;GO:0006521;GO:0043069;GO:0006289;GO:0006338;GO:0032968;GO:0045899;GO:0002223;GO:0042779;GO:0030433;GO:0043161;GO:0034975;GO:0051436;GO:0051091;GO:0090261;GO:0050852;GO:0060071;GO:0045842;GO:0043044;GO:0070682;GO:0000165;GO:0030163;GO:0022008;GO:0070651;GO:0043488;GO:0002479;GO:0090263;GO:0090090;GO:0000742;GO:0033209;GO:0045892;GO:0006913;GO:0031145;GO:…	Fc-epsilon receptor signaling pathway;ribonucleoside monophosphate biosynthetic process;positive regulation of ubiquitin-protein ligase activity involved in regulation of mitotic cell cycle transition;NIK/NF-kappaB signaling;regulation of cellular amino acid metabolic process;negative regulation of programmed cell death;nucleotide-excision repair;chromatin remodeling;positive regulation of transc…	GO:0017025;GO:0003712;GO:0008134;GO:0008233;GO:0004175;GO:0016891;GO:0031531;GO:0036402;GO:0016787;GO:0005524;GO:0008568	TBP-class protein binding;transcription cofactor activity;transcription factor binding;peptidase activity;endopeptidase activity;endoribonuclease activity, producing 5'-phosphomonoesters;thyrotropin-releasing hormone receptor binding;proteasome-activating ATPase activity;hydrolase activity;ATP binding;microtubule-severing ATPase activity	GO:0034515;GO:0005838;GO:0031595;GO:0016234;GO:0005635;GO:0008540;GO:0005737;GO:0031597;GO:0022624;GO:0031410;GO:0072562;GO:0016589;GO:0000502;GO:0042175;GO:0005875;GO:0070062	proteasome storage granule;proteasome regulatory particle;nuclear proteasome complex;inclusion body;nuclear envelope;proteasome regulatory particle, base subcomplex;cytoplasm;cytosolic proteasome complex;proteasome accessory complex;cytoplasmic vesicle;blood microparticle;NURF complex;proteasome complex;nuclear outer membrane-endoplasmic reticulum membrane network;microtubule associated complex;e…	Isopeptide bond;Nucleotide-binding;Ubl conjugation;Proteasome;Nucleus;Coiled coil;Hydrolase;Protease;ATP-binding;Acetylation		1	21	2	3	19	12	3	1	1	6	18.99	0
contig-10205000000	PGSC0003DMG400028602	Kinesin-like protein		GO:0007018;GO:0007129;GO:0009561	microtubule-based movement;synapsis;megagametogenesis	GO:0003777;GO:0005524	microtubule motor activity;ATP binding	GO:0005874	microtubule	ATP-binding;Coiled coil;Microtubule;Motor protein;Nucleotide-binding		0	0	0	2	0	0	0	0	0	0	2	0
contig-10206000011	GLYMA_09G241700	P-loop nucleoside triphosphate hydrolase superfamily protein				GO:0016787;GO:0005524	hydrolase activity;ATP binding	GO:0016021	integral component of membrane	Nucleotide-binding;Coiled coil;ATP-binding		618.5	105.64	2295.71	236.9	50.78	85.59	770.66	174.39	305.48	211.66	106.93	812.27
contig-10206000019		NB-ARC domain-containing disease resistance protein, putative		GO:0006952	defense response	GO:0043531	ADP binding			Coiled coil;Plant defense;Repeat		14.68	247.02	197.75	22.96	266.48	9.08	78.32	139.05	74.11	3.5	13.58	344.56
contig-10206000023		FAD/NAD(P)-binding oxidoreductase family protein, putative		GO:0006397;GO:0015979	mRNA processing;photosynthesis	GO:0016491;GO:0071949	oxidoreductase activity;FAD binding	GO:0009523	photosystem II	RNA-binding		0	2.01	0	0	1	12	0	2	0	2	0	0
contig-10207000012	Ann2	Annexin		GO:0009860;GO:0009555;GO:0009846	pollen tube growth;pollen development;pollen germination	GO:0005544;GO:0005509	calcium-dependent phospholipid binding;calcium ion binding			Calcium;Calcium/phospholipid-binding;Repeat;Annexin		0	0	0	0	0	0	0	0	0	0	0	3
contig-10207000020	BnaA01g24520D	BnaA01g24520D protein		GO:0048444;GO:0007275;GO:0051302;GO:0009934	floral organ morphogenesis;multicellular organism development;regulation of cell division;regulation of meristem structural organization	GO:0008270;GO:0003924;GO:0005507;GO:0004672;GO:0046872;GO:0003746	zinc ion binding;GTPase activity;copper ion binding;protein kinase activity;metal ion binding;translation elongation factor activity	GO:0005634	nucleus	Signal;WD repeat;Coiled coil;Metal-binding;Zinc;Elongation factor;Developmental protein;Nucleus		2270.57	990.95	963	867.61	680.47	2309.96	125.24	1410.28	114.42	1386.94	772	865.52
contig-10208000020		Leucine-rich repeat containing protein, putative	3.1.3.16;4.6.1.1	GO:0006952	defense response	GO:0004016;GO:0004721;GO:0043531	adenylate cyclase activity;phosphoprotein phosphatase activity;ADP binding			Coiled coil;Lyase;Plant defense		373.61	409.68	275.62	258.16	330.62	472.99	70.98	416.96	16.71	268.06	246.59	0
contig-10209000020	Os09g0551900	Os09g0551900 protein		GO:0006139;GO:0007131;GO:0006298	nucleobase-containing compound metabolic process;reciprocal meiotic recombination;mismatch repair	GO:0045735;GO:0005524;GO:0003697;GO:0030983;GO:0016887;GO:0004003	nutrient reservoir activity;ATP binding;single-stranded DNA binding;mismatched DNA binding;ATPase activity;ATP-dependent DNA helicase activity	GO:0005712;GO:0032300;GO:0000795	chiasma;mismatch repair complex;synaptonemal complex	Nucleotide-binding;Hydrolase;ATP-binding;Helicase		448	740.19	375	441	374	842	89	245.5	72	248	527.12	442.94
contig-1021000002	GLUR9	Glutamate receptor		GO:0006816;GO:0019722;GO:0071230	calcium ion transport;calcium-mediated signaling;cellular response to amino acid stimulus	GO:0004930;GO:0004970;GO:0005234;GO:0005262;GO:0008066	G-protein coupled receptor activity;ionotropic glutamate receptor activity;extracellular-glutamate-gated ion channel activity;calcium channel activity;glutamate receptor activity	GO:0005773;GO:0016021	vacuole;integral component of membrane	Glycoprotein;Ion channel;Ion transport;Ligand-gated ion channel;Receptor;Transmembrane;Transmembrane helix;Transport		899.65	9	2	4	2	257	5	2.99	24.87	441	286.99	180.16
contig-10210000020				GO:0006313	transposition, DNA-mediated	GO:0004803;GO:0008270	transposase activity;zinc ion binding					0	49.08	357	12.07	0	6	0	12.04	207.53	4.04	586	4
contig-1021000006	SHR	Protein SHORT-ROOT		GO:0006355;GO:0009956;GO:0008356;GO:0045930;GO:0055072;GO:0048366;GO:0032350;GO:0006351	regulation of transcription, DNA-templated;radial pattern formation;asymmetric cell division;negative regulation of mitotic cell cycle;iron ion homeostasis;leaf development;regulation of hormone metabolic process;transcription, DNA-templated	GO:0003700;GO:0043565	transcription factor activity, sequence-specific DNA binding;sequence-specific DNA binding	GO:0055037;GO:0005634;GO:0005769;GO:0005770	recycling endosome;nucleus;early endosome;late endosome	Endosome;Cytoplasm;Transcription;Developmental protein;Nucleus;Transcription regulation		78	266	145	129	62	185	16	119	28	80	85	148
contig-1021000007	BnaA08g31340D	BnaA08g31340D protein		GO:0050832	defense response to fungus			GO:0016021	integral component of membrane	Transmembrane helix;Transmembrane;Membrane		27	110	26	40.95	36	35	222	69	31.02	23	65	21
contig-1021000008	PDV1	Plastid division protein PDV1		GO:0010020	chloroplast fission			GO:0009707;GO:0016021	chloroplast outer membrane;integral component of membrane	Transmembrane helix;Chloroplast;Transmembrane;Plastid outer membrane;Coiled coil;Plastid;Membrane		197.88	306.64	171.47	268.77	156.96	208.24	236.99	147.42	129.48	104.8	145.11	221.28
contig-1021000012	BnaA01g29900D	BnaA01g29900D protein								Coiled coil		53	143	161	97	145	128.02	160.12	121	81	82	122	132
contig-1021000015	csu505(rpL7)	60S ribosomal protein L7a		GO:0000470;GO:0006412;GO:0042254;GO:0009733	maturation of LSU-rRNA;translation;ribosome biogenesis;response to auxin	GO:0003723	RNA binding	GO:0030529;GO:0022625;GO:0005840	intracellular ribonucleoprotein complex;cytosolic large ribosomal subunit;ribosome	Ribonucleoprotein;Ribosomal protein		0	0	0	0	0	0	0	0	0	0	0	0
contig-1021000016	At1g02150	Pentatricopeptide repeat-containing protein At1g02150		GO:0009658;GO:0019288;GO:0006399	chloroplast organization;isopentenyl diphosphate biosynthetic process, methylerythritol 4-phosphate pathway;tRNA metabolic process	GO:0018024;GO:0004386;GO:0008270	histone-lysine N-methyltransferase activity;helicase activity;zinc ion binding	GO:0005694;GO:0009507	chromosome;chloroplast	Chromosome;Repeat;Helicase;Nucleus;S-adenosyl-L-methionine	*	1355.21	1019.72	1103.68	1356.78	1431.11	2666.25	210.99	692.09	103.75	831.64	1808.33	2316.09
contig-1021000018	2	D5-type cyclin						GO:0005634	nucleus	Cyclin		0	2	0	0	0	0	0	0	1	0	7	0
contig-1021000019	LAF3	Putative amidohydrolase ytcJ		GO:0007346	regulation of mitotic cell cycle	GO:0016810	hydrolase activity, acting on carbon-nitrogen (but not peptide) bonds	GO:0005783;GO:0048471	endoplasmic reticulum;perinuclear region of cytoplasm	Hydrolase;Membrane;Signal;Transmembrane;Transmembrane helix		26	85.04	48.88	61	125	22	12	7	1	38	23	32.59
contig-1021000022	BUBR1	Mitotic spindle checkpoint protein BUBR1	2.7.11.1	GO:0007094	mitotic spindle assembly checkpoint	GO:0016301	kinase activity	GO:0000777;GO:0005876;GO:0005815;GO:0005737;GO:0005828;GO:0005634	condensed chromosome kinetochore;spindle microtubule;microtubule organizing center;cytoplasm;kinetochore microtubule;nucleus	Signal;Chromosome;Cytoplasm;Kinase;Transferase;Cell cycle;Centromere;Nucleus;Cytoskeleton;Kinetochore		4	57	18	0	10	0	21	15	4	0	0	2
contig-10211000020	At4g11270	Putative uncharacterized protein AT4g11270	3.1.3.16			GO:0004721	phosphoprotein phosphatase activity	GO:0005829	cytosol	WD repeat;Protein phosphatase;Repeat;Manganese		557.01	408.04	623	350.26	544.73	703.95	666.81	488	263.54	366.4	572.35	814.04
contig-10212000008	PSRP1	Ribosome-binding factor PSRP1, chloroplastic		GO:0006417;GO:0044238	regulation of translation;primary metabolic process	GO:0019843	rRNA binding	GO:0009570;GO:0009534;GO:0005840	chloroplast stroma;chloroplast thylakoid;ribosome	Chloroplast;rRNA-binding;Ribonucleoprotein;Ribosomal protein;RNA-binding;Translation regulation;Plastid;Transit peptide		1536.13	3293.23	377.61	9107.21	6041.06	2472.09	329.07	2534.86	825.61	2091.11	9978.3	2385.47
contig-10213000000	pma1	Plasma membrane H+-ATPase	3.6.3.6	GO:0009651;GO:1902600;GO:0006754;GO:0010119;GO:0051453;GO:0009737;GO:0015992;GO:0009414;GO:0015991	response to salt stress;hydrogen ion transmembrane transport;ATP biosynthetic process;regulation of stomatal movement;regulation of intracellular pH;response to abscisic acid;proton transport;response to water deprivation;ATP hydrolysis coupled proton transport	GO:0008553;GO:0016787;GO:0005524;GO:0046872	hydrogen-exporting ATPase activity, phosphorylative mechanism;hydrolase activity;ATP binding;metal ion binding	GO:0043231;GO:0005887;GO:0005774;GO:0016021;GO:0005773;GO:0009506	intracellular membrane-bounded organelle;integral component of plasma membrane;vacuolar membrane;integral component of membrane;vacuole;plasmodesma	Hydrogen ion transport;Nucleotide-binding;Transport;Transmembrane helix;Ion transport;Transmembrane;Hydrolase;Membrane;ATP-binding;Phosphoprotein;Acetylation		2021.47	1068.69	4159.59	808.54	461.7	697.56	7264.34	1512.44	1873.05	856.87	976.3	2154
contig-10213000003	MAN6	Mannan endo-1,4-beta-mannosidase 6	3.2.1.78;3.-.-.-	GO:0009845;GO:0010412;GO:0009638;GO:0005975;GO:0046686;GO:0046355;GO:0071585	seed germination;mannan metabolic process;phototropism;carbohydrate metabolic process;response to cadmium ion;mannan catabolic process;detoxification of cadmium ion	GO:0004553;GO:0003743;GO:0004565;GO:0016985	hydrolase activity, hydrolyzing O-glycosyl compounds;translation initiation factor activity;beta-galactosidase activity;mannan endo-1,4-beta-mannosidase activity	GO:0009341;GO:0005576;GO:0071944;GO:0048046	beta-galactosidase complex;extracellular region;cell periphery;apoplast	Signal;Glycosidase;Secreted;Hydrolase;Glycoprotein		0	130.42	3.7	0	7.7	29.12	1.15	65.11	0	0	4.21	9.09
contig-10215000002	RKF1	LRR receptor-like kinase	1.3.1.74;2.7.11.1;2.7.11.25;2.7.10.2			GO:0032440;GO:0016301;GO:0004674;GO:0004715;GO:0004672;GO:0004702;GO:0004709;GO:0005524	2-alkenal reductase [NAD(P)] activity;kinase activity;protein serine/threonine kinase activity;non-membrane spanning protein tyrosine kinase activity;protein kinase activity;receptor signaling protein serine/threonine kinase activity;MAP kinase kinase kinase activity;ATP binding	GO:0005886;GO:0016021	plasma membrane;integral component of membrane	Leucine-rich repeat;Signal;Kinase;Receptor;Lectin;Transmembrane helix;Transferase;Repeat;Transmembrane;Membrane;Glycoprotein;Phosphoprotein;Serine/threonine-protein kinase		0	0	7	0	0	3	0	0	0	5	1	0
contig-10216000003	TRS33	Component of TRAPP complex	4.2.1.10	GO:0032207;GO:0030999;GO:2000042;GO:0016925;GO:0010520;GO:0048208;GO:0006461;GO:0009737;GO:0016192;GO:0006888;GO:0007131;GO:0048868	regulation of telomere maintenance via recombination;linear element assembly;negative regulation of double-strand break repair via homologous recombination;protein sumoylation;regulation of reciprocal meiotic recombination;COPII vesicle coating;protein complex assembly;response to abscisic acid;vesicle-mediated transport;ER to Golgi vesicle-mediated transport;reciprocal meiotic recombination;poll…	GO:0019789;GO:0003855;GO:0061665;GO:0004764	SUMO transferase activity;3-dehydroquinate dehydratase activity;SUMO ligase activity;shikimate 3-dehydrogenase (NADP+) activity	GO:0005783;GO:1990070;GO:1990071;GO:0005802;GO:0005801;GO:0035861;GO:1990072;GO:0000139	endoplasmic reticulum;TRAPPI protein complex;TRAPPII protein complex;trans-Golgi network;cis-Golgi network;site of double-strand break;TRAPPIII protein complex;Golgi membrane	ER-Golgi transport;DNA replication;Nucleus;Lyase;Endoplasmic reticulum;Golgi apparatus		563.27	1282.47	581.05	492.75	330.99	574	826.05	627.35	363.9	364.99	418.28	518.13
contig-10217000000	fmdA	Formamidase	3.5.1.49;6.3.4.4	GO:0044208	'de novo' AMP biosynthetic process	GO:0004328;GO:0016811;GO:0004019	formamidase activity;hydrolase activity, acting on carbon-nitrogen (but not peptide) bonds, in linear amides;adenylosuccinate synthase activity	GO:0005773	vacuole	Purine biosynthesis;GTP-binding;Hydrolase		89.64	344.97	71.22	109.12	264.56	115.15	46.09	148.19	6.34	40.76	99.76	76.81
contig-10217000003	MtrDRAFT_AC149130g13v2	Endonuclease/exonuclease/phosphatase	2.7.7.7			GO:0004519;GO:0003887;GO:0004527	endonuclease activity;DNA-directed DNA polymerase activity;exonuclease activity			Nuclease;Nucleotidyltransferase;Hydrolase;Endonuclease;Exonuclease		1	5	2	0	1	0	0	0	0	0	0	5
contig-10219000003	bas1	Terpene cyclase/mutase family member	4.2.1.125;5.4.99.-;5.4.99.33;5.4.99.35;5.4.99.38;5.4.99.39;5.4.99.40;5.4.99.41;5.4.99.50;5.4.99.51;5.4.99.7;5.4.99.8	GO:0006694;GO:0009555;GO:0010027;GO:0010686;GO:0016104;GO:0019745	steroid biosynthetic process;pollen development;thylakoid membrane organization;tetracyclic triterpenoid biosynthetic process;triterpenoid biosynthetic process;pentacyclic triterpenoid biosynthetic process	GO:0000250;GO:0016866;GO:0016871;GO:0031559;GO:0034076;GO:0042299;GO:0042300;GO:0090438	lanosterol synthase activity;intramolecular transferase activity;cycloartenol synthase activity;oxidosqualene cyclase activity;cucurbitadienol synthase activity;lupeol synthase activity;beta-amyrin synthase activity;camelliol C synthase activity	GO:0005773	vacuole	Isomerase;Repeat;Steroid biosynthesis		63.02	186.32	46	61	51	94.19	27	91.05	14.03	40.02	40	37.05
contig-10219000017	b4	NBS-LRR type disease resistance protein	3.1.3.16;4.6.1.1	GO:0006952	defense response	GO:0004016;GO:0004721;GO:0043531	adenylate cyclase activity;phosphoprotein phosphatase activity;ADP binding			Coiled coil;Plant defense		28	11.02	28.61	23.74	24.16	103.83	45.12	36.78	2.94	37.13	11.31	1.27
contig-1022000000	glysoja_004883	Eukaryotic aspartyl protease family protein		GO:0030163;GO:0006508	protein catabolic process;proteolysis	GO:0004190	aspartic-type endopeptidase activity			Signal;Aspartyl protease;Hydrolase;Protease		4	12	0	20	2	10	0	7	0	0	10	0
contig-10220000019	R8H-2	Disease resistance protein		GO:0006952	defense response	GO:0043531	ADP binding			Plant defense		73	108.16	53.06	82	86	109	111.93	33.98	48.97	95	70.98	97
contig-1022000004	At4g16100	At4g16100		GO:0006950	response to stress			GO:0016021	integral component of membrane	Coiled coil		21	33	48	30	39	46	23	26	8	19	19	64
contig-1022000007	Vigan.04G391000			GO:0006810	transport			GO:0016021	integral component of membrane	Transmembrane helix;Membrane;Transmembrane		297.33	125	145	230.05	194.42	257.83	170	110	26	85.67	126.7	354.24
contig-1022000008	PSAF	Photosystem I reaction center subunit III, chloroplastic		GO:0015979;GO:0019344	photosynthesis;cysteine biosynthetic process			GO:0009536;GO:0016020;GO:0009538;GO:0009579;GO:0033115;GO:0009543;GO:0009535;GO:0009941;GO:0016021;GO:0009534;GO:0009507;GO:0010287	plastid;membrane;photosystem I reaction center;thylakoid;cyanelle thylakoid membrane;chloroplast thylakoid lumen;chloroplast thylakoid membrane;chloroplast envelope;integral component of membrane;chloroplast thylakoid;chloroplast;plastoglobule	Signal;Cyanelle;Transmembrane helix;Chloroplast;Transmembrane;Thylakoid;Plastid;Photosystem I;Photosynthesis;Membrane;Transit peptide		0	0	0	0	0	0	0	0	0	14	0	0
contig-1022000010	pol	Retrotransposon protein, putative, unclassified	1.1.1.8	GO:0015074;GO:0030259	DNA integration;lipid glycosylation	GO:0001104;GO:0003676;GO:0004190	RNA polymerase II transcription cofactor activity;nucleic acid binding;aspartic-type endopeptidase activity	GO:0005634;GO:0016592	nucleus;mediator complex	Coiled coil;Leucine-rich repeat;Nucleus;Plant defense;RNA-directed DNA polymerase		3	0	1	0	0	7	0	0	0	0	0	0
contig-1022000011	PSBR	Photosystem II 10 kDa polypeptide, chloroplastic		GO:0015979;GO:0009735	photosynthesis;response to cytokinin			GO:0009654;GO:0009535;GO:0016021	photosystem II oxygen evolving complex;chloroplast thylakoid membrane;integral component of membrane	Chloroplast;Transmembrane helix;Transmembrane;Photosystem II;Thylakoid;Plastid;Photosynthesis;Membrane;Transit peptide		467.23	224.02	186.29	120.2	105.95	157.11	24.01	179.89	2.4	39.94	212.31	344.28
contig-1022000013	dl4305c	Eukaryotic aspartyl protease family protein	3.4.23.-	GO:0006508;GO:0030163	proteolysis;protein catabolic process	GO:0004190	aspartic-type endopeptidase activity	GO:0009505	plant-type cell wall	Aspartyl protease;Glycoprotein;Hydrolase;Protease;Signal		21	194	0	222	226.72	121	20	21	68	116	119	6
contig-1022000014	Sb02g042010	Putative uncharacterized protein Sb02g042010	2.5.1.-			GO:0016765;GO:0008270;GO:0016874	transferase activity, transferring alkyl or aryl (other than methyl) groups;zinc ion binding;ligase activity	GO:0005829	cytosol	Metal-binding;Zinc;Zinc-finger		255.99	108.59	79.89	38.36	29.96	91.8	2.54	72.46	5.09	6.12	29.9	102.4
contig-1022000015	Cth	Cystathionine gamma-lyase	4.4.1.1;2.5.1.48	GO:0019343;GO:0051289;GO:0001887;GO:0019344;GO:0043066;GO:0018272;GO:0006750;GO:0043123;GO:0044524;GO:0051092;GO:0019346;GO:1904831;GO:2001234;GO:0006534;GO:0000096;GO:0030968;GO:0000098;GO:0070814	cysteine biosynthetic process via cystathionine;protein homotetramerization;selenium compound metabolic process;cysteine biosynthetic process;negative regulation of apoptotic process;protein-pyridoxal-5-phosphate linkage via peptidyl-N6-pyridoxal phosphate-L-lysine;glutathione biosynthetic process;positive regulation of I-kappaB kinase/NF-kappaB signaling;protein sulfhydration;positive regulation…	GO:0004123;GO:0003962;GO:0098600;GO:0080146;GO:0030170;GO:0047982;GO:0003824;GO:0016829;GO:0044540	cystathionine gamma-lyase activity;cystathionine gamma-synthase activity;selenomethionine gamma-lyase activity;L-cysteine desulfhydrase activity;pyridoxal phosphate binding;homocysteine desulfhydrase activity;catalytic activity;lyase activity;L-cystine L-cysteine-lyase (deaminating)	GO:0005634;GO:0070062	nucleus;extracellular exosome	Disease mutation;Pyridoxal phosphate;Cysteine biosynthesis;Calmodulin-binding;Lyase;Amino-acid biosynthesis		0	1	0	0	0	0	2	0	0	0	0	0
contig-1022000018	erpA	Iron-sulfur cluster assembly 2-like protein, mitochondrial		GO:0006790;GO:0016226;GO:0097428	sulfur compound metabolic process;iron-sulfur cluster assembly;protein maturation by iron-sulfur cluster transfer	GO:0051536;GO:0008198;GO:0005198;GO:0051539;GO:0051537;GO:0046872	iron-sulfur cluster binding;ferrous iron binding;structural molecule activity;4 iron, 4 sulfur cluster binding;2 iron, 2 sulfur cluster binding;metal ion binding	GO:0005739	mitochondrion	Signal;Disease mutation;Metal-binding;Iron;Mitochondrion;Iron-sulfur;Plasmid;Transit peptide		501.75	587	464	509.98	443.89	625	458	451.52	202.31	357	371	394.13
contig-1022000019	At4g22030	Probable F-box protein At4g22030				GO:0004553	hydrolase activity, hydrolyzing O-glycosyl compounds	GO:0016021	integral component of membrane	Transmembrane helix;Transmembrane;Coiled coil;Membrane		5	49	48	26.99	8	7	539.34	32	25	13	10	10.05
contig-1022000020		Ankyrin repeat family protein, putative isoform 1		GO:0007165	signal transduction			GO:0016020;GO:0016021	membrane;integral component of membrane	ANK repeat;Membrane;Transmembrane;Transmembrane helix		24.7	55.09	21.04	40.06	182.76	44.8	26.3	50.19	10.07	185.89	237.52	58.24
contig-1022000022	LOC100284729	Putative transporter AF-0788						GO:0016021	integral component of membrane	Membrane;Transmembrane;Transmembrane helix		28.61	1.06	5	19.49	42.98	28.45	71.77	392.24	179.05	10.04	12.05	129.03
contig-1022000023	MTR_8g005060	Harpin-induced 1				GO:0015293	symporter activity	GO:0016021;GO:0009506;GO:0046658	integral component of membrane;plasmodesma;anchored component of plasma membrane	Transmembrane helix;Transmembrane;Membrane		297	269	209	258.17	275	587	141	235	54	254	406	193.2
contig-1022000024	UQCRC1	Cytochrome b-c1 complex subunit 1, mitochondrial	1.10.2.2;3.4.24.-;3.4.24.64	GO:0009060;GO:0006122;GO:0031122;GO:0055114;GO:0016485	aerobic respiration;mitochondrial electron transport, ubiquinol to cytochrome c;cytoplasmic microtubule organization;oxidation-reduction process;protein processing	GO:0005201;GO:0008270;GO:0004222;GO:0008121;GO:0003824;GO:0046872	extracellular matrix structural constituent;zinc ion binding;metalloendopeptidase activity;ubiquinol-cytochrome-c reductase activity;catalytic activity;metal ion binding	GO:0005743;GO:0070469;GO:0005581;GO:0005750;GO:0005759;GO:0005578;GO:0005811;GO:0005875	mitochondrial inner membrane;respiratory chain;collagen trimer;mitochondrial respiratory chain complex III;mitochondrial matrix;proteinaceous extracellular matrix;lipid particle;microtubule associated complex	Signal;Extracellular matrix;Transport;Mitochondrion;Repeat;Mitochondrion inner membrane;Secreted;Collagen;Respiratory chain;Membrane;Electron transport;Acetylation		7	0	0	0	3	0	0	0	0	0	0	0
contig-10221000003	AH1	Glycoside hydrolase family 1 protein	3.2.1.149;3.2.1.117;3.2.1.21;3.2.1.161;3.2.1.105;3.2.1.118;3.2.1.108;3.2.1.186	GO:0009651;GO:1901657;GO:0033329;GO:0009725;GO:0005975;GO:0033302;GO:0019762	response to salt stress;glycosyl compound metabolic process;kaempferol O-glucoside metabolic process;response to hormone;carbohydrate metabolic process;quercetin O-glucoside metabolic process;glucosinolate catabolic process	GO:0004553;GO:0033956;GO:0050535;GO:0000016;GO:0102483;GO:0004338;GO:0047668;GO:0050224;GO:0080083;GO:0008422;GO:0047701;GO:0033907;GO:0050422	hydrolase activity, hydrolyzing O-glycosyl compounds;beta-apiosyl-beta-glucosidase activity;beta-primeverosidase activity;lactase activity;scopolin beta-glucosidase activity;glucan exo-1,3-beta-glucosidase activity;amygdalin beta-glucosidase activity;prunasin beta-glucosidase activity;beta-gentiobiose beta-glucosidase activity;beta-glucosidase activity;beta-L-arabinosidase activity;beta-D-fucosid…	GO:0009505;GO:0048046;GO:0005618;GO:0009506	plant-type cell wall;apoplast;cell wall;plasmodesma	Signal;Glycosidase;Apoplast;Chloroplast;Disulfide bond;Plastid;Hydrolase;Transit peptide;Glycoprotein		251.72	33.35	91.8	40.31	5.21	145.54	73	33.42	22.02	15.37	40.33	489.83
contig-10223000000	EPS1	HXXXD-type acyl-transferase family protein	2.3.1.-;2.3.1.133;2.3.1.144	GO:0009697	salicylic acid biosynthetic process	GO:0047672;GO:0016747;GO:0016740;GO:0047172	anthranilate N-benzoyltransferase activity;transferase activity, transferring acyl groups other than amino-acyl groups;transferase activity;shikimate O-hydroxycinnamoyltransferase activity	GO:0005829	cytosol	Transferase;Acyltransferase		466.49	118.74	1327.98	77.59	34.82	317.49	582.05	155.32	202.74	89	88.32	121.15
contig-10226000023	PGSC0003DMG400005587			GO:0008152	metabolic process	GO:0010333;GO:0000287	terpene synthase activity;magnesium ion binding			Magnesium;Coiled coil;Metal-binding		0	3	9	0	0	0	17	0	1	0	0	0
contig-10227000017	At2g04740	BTB/POZ domain-containing protein At2g04740		GO:0016567	protein ubiquitination					ANK repeat;Repeat;Ubl conjugation pathway		2	53	10.97	22	10	41.95	7	14	0	14	22	3
contig-10228000005	sps	Sucrose phosphate synthase	2.3.1.14;2.4.1.14	GO:0005985;GO:0005986;GO:0010208;GO:0071836	sucrose metabolic process;sucrose biosynthetic process;pollen wall assembly;nectar secretion	GO:0008081;GO:0016157;GO:0046524;GO:0047947	phosphoric diester hydrolase activity;sucrose synthase activity;sucrose-phosphate synthase activity;glutamine N-phenylacetyltransferase activity	GO:0005794;GO:0005886;GO:0009506	Golgi apparatus;plasma membrane;plasmodesma	Glycosyltransferase;Leucine-rich repeat;Phosphoprotein;Plant defense;Transferase		19.86	13	7	13	8	7	6	0	0	6	8	3
contig-10229000019	BnaA03g04390D	BnaA03g04390D protein	6.3.2.19;3.1.1.4;2.7.11.1;6.3.2.-	GO:0032940;GO:0006468;GO:0045324;GO:0009737;GO:0006952;GO:0048589;GO:0009788;GO:0009738;GO:0016197;GO:0016567	secretion by cell;protein phosphorylation;late endosome to vacuole transport;response to abscisic acid;defense response;developmental growth;negative regulation of abscisic acid-activated signaling pathway;abscisic acid-activated signaling pathway;endosomal transport;protein ubiquitination	GO:0043621;GO:0004842;GO:0004674;GO:0008270;GO:0005524;GO:0004623;GO:0004672;GO:0016874	protein self-association;ubiquitin-protein transferase activity;protein serine/threonine kinase activity;zinc ion binding;ATP binding;phospholipase A2 activity;protein kinase activity;ligase activity	GO:0005769;GO:0005802	early endosome;trans-Golgi network	Endosome;Zinc-finger;ANK repeat;Ubl conjugation pathway;Ubl conjugation;Metal-binding;Zinc;Abscisic acid signaling pathway;Golgi apparatus;Ligase		495	370.92	409.41	285.56	601.36	680	477	240.13	222	373	555	488.57
contig-1023000000	sbt1	Subtilisin-like protease	3.4.21.-;3.4.21.25	GO:0008356;GO:0080001;GO:0009827;GO:0048359;GO:0010214;GO:0010223	asymmetric cell division;mucilage extrusion from seed coat;plant-type cell wall modification;mucilage metabolic process involved in seed coat development;seed coat development;secondary shoot formation	GO:0008236;GO:0004252;GO:0008233	serine-type peptidase activity;serine-type endopeptidase activity;peptidase activity	GO:0016020;GO:0009505;GO:0031012;GO:0005576;GO:0005774;GO:0005794;GO:0048046;GO:0005618;GO:0009506	membrane;plant-type cell wall;extracellular matrix;extracellular region;vacuolar membrane;Golgi apparatus;apoplast;cell wall;plasmodesma	Signal;Autocatalytic cleavage;Zymogen;Serine protease;Secreted;Cell wall;Hydrolase;Protease;Glycoprotein		1069.73	2493.99	1014.13	3074.57	1444.3	2470.22	4345.95	2024.62	359.77	2400.24	2077.01	1286.01
contig-10230000002	At1g30600	Subtilisin-like protease	3.4.21.-;3.4.21.25			GO:0004252	serine-type endopeptidase activity	GO:0005576;GO:0005618;GO:0009505;GO:0009506	extracellular region;cell wall;plant-type cell wall;plasmodesma	Autocatalytic cleavage;Glycoprotein;Hydrolase;Protease;Secreted;Serine protease;Signal;Zymogen		6.73	10.56	0	0	0	0.98	2	0	0	0	0	0
contig-10230000011	At3g10970	Haloacid dehalogenase-like hydrolase superfamily protein	2.7.1.26	GO:0008152	metabolic process	GO:0008531;GO:0016787	riboflavin kinase activity;hydrolase activity			Hydrolase		1	6.11	6.05	0	2.02	0	0	2	0	0	0	1
contig-1023000005	TCM_045419	LRR and NB-ARC domains-containing disease resistance protein, putative	3.1.3.16	GO:0006952;GO:0007165	defense response;signal transduction	GO:0043531;GO:0004721	ADP binding;phosphoprotein phosphatase activity			Leucine-rich repeat;Plant defense;Repeat;Coiled coil		0	0	167.54	0	0	217.32	0	0	0	190.17	177.13	0
contig-1023000007	rlk1	Cysteine-rich RLK (Receptor-like kinase) protein	2.7.11.1;2.7.10.2	GO:0006468;GO:0006952;GO:0048544;GO:0045087	protein phosphorylation;defense response;recognition of pollen;innate immune response	GO:0004674;GO:0005524;GO:0004715;GO:0004672;GO:0031625	protein serine/threonine kinase activity;ATP binding;non-membrane spanning protein tyrosine kinase activity;protein kinase activity;ubiquitin protein ligase binding	GO:0005886;GO:0016021;GO:0009506	plasma membrane;integral component of membrane;plasmodesma	Signal;Kinase;Receptor;Lectin;Transferase;Transmembrane helix;Membrane;Transmembrane;Serine/threonine-protein kinase		1058.53	328.25	2728.02	1425	950.19	1122.98	268.63	421.56	248.38	857.07	1114.93	362.83
contig-1023000008	sas1	GTP-binding protein ypt2	3.1.4.12	GO:0048169;GO:0007368;GO:0007264;GO:0061024;GO:0006904;GO:0016339;GO:0006887;GO:0048210;GO:0006893;GO:0006906;GO:0042074;GO:0051223;GO:0015031;GO:0006486;GO:0007409;GO:0055113;GO:0009873;GO:0042384;GO:0031321;GO:0033298;GO:0032869;GO:0007107;GO:0045046;GO:0006914;GO:0006479;GO:0050708;GO:0072659;GO:0043087;GO:0000086;GO:0031157;GO:0009306;GO:0019882	regulation of long-term neuronal synaptic plasticity;determination of left/right symmetry;small GTPase mediated signal transduction;membrane organization;vesicle docking involved in exocytosis;calcium-dependent cell-cell adhesion via plasma membrane cell adhesion molecules;exocytosis;Golgi vesicle fusion to target membrane;Golgi to plasma membrane transport;vesicle fusion;cell migration involved …	GO:0005525;GO:0005247;GO:0031489;GO:0035299;GO:0008378;GO:0004767;GO:0032794;GO:0017137;GO:0019003	GTP binding;voltage-gated chloride channel activity;myosin V binding;inositol pentakisphosphate 2-kinase activity;galactosyltransferase activity;sphingomyelin phosphodiesterase activity;GTPase activating protein binding;Rab GTPase binding;GDP binding	GO:0000331;GO:0030133;GO:0031513;GO:0045335;GO:0005929;GO:0036064;GO:0030140;GO:0030670;GO:0005774;GO:0005778;GO:0000131;GO:0005768;GO:0005794;GO:0097546;GO:0014069;GO:0005634;GO:0016021;GO:0072372;GO:0043025;GO:0008021;GO:0005773;GO:0030425;GO:0030659;GO:0005829;GO:0005814;GO:0055038;GO:0000139;GO:0070062;GO:0005622	contractile vacuole;transport vesicle;nonmotile primary cilium;phagocytic vesicle;cilium;ciliary basal body;trans-Golgi network transport vesicle;phagocytic vesicle membrane;vacuolar membrane;peroxisomal membrane;incipient cellular bud site;endosome;Golgi apparatus;ciliary base;postsynaptic density;nucleus;integral component of membrane;primary cilium;neuronal cell body;synaptic vesicle;vacuole;d…	Leucine-rich repeat;Endosome;Protein transport;Nucleotide-binding;Transport;Prenylation;Transmembrane helix;Ion transport;GTP-binding;Repeat;Transmembrane;Proto-oncogene;Cytoskeleton;Cilium biogenesis/degradation;Ion channel;Cytoplasmic vesicle;Chloride;Membrane;Cell membrane;Methylation;Glycosyltransferase;Golgi apparatus;Serine/threonine-protein kinase;Lipoprotein		779.83	768.56	1113.55	454.04	300.66	541.58	1391.62	799.71	450.85	417.53	426.19	502.68
contig-1023000011	GTB1	Transcription elongation factor SPT6		GO:0006139;GO:0006357;GO:0032784	nucleobase-containing compound metabolic process;regulation of transcription from RNA polymerase II promoter;regulation of DNA-templated transcription, elongation	GO:0003677;GO:0003746	DNA binding;translation elongation factor activity	GO:0009506	plasmodesma	Coiled coil;Elongation factor;Protein biosynthesis		0	0	0	2	0	0	2	4	0	0	0	0
contig-1023000012	DDX17	DDX17	2.7.7.-;3.6.1.15;3.6.4.13;3.6.1.3	GO:0006259;GO:0006364;GO:0060765;GO:0019730;GO:0006446;GO:0009299;GO:2001014;GO:0043517;GO:0000184;GO:0010501;GO:0000122;GO:0045944;GO:0009791;GO:0045893;GO:0072332;GO:0022008;GO:0016246;GO:0000381;GO:0033148;GO:1990120;GO:0006397;GO:0071042;GO:0050688;GO:0072358	DNA metabolic process;rRNA processing;regulation of androgen receptor signaling pathway;antimicrobial humoral response;regulation of translational initiation;mRNA transcription;regulation of skeletal muscle cell differentiation;positive regulation of DNA damage response, signal transduction by p53 class mediator;nuclear-transcribed mRNA catabolic process, nonsense-mediated decay;RNA secondary str…	GO:0004004;GO:0009882;GO:0003676;GO:0008094;GO:0036002;GO:0044822;GO:0004386;GO:0008186;GO:0030331;GO:0005524;GO:0003713;GO:0003724	ATP-dependent RNA helicase activity;blue light photoreceptor activity;nucleic acid binding;DNA-dependent ATPase activity;pre-mRNA binding;poly(A) RNA binding;helicase activity;RNA-dependent ATPase activity;estrogen receptor binding;ATP binding;transcription coactivator activity;RNA helicase activity	GO:0005700;GO:0005730;GO:0005703;GO:0071013;GO:0005654;GO:0071011;GO:0005875	polytene chromosome;nucleolus;polytene chromosome puff;catalytic step 2 spliceosome;nucleoplasm;precatalytic spliceosome;microtubule associated complex	Isopeptide bond;Nucleotide-binding;Ubl conjugation;Helicase;Hydrolase;ATP-binding;Nonsense-mediated mRNA decay;RNA-mediated gene silencing		0	3	1	0	0	0	2	0	0	0	0	0
contig-1023000014	MFGM	Lactadherin		GO:0007338;GO:0007155;GO:0001525;GO:0008284;GO:0050766;GO:0007339;GO:0016032;GO:0006910;GO:0043627;GO:0044267;GO:0006911;GO:2000427	single fertilization;cell adhesion;angiogenesis;positive regulation of cell proliferation;positive regulation of phagocytosis;binding of sperm to zona pellucida;viral process;phagocytosis, recognition;response to estrogen;cellular protein metabolic process;phagocytosis, engulfment;positive regulation of apoptotic cell clearance	GO:0008429;GO:0001786;GO:0005509;GO:0005178	phosphatidylethanolamine binding;phosphatidylserine binding;calcium ion binding;integrin binding	GO:0016020;GO:0031012;GO:1903561;GO:0005576;GO:0005615;GO:0019897;GO:0009897;GO:0002080;GO:0070062	membrane;extracellular matrix;extracellular vesicle;extracellular region;extracellular space;extrinsic component of plasma membrane;external side of plasma membrane;acrosomal membrane;extracellular exosome	Signal;EGF-like domain;Cell adhesion;Repeat;Amyloid;Secreted;Angiogenesis;Disulfide bond;Cytoplasmic vesicle;Fertilization;Glycoprotein		0	0	0	0	0	0	0	0	5	0	0	0
[truncated: 46,926 more rows]

## Sheet: b) proteins
b) Proteins				Samples
				C_T1_R1	C_T1_R2	C_T1_R3	D_T1_R1	D_T1_R2	D_T1_R3	C_T2_R1	C_T2_R2	C_T2_R3	D_T2_R1	D_T2_R2	D_T2_R3
ID	Gene	Description	Anova p-values < 0.05	C1	C1	C1	T1	T1	T1	C2	C2	C2	T2	T2	T2
qilexprot_10018	UPL	Ubiquitin-protein ligase		0	0	140000	45000	0	0	0	0	0	0	0	560000
qilexprot_10025	qilexprot_10025			0	0	0	0	0	0	0	9500000	0	0	0	0
qilexprot_10047	AGT1	Serine--glyoxylate aminotransferase		76000000	100000000	170000000	70000000	130000000	120000000	80000000	97000000	42000000	170000000	110000000	110000000
qilexprot_10071	asa	Anthranilate synthase alpha subunit		1300000	2200000	3800000	2400000	3900000	8400000	460000	2100000	1200000	5700000	3800000	4900000
[truncated: 3,308 more rows]

## Sheet: c) metabolites
c) Metabolites						Samples
[truncated: 344 more rows]
