# Supplementary material for: Multiomic Data Integration in the Analysis of Drought-Responsive Mechanisms in Quercus ilex Seedlings
Source: Plants (Basel). 2022 Nov 12;11(22):3067. doi: 10.3390/plants11223067 (PMC9696786; doi:10.3390/plants11223067)
Supplement: Supplementary file 1 [file plants-11-03067-s001.zip › Table S1_PCAs analysis.xlsx]

## Sheet: Table S1
Table S1: Principal component analysis (PCA) (1) All variables of omics datasets (2) Only omics variables with pvalue < 0.05: (a) Explained Variance (b) Loadings are shown.
(a1)																(a2)
All variables of omics datasets	PC1	PC2	PC3	PC4	PC5	PC6	PC7	PC8	PC9	PC10	PC11	PC12				Only omics variables with pvalue < 0.05	PC1	PC2	PC3	PC4	PC5	PC6	PC7	PC8	PC9	PC10	PC11	PC12
Proportion_of_Variance	21.86	15.38	12.03	11.51	7.45	6.95	6.22	5.8	5	4.59	3.2	0				Proportion_of_Variance	44.81	19.92	11.49	4.51	3.71	3.32	3	2.58	2.57	2.26	1.82	0
Cumulative_Proportion_of_Variance	21.86	37.24	49.27	60.78	68.23	75.18	81.4	87.2	92.2	96.79	99.99	99.99				Cumulative_Proportion_of_Variance	44.81	64.73	76.22	80.73	84.44	87.76	90.76	93.34	95.91	98.17	99.99	99.99
Standard_Deviation	105.69	88.6646	78.3959	76.7027	61.694	59.6153	56.3864	54.4551	50.5689	48.4097	40.4148	1.13182e-12				Standard_Deviation	48.3743	32.2561	24.494	15.353	13.9162	13.168	12.5107	11.615	11.5792	10.8655	9.75561	4.23974e-14
(b1)																(b2)
All variables of omics datasets	PC1	PC2	PC3	PC4	PC5	PC6	PC7	PC8	PC9	PC10	PC11	PC12				Only omics variables with pvalue < 0.05	PC1	PC2	PC3	PC4	PC5	PC6	PC7	PC8	PC9	PC10	PC11	PC12
contig-1	-0.00908146	0.00114293	-0.00163133	0.000232017	-0.000603741	-0.00148234	-0.00164801	-0.00271591	-0.00186703	0.000706202	0.00111186	-0.267183				contig-10000000	-0.0184324	0.0092396	-0.0121032	0.00294586	0.00752975	-0.00236852	-0.00857721	0.00145265	0.00185845	0.00372145	-0.0019176	0.415386
contig-10	-0.000731252	0.000475268	0.00771472	0.000982654	0.00131766	-0.00550834	0.00358178	0.0106641	-0.00681962	0.00126824	0.00185605	-0.239697				contig-1000000004	-0.013161	-0.0184265	0.0133075	0.00657054	-0.0169221	0.00197144	-0.00380514	0.00446609	0.008082	-0.0100505	0.0213058	-0.261974
contig-1000000	0.000222182	-0.000861693	0.00416817	0.00184782	0.00325133	0.00208852	-0.00414368	0.0148067	-0.00548433	-0.00352321	-0.000422515	-0.16329				contig-100000007	-0.0181996	0.0086762	0.00332521	0.0210309	0.00283319	0.0048557	0.0115709	0.00301086	0.00269698	0.000697808	-0.00847758	-0.318536
contig-10000000	-0.00682332	-0.0043624	-0.00243157	0.00487373	-0.00125731	-0.000537044	0.0034134	0.00383357	0.00490101	0.00145807	-0.000322374	0.344385				contig-100000013	-0.0175061	-0.00602948	0.00291451	-0.00258601	0.00491648	0.0321038	0.00509601	0.0104155	0.00125171	-0.0153841	0.00923267	-0.53392
contig-100000000	0.00362448	0.0063966	-0.00426748	-0.00450111	0.00433037	-0.00445889	0.00519832	0.00241817	0.00445596	-0.000571082	0.00149377	0.210049				contig-10000002	-0.0133569	-0.0170722	0.01056	0.0132935	0.0212851	0.00677305	0.0102981	0.0148206	0.0122815	0.00663074	-0.00594454	-0.399206
contig-10000000001	0.00556807	0.00705823	-0.00318854	0.00366919	-0.000132327	0.000264675	-0.00399221	0.00459936	0.000722273	-0.001409	0.000626243	0.62069				contig-100000020	-0.012592	-0.0152764	0.0126315	0.000794024	-0.0287981	0.0094989	-0.00938377	0.0258519	-0.00728643	0.0048477	-0.00139249	0.0182522
contig-1000000001	-0.00137894	0.00766192	0.00211367	0.00403112	-0.00936741	-0.00174482	0.00196848	0.00018969	0.00163555	-0.00356212	-0.000487019	-0.292708				contig-1000001	-0.0193957	-0.00578096	0.00423385	0.00453287	-2.37657e-05	0.0081414	0.0161276	-0.00341712	-0.00228758	0.00942247	0.00676221	0.378481
contig-1000000003	-0.00900602	-0.000857798	0.000857999	0.00226862	-0.00110955	0.000493416	-0.00184485	0.00061647	-0.00349354	0.00138502	0.00034783	0.0750263				contig-1000006	-0.0182531	0.00299179	0.00179076	0.0224169	0.00791137	0.0144449	0.0143706	-0.00578475	0.00577803	0.002518	0.00176167	0.00697001
contig-1000000004	-0.00746261	0.00291608	0.00183604	-0.00399583	-0.00107874	-0.0037398	0.00202734	-0.00515878	-0.00118281	-0.00400593	0.0023613	0.330702				contig-1000007	-0.0177066	-0.0112474	-0.00432054	-0.00801067	0.00283323	0.00333876	0.0131415	0.0201379	-0.00532127	-0.0120317	0.00488612	-0.194845
contig-1000000006	-0.00404584	0.00814262	-0.00198369	-0.00400191	-0.00405331	-0.0028733	0.00129025	-0.00445167	0.00232308	-0.00122243	0.00161932	-0.245887				contig-1000011	-0.018911	0.00617507	0.00356861	0.00940813	-0.00898316	0.0119521	0.00600146	-0.0130846	-0.00642899	0.00437536	-0.0137583	-0.0346528
contig-1000000007	0.000160892	0.00333065	0.00537052	-0.000568361	0.00798778	0.00494677	-0.00689696	0.00855105	-0.00151664	-0.00353122	-0.000461583	0.187057				contig-1000017	-0.0188444	-0.00439299	-0.00133524	0.0104938	-0.000577125	-0.00881633	0.0105751	0.0184903	0.0115825	-0.0132057	0.00804597	0.0717822
contig-100000001	-0.00815819	-0.000310327	0.00388695	0.00247296	0.00211833	0.00533287	-0.00037502	-0.00162602	-0.00028121	0.000349607	-0.000123289	-2.91232e-05				contig-10001000003	-0.0102932	-0.0148746	-0.0156422	-0.0200162	-0.0168688	0.00402327	0.0259856	-0.0268147	0.0049723	0.00894866	-0.00872862	0.00183961
contig-1000000010	-0.00776226	-0.00290228	-0.000757613	0.00629046	0.000806712	-0.000590984	-0.00124711	0.00116881	-0.00182478	-0.001142	0.00027351	7.31673e-06				contig-1001000001	0.0140565	-0.00696513	-0.0216548	0.00882795	2.7619e-05	0.0115429	0.00497501	0.0006864	0.0283053	-0.0202908	-0.00678641	0.000842751
contig-1000000013	-0.00154837	-0.00146751	0.00203695	0.00143432	0.000755258	-0.00245286	-0.0022073	-0.00944642	-0.00387138	-0.0119601	0.012159	6.04284e-05				contig-10010000015	-0.0158031	-0.012561	-0.00981412	-0.00340552	-0.0211867	0.000304173	-0.0134764	0.00476071	0.00976093	-0.00108755	0.0250176	0.00114481
contig-1000000017	0.00261799	0.00935719	-0.00427957	0.000830549	-0.00189023	-0.00176675	-0.00186318	0.00263214	0.00185657	-0.00469456	-0.0010384	-6.39133e-05				contig-1001000009	0.0127754	0.00606868	-0.018005	0.0164935	-0.00845754	-0.0127849	0.0265969	0.0186657	-0.0290909	-0.00571424	-0.00639698	0.0012203
contig-1000000018	-0.00474503	-0.00349418	-1.69879e-05	0.000415591	0.00238595	-0.000942239	-0.00394086	-0.00793651	-0.00448846	-0.0116903	0.00338589	-9.09722e-05				contig-1001000020	0.014663	-0.00164097	-0.020122	0.0233461	-0.00798928	0.00490564	0.00778665	-0.000563772	0.0209356	-0.0165475	-0.00761639	-0.00119509
contig-1000000022	-0.0036359	0.00578439	0.00848897	1.33099e-07	-0.00352008	-0.000958097	0.000895129	0.00377296	0.00351484	0.00048911	-0.00341656	9.35685e-05				contig-10013000014	-0.0186225	-0.0051248	0.00672939	0.0114584	-0.011584	0.00352109	0.0123968	-0.000681179	-0.00335194	0.0084165	0.0207307	0.00485298
contig-100000003	-0.00367684	0.00367517	-0.000871745	0.00533328	-0.00217506	0.00690957	-0.00300246	-0.00202905	-0.0108329	-0.00375704	-0.00235545	-0.000245362				contig-10018000015	-0.016946	0.00102354	0.00741436	-0.00729548	-0.0285415	0.00755484	-0.0129923	0.0120815	0.0201907	0.00811199	0.00738587	0.00293605
contig-100000004	0.00171584	0.00731096	-0.00595647	0.00694196	-0.00244291	0.000398254	-0.000828611	0.00204536	-0.000423357	0.0017284	0.000103423	8.32546e-05				contig-10036000015	-0.016652	0.0066201	-0.000609389	-0.0146518	-0.0236536	0.0202093	0.0151352	0.0122593	0.0116394	-0.00322742	-0.000247247	0.00335338
contig-100000005	-0.00817782	0.000751676	-0.00409079	0.00337193	-0.00012602	-0.000205337	0.00155855	-0.00410671	0.00191991	0.002118	0.000740629	7.00373e-05				contig-1004000004	0.0115891	0.00484621	-0.0179326	0.0122595	-0.0122022	-0.0121955	0.0216293	0.0217651	-0.0295977	0.0262062	0.0211623	-0.00241965
contig-100000006	-0.00821586	1.73891e-05	0.00156479	0.00199044	-0.000532744	0.00524725	0.00200429	-0.00387789	0.000371168	-0.00305685	-0.00421999	0.000141121				contig-10047000013	-0.0173042	0.010259	0.00774058	0.0171915	0.00425938	0.00495967	0.00502056	-0.00239677	0.0107789	0.0204413	-0.00843501	-0.00362672
contig-100000007	-0.00763048	-0.00319024	-0.0048095	0.00281658	-0.00200352	-0.00212587	-0.00249138	0.00238287	-0.000598352	-0.000754532	-0.00254833	-1.02071e-05				contig-10048000003	-0.0155593	-0.0089335	-0.00383933	-0.0139382	0.00355645	-0.0382344	-0.00680888	-0.00504358	0.00559568	-0.0145499	-0.000187253	-0.00144372
contig-100000009	-0.0053205	0.00269406	0.00815664	0.00373177	0.00292015	0.00369028	-0.00261317	0.000406408	0.00331336	-3.91607e-05	0.00171006	-5.75433e-06				contig-10049000008	-0.0181509	0.00294175	-0.0115744	-0.00413781	0.00851446	-0.00100859	0.0197004	-0.0205194	-0.00437146	0.00190464	0.00304648	0.00104993
contig-10000001	-0.00541345	0.0026903	-0.00393806	-0.00697683	-0.00321838	-0.00171804	-0.00442175	0.00495885	0.00203203	0.00366199	-0.00208146	-2.82054e-05				contig-1005000003	-0.0142004	-0.0161112	0.00676844	0.0189157	-0.0024468	-0.0157885	-0.019626	0.00648268	-0.0106385	0.00441389	-0.0139065	0.00263837
contig-100000010	0.00191484	0.00849117	0.00260242	-0.00202822	0.00173021	0.00311665	-0.00357717	0.00707126	0.00363578	-0.00449171	-0.00252908	-0.000151519				contig-1006000022	-0.0166363	-0.00058117	0.00390665	-0.0240537	-0.0132422	-0.00819565	0.0114559	0.0134973	0.0201312	-0.00943034	0.0231263	0.000164001
contig-100000011	-0.00471439	-0.00682234	-0.0010512	0.00146967	-0.00160412	0.00313068	-0.000358217	-0.00176237	0.00325973	-0.0110258	0.000102595	-4.69766e-05				contig-1006000023	0.011181	-0.0190158	-0.0111342	0.0138129	-0.00717369	0.00526588	0.0254992	0.0226464	0.0108868	0.00410718	-0.00931593	-0.000641361
contig-100000012	-0.00686129	0.0042616	0.00305632	0.00266477	0.00460666	-0.000646518	-0.00415533	0.00458003	0.00184939	0.00309294	0.00100389	-8.81334e-05				contig-10078000019	-0.0166179	-0.00105864	-0.0125448	0.0099636	0.00452616	-0.0193877	-0.0202801	0.00490531	0.0118281	0.0239058	-0.0111384	0.000148836
contig-100000013	-0.00722843	-0.000715699	-0.001059	-0.0016502	-0.00368449	-0.00687683	0.00497288	0.00474597	-0.00140688	-0.00286017	9.27029e-05	-7.5193e-05				contig-10078000023	-0.0167331	-6.34715e-05	0.0104288	0.00163586	0.00905973	0.0193366	0.0154828	0.0243194	0.0209624	0.0136176	-0.000727102	0.00199913
contig-100000014	-0.00677897	0.00263388	0.00428449	-0.00426901	0.000442826	0.00637335	-0.00352053	0.00172965	0.00205817	-0.00117773	-0.00168319	7.22091e-05				contig-1008000008	-0.0187771	0.00463372	-0.00511258	0.00316826	-0.0169638	0.0104125	0.0102361	0.004543	-0.0116119	0.0137564	-0.00209843	0.000347192
contig-100000015	0.00349117	0.0076136	-0.00623219	-0.00104183	-0.00463658	0.00350142	0.00234981	0.00123861	-0.00110727	-0.00222042	-0.00072832	2.61445e-05				contig-10084000009	0.00536199	-0.0197257	-0.00764294	-0.0210054	-0.0250185	-0.00541868	-5.04424e-05	-0.0222816	0.00876372	0.0347336	0.0212093	-0.00127302
contig-100000016	-0.00639126	0.00496654	-0.00515391	-0.00468456	0.00314422	0.000891885	-0.000413777	-0.000756434	-0.000461258	0.00210961	-0.00151821	-9.00494e-05				contig-10087000021	-0.0175561	0.00432093	-0.00400325	0.00319982	0.0195526	0.0121608	0.0226298	0.0187409	0.00671612	0.00677838	0.00951143	0.0019295
contig-100000017	-0.000256507	0.00259758	0.00713298	0.00128943	0.00674726	0.00533431	-0.00806442	0.00644816	-0.000523728	-0.00270757	-0.0009197	-0.00011736				contig-10090000009	0.0137005	-0.00227403	-0.0212684	0.0160477	0.00718143	-0.00841007	0.0232076	-0.00376626	-8.83206e-05	-0.0282553	-0.0147002	-0.00153489
contig-100000018	-0.000313987	0.00315137	0.00760912	0.00117899	0.00615638	0.00479752	-0.00825996	0.00515912	-0.00218916	-0.00281261	-0.00158556	2.95082e-05				contig-10098000002	-0.0174977	0.00378747	0.0156722	0.00606206	-0.00619294	-0.0129404	0.0120493	0.00231874	0.00776002	-0.000781198	0.0216324	0.005212
contig-100000019	-0.00594952	-0.00222428	0.00490648	0.00765616	0.00132968	-0.00282018	-0.000144451	-0.00217304	-0.000313798	-0.00313511	0.000578415	-4.98806e-05				contig-1010000018	0.0102716	0.018272	0.00538176	0.025249	-0.0219816	-0.0118305	0.00321724	-0.0119863	-0.0210497	-0.0118177	-0.0156602	-0.00303249
contig-10000002	-0.00714674	0.0022346	-0.00281665	-0.006865	-0.00336413	-0.000571177	0.00143045	0.000945057	0.00057043	0.00115164	-0.00204785	5.95757e-05				contig-101000003	-0.0128964	0.0153776	-0.0159465	0.00798119	-0.0109474	0.00730223	0.0130116	-0.00789458	0.00823166	-0.0310205	-0.00866081	-0.00456902
contig-100000020	-0.00712742	0.00241854	0.00439347	-0.00337423	0.00118667	-0.00640843	-0.000817528	-0.00194209	0.000705956	-0.00204114	-0.00393433	7.08599e-05				contig-10104000008	-0.0158812	0.0102253	-0.00123539	0.00518259	0.00187678	-0.0261914	-0.0182169	-0.0020103	0.02699	0.00213568	-0.0156953	-0.00167066
contig-100000021	0.000712023	0.00147362	0.00646168	0.00100338	-0.00388824	-0.00473878	-0.00864607	0.00284261	-0.00514344	-0.00504012	-0.0107444	0.000148363				contig-10110000008	-0.0167924	-0.00738843	-0.00980028	-0.0154427	0.0205158	-0.00848292	0.0167843	-0.00169762	0.00636219	-0.00854735	0.0133549	-0.00279633
contig-100000022	-0.00397402	-0.00432754	-0.00393226	-0.00237514	-0.00137773	0.0059799	-0.00480089	-0.00580613	1.16802e-05	-0.0100966	-0.00101482	8.3424e-05				contig-1011000013	-0.0186633	-0.00159355	0.00564907	0.0196726	0.0039449	0.00929686	-0.00305307	0.0152118	0.00395137	0.00332325	0.0136836	-0.000913438
contig-100000023	-0.00166036	0.00848755	-0.00628776	0.003607	0.00181468	0.000204036	-0.00274518	-0.00182174	0.00112196	-0.00124905	-0.00428522	0.00014681				contig-1011000015	-0.0131401	-0.0189757	0.00487888	0.0207918	-0.00404815	0.0185368	0.00325607	0.01646	0.00445081	-0.000316909	-0.00396964	-0.00160636
contig-100000024	-0.00258476	0.00241835	0.0100255	0.00036974	0.00223561	0.0042292	-0.00342079	0.00601481	0.00319398	-0.00126232	-0.00155832	1.10677e-05				contig-10112000004	-0.0183566	-0.00057311	0.00490195	0.0143449	-0.00253632	0.00583984	0.0235326	0.0149898	0.0131095	0.0021656	0.00220902	-0.00116652
contig-10000003	-0.00768268	-0.00034159	-0.00386793	0.00533509	-0.00134166	-0.00224965	0.00238143	-0.000659366	-0.00130676	-0.00367575	0.000326687	-0.0002655				contig-1012000022	0.0164342	0.00494089	-0.0148452	0.0198843	-0.00875715	0.00794278	0.00265315	-0.00391479	0.0124856	-0.022194	-0.00980782	-0.00432774
contig-10000004	-0.00681123	0.00646596	-0.0043484	0.00151593	0.000427714	-0.000152398	0.000888951	-0.00080791	-0.000547873	0.00272294	4.40478e-06	-0.000183704				contig-10122000002	-0.0159396	0.005115	-0.0139776	-0.0121346	0.00567139	-0.0126368	-0.0158768	0.0273143	0.0195206	0.00172157	-0.00298357	-0.00099222
contig-10000005	-2.22199e-05	0.000162165	-0.00591518	0.00902058	-0.00548906	-0.00259431	-0.00117335	0.00171629	-0.00351469	-3.61458e-05	-0.0086677	0.00011905				contig-1013000016	-0.0167355	-0.0119562	-0.00622052	0.00421493	-0.0168813	0.00832942	-0.00888597	0.00178941	0.0165855	0.0194534	0.00851135	3.78431e-05
contig-10000006	-0.00452997	0.00197416	-0.00617772	-0.00872829	-0.00150326	-0.00248509	-0.00243224	-0.00161681	-7.56106e-05	-0.000217636	-0.00029314	-9.9894e-05				contig-10137000007	-0.017623	-0.00495129	-0.00845256	0.00380853	-0.0170134	-0.0172287	-0.00959642	0.0113839	0.0126876	0.0182558	0.00339789	0.00307652
contig-10000007	-0.00651044	-0.000319743	-0.00319895	0.00492258	-0.0023585	-0.00482528	-0.00102058	-6.37594e-05	-0.00482395	-0.00809382	-2.71607e-05	-5.91024e-05				contig-1014000004	0.0157688	0.00308941	-0.0163652	0.0191893	0.00755542	0.0128536	-0.00509844	9.94488e-07	0.0242311	-0.0179786	-0.000837767	-0.00088311
contig-10000009	-0.00638023	0.0058278	0.00209233	-0.00254445	-0.00208523	0.0048746	-0.00338394	0.00166462	0.0012843	-0.00371048	-0.00436937	3.97307e-05				contig-10156000011	0.000932495	-0.0255487	0.00182392	-0.00631719	-0.00604103	0.00874136	-0.0335604	0.00470086	-0.00449044	0.0134457	0.0296707	0.00265761
contig-1000001	-0.00890739	-0.00168815	-0.000513257	-0.00106011	-0.00261156	-0.00155863	0.00162542	0.0019325	-0.00329112	0.000685672	0.000370511	0.000234968				contig-10161000012	-0.0117617	0.0101915	-0.0200223	-0.0243591	-0.0107681	0.0238341	0.0150738	-0.00807907	-0.00972223	-0.00881708	0.00260822	0.000320736
contig-10000010	0.0044426	0.00775505	0.00188541	0.00535851	-0.0030176	0.00157491	-0.000342229	-0.00349955	-0.00128915	0.00290555	0.00268412	5.0194e-05				contig-1017000010	-0.0157775	0.0146828	0.00732632	0.00750195	-0.00980123	-0.00764436	-0.00678925	0.0187099	-0.0083902	-0.0194329	0.0105094	0.00318239
contig-10000011	0.00302628	0.00682886	-0.00219293	0.00806397	-0.000567069	0.00321012	-0.00317691	0.00215059	0.00182379	-0.000835217	-0.00392539	-0.000225614				contig-1017000011	-0.0173174	-0.00944577	0.00594113	0.00474186	-0.0180173	0.0104082	0.0193459	0.00238874	0.00802628	0.0109715	0.0125851	0.00592752
contig-10000012	0.00361548	0.00868007	-0.0050793	-8.2036e-05	-0.00440281	-0.000738086	-0.0018582	0.000219967	0.00147664	0.00144323	0.00188124	6.66245e-05				contig-10176000019	-0.0159577	0.0148813	-0.00756244	0.00276315	-0.000610721	0.00769205	0.000911545	-0.0279994	0.00834455	0.00947631	0.00385359	0.00069436
contig-10000013	-2.54189e-05	0.00557219	-0.00306222	-0.0091635	0.00284508	-0.00534605	0.00452332	0.0010557	0.000720984	-0.000722639	-0.000765264	-1.63465e-05				contig-1018000000	0.0118242	-0.0148546	-0.0136197	0.0281614	-0.0220193	0.00906534	-0.0110299	0.010103	-0.000345878	0.00299264	0.00560014	-0.000110207
contig-10000014	-0.00554974	0.00292766	0.00742463	0.00361447	0.00246062	0.000733458	-0.00268935	-0.000475524	-0.00141915	-0.00265444	-0.00792693	-2.77316e-05				contig-1018000001	-0.0175853	0.00827901	-0.00138278	-0.0164498	-0.00443369	0.0131484	0.0143485	-0.0215688	-0.00561991	-0.00700971	-0.00369651	-0.00184886
contig-10000015	-0.00247298	0.00313809	0.00378474	0.0016236	0.00830083	0.00715774	-0.00695596	0.00696857	0.00158815	0.000466142	-0.000985908	-6.15739e-05				contig-10180000021	-0.014825	0.00746764	-0.0153246	0.00986601	0.00283432	0.0290356	0.0171006	-0.0138544	-0.00388434	0.0188929	0.00166153	-0.000165019
contig-10000016	-0.00081953	0.00280835	0.00268048	0.00845694	0.00646411	-0.000899908	-0.00303803	-0.0050273	-0.00276302	-0.00872364	-0.000954976	-0.000262944				contig-1019000010	0.0149106	-0.00730222	-0.0191395	0.0119593	0.00771604	-0.00218975	-0.0103866	0.00234857	-0.0131734	0.0232993	0.0236929	0.000392244
contig-10000017	0.00640002	0.00571014	-0.00470531	0.00490555	-0.000422185	-0.000268423	0.00111588	0.000361106	0.000184305	0.000814284	0.00097809	-0.000138471				contig-1019000023	-0.0177529	0.000501437	0.0090072	0.0143979	-0.0162902	-0.0135432	0.00412268	-0.0121214	-0.00020887	-0.0149392	-0.0185242	-0.00608453
contig-10000018	0.00128664	0.00721627	-0.00513264	0.00472722	0.00552881	-0.00531398	-0.0022418	-0.0013668	-0.0013222	-0.00138261	-0.00439679	0.000108305				contig-1020000003	-0.0156857	0.00848108	0.000743257	0.0162392	-0.013154	0.0289594	-0.00345484	-0.00591457	0.0236649	0.00292342	-0.0163051	-0.00379085
contig-10000019	-0.00526634	0.00511527	0.00547662	-0.00551165	0.00228637	0.00409878	0.000243766	0.00260102	0.00148367	-0.000687473	-0.00301458	9.73124e-05				contig-1020000020	-0.00951621	-0.0177879	-0.00257027	-0.0196448	-0.00494285	-0.0284358	0.000952378	-0.0336881	0.0116078	0.00574055	-0.021454	0.000294091
contig-1000002	-0.0020938	0.00307835	0.00380521	0.000855078	0.00901091	0.00770702	-0.00682246	0.00513748	-0.00375174	-0.000335974	0.000595355	3.02349e-05				contig-102000008	-0.0185042	0.00847859	0.00908657	0.012123	0.00489069	-0.00454054	0.00576096	-0.0115576	0.000289076	-0.00398191	-0.00824578	-0.00100141
contig-10000020	-0.00264583	0.00779573	-0.00485798	-0.00134637	-0.00398153	-0.0075192	5.67522e-05	0.00149511	0.000197605	0.00103085	-0.00330366	-0.000110968				contig-1021000016	-0.0168709	-2.50787e-05	0.0144074	0.0172104	0.00940865	-0.00220914	0.0145326	0.0163933	0.0156069	0.00630726	0.0125294	0.00256405
contig-10000021	-0.00854721	-0.00284802	-0.00223288	0.00235831	0.000118972	-0.000965869	8.66135e-05	-0.00298579	-0.002915	0.00149126	0.000181372	4.09131e-05				contig-1023000015	-0.0165634	-0.0119515	0.000985678	0.00312611	-0.0205694	0.0159903	-0.0187073	-0.00989624	-0.00179818	-0.00169292	-0.0109775	-0.00407861
contig-10000022	-0.00770527	-0.00186644	-0.00478586	0.00296024	-0.0028717	-0.00187981	-0.000921631	0.00151163	-0.00422667	-0.0027501	0.000400628	-5.35811e-05				contig-10241000003	0.00405391	-0.0255789	0.00363521	0.00638036	0.0127533	-0.00529791	0.0119938	-0.0318567	-0.0129199	-0.0194711	-0.00187648	-0.00110868
contig-10000023	-0.00820958	0.00106135	0.00146447	0.00482979	0.00370477	0.00132575	0.00179525	-0.00142795	-0.000506749	0.00158964	0.00199718	1.18815e-05				contig-10244000013	-0.0115476	-0.0187209	-0.00528331	-0.00321846	-0.00156602	-0.0230948	-0.0328632	0.0175604	0.00169027	-0.00101744	0.000332663	-0.000750097
contig-10000024	0.00441037	0.00592527	-0.00448961	0.0070502	-0.00430798	0.000439158	0.000631405	-0.00016676	-0.000406988	-0.00237337	-0.00158564	2.75498e-05				contig-10250000019	-0.0158893	0.0115697	-0.013118	0.00932801	-3.51298e-05	0.0153625	0.00853496	-0.00640337	-0.00185442	-0.012821	0.0268183	0.000444211
contig-1000003	-0.00845927	0.00145785	-0.00123896	0.00421306	-0.00283201	-0.00146397	0.00162273	-0.000544619	0.00100864	-0.000876782	0.00334626	-9.30085e-05				contig-1025000003	-0.018403	0.00271427	0.00843779	0.0159233	0.0151372	0.00109136	0.00990002	0.00437106	0.012397	0.00386312	-0.0114473	0.00191562
contig-1000004	-0.0086597	0.00244208	-0.00404001	-4.76525e-05	-0.000121241	0.00027271	-0.000763192	0.00105674	0.00190939	-0.000287177	0.000272669	-3.83358e-05				contig-1026000008	0.00458539	-0.028106	-0.0054205	-0.00703026	0.00103235	-0.0163983	0.00295309	-0.0132581	0.0131414	0.00400226	-0.00528055	0.000873614
contig-1000005	-0.00784694	0.00087832	0.00503096	0.00313803	-0.00191562	-0.00430077	1.27822e-05	-0.000285514	-0.00113791	-0.000781023	0.0022061	0.000113653				contig-1026000022	0.00374462	0.00218193	0.0298546	0.0231151	-0.00784781	-0.0283638	0.0092244	-0.0185468	0.0154142	-0.022028	-0.00363122	-0.00296766
contig-1000006	-0.00792461	-0.00195777	-0.00525315	0.00147782	-0.00241099	-0.0024713	0.000146778	0.00255532	-0.00285183	0.000872104	0.00023074	0.000118198				contig-10262000013	-0.00911347	-0.0211963	-0.00355445	0.00270202	0.0305797	0.00162634	-0.00376057	-0.0288716	-0.00586975	-0.000134039	-0.017164	0.000162362
contig-1000007	-0.00805028	0.000422	0.00188837	-0.00164884	-0.00344362	-0.000623303	0.00413713	0.005817	0.00179251	-0.00340194	0.000311656	3.68288e-05				contig-1028000007	0.010111	-0.0206438	-0.00534308	0.0139025	-0.000372602	-0.00608063	0.0334062	0.000629485	0.0121173	-0.0135227	-0.0184048	0.00125276
contig-1000008	-0.00560349	0.000579125	-0.0020922	0.00449481	0.00342985	-0.00981659	0.000123068	0.00404293	-0.00367083	0.00116133	-0.00410072	-0.000218638				contig-1028000018	-0.00850422	-0.0146883	-0.00907298	-0.0179103	0.0283419	0.0327742	0.00312747	-0.0148097	-0.0257114	-0.0100419	-0.00905919	0.00250709
contig-1000009	-0.0083703	-0.00275418	-0.00359686	0.00188381	-0.00083961	-0.00159833	-0.000628273	0.000459862	-0.0034417	-0.000192907	0.00285758	-0.000146793				contig-10289000012	-0.00199377	-0.0241948	-0.0106621	0.00589613	-0.00123919	-0.0198266	-0.0231324	0.00182838	-0.0219943	0.0224733	0.017176	-0.000990369
contig-1000010	1.09774e-06	0.00904809	-0.00601301	-0.000336854	-0.00117058	-0.00408842	-0.00347749	0.00171763	0.00124047	0.00172246	-0.00257314	9.71234e-07				contig-1029000005	-0.0174447	-0.00899613	-0.0114356	0.00181425	-0.00676016	-0.00185099	0.00757309	0.00407303	0.019911	0.0163911	-0.0140929	0.00202727
contig-1000011	-0.00778474	-0.00377092	-0.00208689	0.0032564	-0.000932901	-0.00325301	0.000524854	0.00103	-0.00385183	7.77293e-05	-0.00489975	-5.96843e-06				contig-1029000013	0.0179835	0.0015318	-0.0110629	0.0204	-0.00074615	0.0115485	-0.00389669	0.000809616	0.00889489	-0.0166914	-0.000678039	-0.000112698
contig-1000012	-0.0070463	0.00229436	2.7079e-05	-0.00430006	-0.00596928	0.00264023	0.00307372	0.00386693	-0.000830268	-0.00497799	-0.000608101	-8.98296e-05				contig-1029000019	-0.018274	0.00868419	0.000707316	0.0107755	0.0107593	0.00182304	0.0140791	-0.017552	0.00529623	-0.00986699	0.00407845	0.00212636
contig-1000013	-0.00701993	-0.000175964	-0.00351732	0.00717664	-0.00347547	-5.04096e-05	3.02913e-05	-0.00115933	-0.00246659	-0.001307	0.00065761	0.000112924				contig-103000000	-0.0192123	0.00421821	-0.00561119	-0.00346375	-0.00523816	-0.0200109	-0.00767478	-0.00390401	-0.00724594	-7.90495e-05	-0.00557014	-0.00248531
contig-1000014	-0.00031516	0.00553261	-0.00624448	0.00883437	-0.00315917	0.000951866	0.00113846	-0.00127844	-0.000724187	-0.00130524	-0.0015505	0.000192752				contig-103000014	-0.0164785	0.000907447	-0.00567583	-0.0146823	-0.000106231	0.0333645	0.0237546	-0.00206681	-0.00704928	0.000223281	0.00723683	0.00181679
contig-1000015	-0.00705892	0.0045732	0.00050744	0.00165144	0.00438297	-0.00540476	0.000194514	-0.00130162	-0.00456921	0.00193443	-0.00323743	-0.000490351				contig-1031000013	0.00414463	-0.0198128	-0.0034137	0.00422981	-0.00571983	0.0103205	-0.00103906	-0.0523827	0.0144333	0.0137918	-0.0315318	0.0010116
contig-1000016	-0.00699826	0.00337478	-0.00152732	0.00535523	0.0047006	-3.8201e-05	-0.001756	0.00107652	-0.000653912	0.00402539	0.0051853	-4.5091e-05				contig-10319000023	0.00808741	-0.0199868	-0.0100199	0.026413	-0.00779664	-0.00133681	0.0104562	0.0281921	-0.0159558	-0.00490298	0.0186878	0.000607991
contig-1000017	-0.00870922	0.000129991	-0.00132418	0.000744318	-0.0038906	-0.000233848	0.00027942	0.0019491	0.00353497	-0.00373665	0.00167034	-0.000208603				contig-1032000009	-0.00952853	-0.0193141	0.0127138	-0.0136543	-0.0156227	0.0214546	0.00502787	0.0293355	0.00167792	0.00104184	-0.0106751	0.00133725
contig-1000018	-0.0013722	0.00449789	-0.00624298	0.00864688	-0.00371146	-0.00291156	-0.00413858	-0.000597708	-0.000114325	0.000727342	0.000840432	0.000201795				contig-1032000021	-0.0187093	-0.00837102	-0.00579996	0.00607025	0.000648328	-0.00617268	-0.00949681	0.018797	-0.00739069	0.00136927	0.00569646	0.000426485
contig-1000019	-0.0070147	0.0023991	-0.00738169	-0.00145394	0.00128244	0.000699031	-0.00145324	-0.00253957	-0.00291472	-0.000923938	0.000364912	-0.000128169				contig-1032000023	-0.0159724	0.00764038	-0.0202055	0.0115572	-0.0138956	0.00247514	0.00771152	0.000787782	0.00494992	-0.00914505	0.0071322	-0.00197466
contig-1000020	-0.00389307	0.00596452	-0.00628591	0.0047773	-0.00280684	0.00407716	0.0027941	-0.00306918	0.00202738	-0.000559264	-0.00357289	2.14919e-06				contig-10325000019	-0.017101	0.00989784	-0.00806533	0.00926629	-0.0121712	0.0143519	-0.00144581	-0.0144943	-0.00775031	0.0190143	-0.0105803	-0.00279529
contig-1000021	-0.00319937	-0.0069685	0.000736705	0.00561127	0.00157956	-0.00413244	0.000808519	-0.00359627	-0.00291995	-0.00756777	-0.00546008	4.83113e-05				contig-1033000010	0.0152015	0.00319024	-0.0195234	0.0135164	0.00532148	-0.0132158	0.0277652	-0.00703157	-0.00481485	-0.0076136	-0.00636554	-0.00313164
contig-1000022	-0.00359911	0.00417761	-0.0065604	-0.00661958	-0.00494035	0.00308977	-0.000219696	-0.00319448	-0.00381475	0.000478654	0.000699809	4.86651e-05				contig-10331000019	-0.0185804	-0.00270163	-0.00624383	0.0101453	0.000420837	-0.0137006	0.0148522	0.00645662	0.0181726	0.0128348	-0.00211326	0.00261425
contig-1000023	-0.00804287	0.00221241	-0.00453338	-0.00118694	0.00466977	-0.000572394	0.000476065	-4.78581e-05	-0.00220555	-0.00172617	-0.000123623	-0.000103883				contig-1034000012	-0.00839032	0.0203114	0.0148176	0.0151452	-0.0111661	0.0197838	-0.00107364	-0.0242758	0.00886038	-0.017779	0.00268718	0.00431836
contig-1000024	0.000887068	0.00480615	-0.00449374	0.00705756	-0.00159284	0.00324327	-0.00705852	0.0003489	-0.00248432	-0.00736572	-0.00517436	0.000185732				contig-1035000005	-0.018806	-0.00201258	0.00598771	0.0103133	0.00833211	0.0122661	-0.000478994	0.0209075	-0.00671643	-0.0115612	0.0035961	-0.000721205
contig-10001000003	-0.00500953	0.00212586	0.00546517	0.00186994	-0.00483778	0.00348662	0.00762367	0.00219682	-0.00633511	0.00439393	-0.000677726	8.14221e-05				contig-10353000008	0.0117903	0.00719751	-0.0204889	0.0163791	-0.00437692	0.0045565	0.0324053	-0.00152495	0.00900156	-0.0303267	-0.0122478	-0.000906965
contig-10001000017	-0.00125321	0.0044973	-0.00863026	-0.00115372	-0.00511785	0.00641448	-0.000509042	-0.00195095	-0.00446524	0.00329069	-0.00379057	7.01216e-05				contig-10371000022	-0.016776	-0.000784864	-0.00795369	0.0180867	0.021176	0.0106854	0.0146251	-0.00655615	0.0167556	0.0183167	0.00517303	0.00117723
contig-10002000014	-0.00594796	0.00593558	-0.000683727	-0.00338914	0.000669606	-0.00283738	-0.0056648	0.00277648	0.00621731	-0.000385991	0.00135328	-0.000111865				contig-10383000013	-0.0115682	-0.0128071	0.0192919	0.0171205	0.00227756	0.0330731	0.00427236	0.0105765	0.00851475	-0.00638683	-0.00260336	0.00341958
contig-10004000002	0.00455172	0.00614876	-0.00388073	0.00711892	-0.00296196	0.00156	-0.000955455	0.00161725	-0.000654924	-0.00307569	-0.0016905	-5.74474e-05				contig-10388000013	-0.00990088	-0.0140776	0.022746	0.0123919	-0.00471018	-0.0132556	-0.0252535	0.00920441	0.00257293	-0.0237723	0.00663686	0.00233408
contig-10005000003	-0.00783656	0.00222941	-0.00112824	0.00532156	0.00235638	-0.00313668	-0.000197158	-0.000657079	-0.00210025	0.000951276	0.00425691	7.67801e-05				contig-10389000002	-0.0179209	-0.00981793	-0.000764564	0.0209363	-0.00254718	0.0123422	0.00437667	0.00838494	0.000815973	0.00113414	0.00657079	0.00345212
contig-10005000004	-0.00177851	0.00578593	0.00773621	0.00446855	0.00482185	0.00275927	-0.00538179	0.00136847	-0.000764468	7.19551e-05	-0.000953706	-1.47023e-05				contig-1039000003	-0.0195592	-0.000966498	-0.00208547	0.0129327	0.00335559	-0.00270473	0.0104216	-0.00799614	-0.0067103	0.00703892	0.0147865	-0.00110467
contig-10006000000	0.00454608	0.00587883	-0.00445828	0.00704338	-0.00420317	0.000463674	0.000618526	-0.000166772	-0.000367228	-0.00215488	-0.00133083	-4.79693e-05				contig-1039000009	-0.0158493	-0.00211112	-0.00883221	-0.0248842	-0.0237546	0.0224438	0.00371614	-0.00143243	-0.0106317	-0.00166421	0.00155536	2.26432e-05
contig-10006000014	-0.000130091	0.000154019	-0.00150305	-0.00609195	-0.00870574	-0.00397921	-0.010947	0.00128699	0.00363022	0.00112147	-0.00023048	-3.68786e-05				contig-10398000005	0.0140283	0.00440391	-0.0200831	0.0128271	-0.000694401	-0.0137114	0.00550896	0.0295657	-0.022785	-0.0100667	0.00410466	0.000602462
contig-10007000012	-0.000336935	0.00507084	-0.0029844	-0.00726311	0.00717651	-0.00350951	0.00718619	0.00242287	-0.000184156	-0.00196036	-0.000781831	-2.10738e-05				contig-1040000000	-0.0185732	-0.00447292	0.0119905	0.0121853	-0.00471057	-0.00354612	-0.00632626	0.00835561	0.00786002	-0.0118278	0.00625738	-0.00248228
contig-10007000017	-0.00106605	-0.00354265	0.00234666	0.00231895	-0.00537629	-0.00578606	0.00593038	0.0107692	-0.00735089	-0.000327216	-8.05602e-06	7.53253e-05				contig-104000002	-0.0172124	0.0119637	0.00421148	0.0155994	-0.0103383	-0.00576882	0.00477957	-0.0130381	-0.0160182	-0.00151978	0.00473763	-0.00378272
contig-10008000007	-0.000707755	0.00146963	-0.000213788	-0.00403426	-0.00423733	0.0096361	0.00767304	-0.0022173	-0.00961757	0.00236605	-0.00440019	7.52323e-05				contig-104000006	-0.0182633	0.0068782	-0.00987713	0.0156297	0.00333053	-0.008205	-0.0056673	-0.00240041	0.00137183	0.0165912	-0.00429514	0.00099702
contig-10008000019	0.00195182	0.00760099	-0.00478985	0.00293773	-0.00612288	-0.000617562	-0.00356312	0.0041714	0.00494014	0.000394602	-0.00278715	5.35038e-05				contig-104000012	-0.0183247	0.00306072	0.00548792	0.0150909	-0.0222731	-0.00530983	-0.0087381	-0.00047184	-0.00607442	-0.011068	0.00195542	0.00638483
contig-10008000022	0.00132212	0.00351917	-0.00110203	-0.00348144	-0.00883113	-0.00414528	-0.0112509	0.00298088	0.00179015	-0.000258285	0.0023825	1.38186e-05				contig-10401000008	-0.0149864	0.0044925	-0.0154709	0.0244395	0.0169508	-0.00164135	-0.0209734	0.0119956	0.0109973	0.00760146	-0.00414193	5.17483e-05
contig-10009000000	0.00463452	0.00374479	-0.00308052	0.00482271	0.00026416	-0.00375209	0.00232769	-0.0047743	0.00090477	-0.00793413	-0.0102	0.000217092				contig-10401000013	-0.0182393	-0.00419837	-0.00524154	0.000649556	-0.0223615	-0.00814425	-0.0182467	0.00918984	0.00473713	0.0082851	0.00618612	0.00151308
contig-1001000000	-0.0018876	0.0074341	-0.00607205	0.0056436	-0.00252569	0.00394415	0.00192403	0.00111066	0.00135115	-0.0020513	-0.00116702	-1.79863e-05				contig-1041000006	-0.0163488	-0.0152815	-0.000243845	0.0081405	0.0147219	-0.0103503	0.00280058	-0.0103578	0.00175126	-0.00394763	-0.0198249	0.00254379
contig-1001000001	0.00575207	0.00776411	-0.00116601	0.00273907	-0.00228443	0.00160859	0.00332083	0.0021241	0.000998743	0.00228654	0.00267845	-3.88747e-05				contig-1041000011	-0.0177323	0.0078934	0.00874627	0.0145603	-0.00955017	0.00814152	0.0125445	0.00240731	-0.0184863	0.00205222	0.00524263	-0.00538139
contig-10010000015	-0.00766842	0.00190442	0.00359404	0.00167114	-0.000909761	-0.00274896	0.00600679	-0.00114578	0.00331229	0.000348177	0.00506139	-6.09058e-05				contig-1041000013	-0.0028659	-0.0215895	0.0110806	-0.00476697	-0.00184031	0.023768	-0.0248337	-0.00505693	-0.014373	-0.0317559	0.0274011	0.00180188
contig-1001000002	0.00155963	0.00894537	0.00307068	0.00504322	-0.00218249	-0.00286685	0.00217018	-0.00488686	-0.000480608	0.000855469	-0.000672159	4.74474e-05				contig-1041000024	-0.0151286	-0.00559202	-0.00429248	-0.0348615	-0.0131625	-0.0164301	-0.0031322	-0.00812548	0.0131217	-0.0131144	0.00130847	-0.000804229
contig-1001000004	-0.00802263	-0.00280553	-0.00302001	0.00324425	0.00222907	0.0039255	-0.00107804	-0.000745805	0.000278812	-0.00227029	0.00246129	5.96787e-05				contig-1043000006	-0.013491	-0.00154139	-0.0206782	0.0161314	0.0107164	-0.00721586	-0.000867481	-0.0339616	0.012683	0.00984711	-0.0188285	-0.00293716
contig-1001000009	0.00472691	0.0034436	0.00052413	0.00421677	0.00466051	0.00582231	-0.00676821	0.0079818	-0.000872953	-0.00140534	0.00200987	-8.75798e-05				contig-10434000005	-0.018392	0.005247	-0.00989736	0.0162836	0.00263416	-0.00397308	-0.0130376	0.00949328	-0.00234379	0.00988336	0.00597814	0.00274158
contig-1001000010	0.00371441	0.00933469	-0.00354773	-0.000382869	-0.00053308	0.00253418	-0.000263101	0.00244576	-0.00218682	-0.0025482	-0.0028579	1.32312e-05				contig-10436000000	-0.0139896	-0.010076	-0.0073542	-0.0373879	-0.00919561	0.000294971	0.00712258	0.00999566	0.00985897	-0.0101035	-0.011019	0.00297761
contig-1001000012	-0.00673564	-0.00291539	0.00383229	0.00311307	-0.00349917	0.00141445	0.00517473	0.000530317	-0.00647659	-0.00231742	0.00346246	-4.89565e-06				contig-1044000001	-0.0171526	0.00883107	-0.0128071	0.0172466	-0.00793524	-0.00961814	-0.00845788	0.00721698	-0.00733863	5.91601e-06	-0.00927141	0.00221292
contig-1001000016	-0.00280796	0.00375293	-0.00748394	-0.00440507	-0.00487634	-0.00693597	-0.00368686	0.00270614	0.00103395	0.00175812	0.00198231	1.5855e-05				contig-1044000007	-0.0158909	0.00845887	-0.0134684	0.00588798	-0.0187397	0.0148693	0.00639423	-0.0111146	-0.0121581	0.0211771	-0.0127449	-6.13315e-05
contig-1001000019	-0.00129885	0.004503	0.00708121	-0.00204979	0.000898085	0.00315746	-0.0109085	0.00399087	0.00285154	0.00059816	-0.00138905	1.57741e-05				contig-1044000020	-0.0189199	-0.000611814	0.00322693	0.00961565	0.00178277	-0.0152126	-0.00169333	0.0087314	-0.00864449	-0.00816292	0.0260421	0.00248435
contig-1001000020	0.00562112	0.00748797	-0.00237661	0.00464065	0.000155771	0.00222801	-0.000698429	0.00127006	-0.000106076	0.00196841	0.0026731	6.76093e-05				contig-1045000000	-0.0176845	0.000846195	0.0136212	-0.00154409	-0.0136846	0.0156473	0.0129529	0.0162623	0.00780168	0.0074299	-0.00144821	0.00094489
contig-1001000023	-0.00366151	-0.00533192	0.00357307	0.00514	0.00368456	0.000836422	-0.0025324	0.00222989	0.00118686	-0.0112399	-0.00154262	8.36729e-05				contig-1045000015	0.012853	-0.00302266	-0.0221984	0.0216191	-0.0229114	0.0162082	-0.0043192	0.0103968	-0.0110429	-0.0117997	-0.00251632	0.00214326
contig-10011000002	0.000448938	-0.000665379	0.000834663	-0.0052758	-0.00562517	-0.00250903	-0.0135455	0.0017041	0.00591643	-0.000909146	-8.89995e-07	-9.62939e-06				contig-1046000014	0.00265435	-0.0247049	0.00320208	-0.00246403	-0.00280256	-0.0226506	0.000708874	-0.0226347	-0.00687966	-0.0383134	0.00407759	-0.00206327
contig-10011000014	0.000109359	0.00408636	-0.00383934	0.00719834	-0.00862412	-0.00271145	-0.00296192	7.67217e-05	0.00532658	0.00367074	-0.00441889	1.22306e-05				contig-1048000021	0.00974178	-0.0204936	-0.00905845	0.0117113	-0.00427292	0.00336999	0.00758306	0.00600397	-0.0187788	-0.0403929	0.00107804	0.00551052
contig-10012000000	-0.00715674	-0.00245925	-0.000987791	0.00535954	0.000757026	0.000872454	-0.00320978	-0.00499374	0.00297873	-0.00448035	0.0038336	-6.3569e-05				contig-10481000011	0.0146209	-0.0071716	-0.0100887	0.0298253	0.0227191	0.00262156	0.00843765	0.0172088	0.000148121	0.00738703	0.0132906	0.00074021
contig-10012000013	0.00473707	0.00824914	-0.00322067	0.00442454	-0.000899147	0.00225985	-0.000316774	-0.000334032	-0.00184458	0.000727519	0.00149272	4.63346e-06				contig-10483000011	-0.0179729	0.00828573	0.00291794	0.0141718	0.00278947	0.00320305	0.0164049	0.0189921	0.0123705	0.0057984	-0.00417299	-0.000233815
contig-10012000014	-0.00771843	0.00552473	0.000831429	0.0027543	-0.000572518	-0.00228899	0.000925009	-8.80087e-05	-0.000942935	-0.00180793	0.00283825	-4.08422e-05				contig-10485000011	-0.0177263	0.00327487	0.0139061	0.0187356	0.00128136	0.0139131	0.00688889	-0.00274326	0.00177849	0.0100585	0.000907059	0.000593103
contig-10013000014	-0.00906648	-0.00113717	-5.36706e-05	-0.000358421	-0.000963152	-0.00251995	-0.000614961	-0.000276159	-0.00313685	-0.000615616	0.00325148	-5.19531e-05				contig-10486000011	-0.0190445	0.0089868	0.000239169	0.00269046	-0.00399127	0.00637269	0.0103735	-0.0139164	-0.00937063	0.00230681	-5.5657e-05	-0.000746674
contig-10013000022	-0.00310463	0.000579923	-0.0033293	0.00496562	0.00185979	-0.000394316	0.00308158	0.0106661	-0.00880471	0.00629276	-0.00160142	4.37905e-05				contig-1049000019	-0.00360097	-0.0268502	0.00244043	0.00349665	0.00682218	-0.0105069	0.0235101	-0.0161159	-0.0177673	0.00895228	-0.011045	0.00331537
contig-10014000011	-0.000638048	-0.00180045	-0.0012512	-0.00457618	0.00095838	-0.0101835	0.00691872	0.00416876	-0.00791677	-0.00603223	-0.00311067	0.000123478				contig-10498000023	0.0164505	-0.000707031	-0.0152703	0.0128137	0.0174588	0.00692152	-0.00158443	-0.00556066	0.0269921	0.00395828	0.0130367	0.00376844
contig-10014000014	-0.00227384	0.00582723	-0.00875785	0.00186196	-0.00267608	-0.0020158	-0.00404888	-0.00135774	-0.0025994	-0.000272404	-0.00639367	1.76273e-05				contig-105000013	-0.0151487	-0.016277	0.00882403	0.0176213	0.0100675	0.000569021	0.0106073	0.00929154	-0.00675814	0.00394846	0.0105122	9.92592e-05
contig-10015000011	0.00204821	0.00657067	-0.00138771	0.00857657	-0.00562675	0.00249173	-0.00111961	0.000892105	-0.00114767	-0.00115296	-0.00289997	9.49837e-05				contig-105000022	-0.0185948	-0.00181889	-0.000422335	0.00996802	0.00824199	0.00148406	0.010174	0.00796381	0.00317686	-0.021508	-0.0270518	-0.00707024
contig-10015000014	-0.00682629	0.0032101	-0.00605836	6.25486e-05	-0.00327324	0.00122791	0.00287898	0.00320952	0.00471796	-0.00106557	0.00250519	-0.000163116				contig-1052000013	-0.0182063	0.00413291	-0.00571265	-0.00853248	-0.0111845	0.00419906	0.0207598	0.0208098	0.00598231	0.0058665	0.00905488	-0.00186894
contig-10015000022	-0.00389366	0.000719002	0.00848518	0.00525956	-0.00497615	-0.00250899	-0.00317387	-0.00392156	0.00148899	0.00144852	-0.00317871	2.80102e-05				contig-1052000021	-0.0181479	0.0104863	-0.0025628	0.0178191	-0.0041663	0.000834833	-0.000974576	-0.011015	-0.00240293	-0.00733363	0.00971571	-0.000937202
contig-10018000003	-0.00691553	0.000674461	-0.00363875	-0.00611832	-0.00101323	-0.00438274	0.00318802	0.00301231	-0.00244527	-0.00198368	0.00169444	7.53956e-05				contig-10524000013	-0.0177192	-0.000589105	-0.0137987	0.00599091	-0.0194426	0.00624415	0.0072153	0.0136038	-0.00622356	-0.00837822	-0.0128311	0.000798443
contig-10018000015	-0.00720598	-0.00216534	0.00266782	0.00204047	-0.00350435	-0.0075693	-0.000316888	-0.00373499	0.00283486	0.000180203	-0.00115838	-7.17945e-05				contig-10529000012	-0.0167023	-0.011626	0.00204256	-5.50223e-05	0.016786	-0.0175044	0.0175492	0.0124448	-0.00727856	0.00406127	-0.0138344	0.000911058
contig-10019000004	-0.00248005	-0.00270736	-0.00311712	0.00941506	0.00165702	-0.00114976	-0.00511202	-0.00710938	-0.00252023	-0.00316883	0.00166901	0.000146102				contig-10530000012	0.00314082	-0.0249195	-0.00196208	-0.0176863	-0.00315683	0.0010247	-0.0311701	0.00133624	-0.0185182	0.021337	-0.0025501	0.00109631
contig-10019000012	-0.00583742	0.00343906	-0.0046489	-0.00167518	0.000243433	-0.000129134	0.00292639	0.000691951	-0.00155948	-0.0119267	0.00228694	-0.000149419				contig-1053000012	-0.0144962	0.0027147	-0.0112383	-0.0330034	-0.00457497	0.0219146	0.0168416	-0.00478833	0.000275725	-0.0153223	0.00761892	0.00379864
contig-1002000006	-0.00196454	0.00114417	-0.000471325	-0.00832808	0.000212982	-0.0047081	0.00373179	-0.0025461	0.00376272	-0.011912	0.00398928	-2.59211e-08				contig-1053000024	0.000195987	-0.0258158	-0.0156904	-0.000305585	-0.0172241	-0.0172046	0.000407614	-0.000133709	-0.00043531	-0.0126296	-0.0180783	-0.00206502
contig-1002000007	-0.00212909	0.00420478	0.00849467	0.000663141	-0.000774811	-0.00174985	-0.00947664	0.00361265	-0.00168847	0.00287487	-0.000381579	3.46195e-05				contig-1054000006	0.0150276	-0.00470736	-0.0182668	0.0281058	0.003327	0.0122865	-0.00938795	0.00110535	0.00842312	0.0071136	0.00674639	0.00280072
contig-1002000010	-0.00753604	0.000862416	0.00104649	0.00438572	-4.31937e-05	0.00648328	-0.00340381	0.00240511	-0.000737751	-0.00382661	-0.000693264	-2.57022e-05				contig-1054000008	-0.0139247	0.0052472	-0.0192294	-0.00170099	-0.0106318	0.0271885	0.0106557	-0.0135863	0.00471107	0.0279729	0.00857148	0.000107976
contig-1002000011	-0.000314538	0.00417565	-0.0024651	-0.0107582	0.000712442	0.00212056	0.00606674	0.000685478	-0.00147041	0.00038308	-0.000908103	3.01758e-05				contig-1055000020	-0.0128247	-0.0136582	0.000126637	-0.0319744	-0.00214724	-0.0222438	0.00465461	-0.0129898	0.0130071	-0.0172844	0.00985049	-0.0011984
contig-1002000016	-0.00728384	-0.00292026	0.003444	0.00248882	-0.00504272	0.00125786	0.00334789	-0.00295395	-0.00492269	-0.000495848	-0.00166282	0.000124865				contig-1056000018	-0.00574109	0.0147849	-0.032296	-0.00593421	0.00795292	0.000921139	-0.0059196	0.000731137	0.00447969	0.00920976	0.0179599	0.00131361
contig-1002000018	-0.00402928	0.000645249	-0.00197302	0.00335691	0.00770982	0.0055257	-0.00801557	0.00711289	-0.000853224	0.00369831	0.00115446	-0.000140597				contig-1057000023	-0.0174742	0.00778046	-0.00906853	0.0213637	-0.00444076	-0.0105934	-0.00436147	-0.00755183	-0.0114723	0.0108161	-0.00124656	-0.00142129
contig-1002000019	-0.00135372	0.00872702	-0.000535	0.00767974	0.000381939	0.00102109	-0.000846969	-0.00117621	0.00128306	-0.00190796	0.00230328	7.2155e-05				contig-1058000021	-0.0096276	-0.017058	-0.00366529	-0.00355577	0.0379634	-0.0127402	-0.0199014	-0.00978417	0.00372637	-0.0149164	-0.0249024	-0.00130959
contig-1002000020	-0.00110064	0.0090561	0.00261757	5.49489e-05	0.00446835	-0.00654126	-0.00125599	0.00433047	-0.00110545	0.00149854	0.0012439	-0.000105686				contig-10582000000	-0.0161633	0.00733277	-0.0174506	0.00627711	-0.0163706	-0.0140458	-0.00907455	0.00425247	-0.0123056	0.00285392	-0.0137582	-0.00249996
contig-1002000022	-0.00404095	0.0065101	-0.00590211	-0.000193001	-0.00631305	-0.00323851	-0.000554128	-0.00149527	0.00282553	-0.00457779	0.00156621	0.000108691				contig-1059000007	-0.0147054	-0.0101786	-0.0101455	-0.021803	0.00342674	-6.33716e-05	0.0150246	0.0218699	-0.00279118	-0.0303083	0.00277855	0.00595372
contig-10021000000	-0.00309512	0.00388351	6.97869e-05	0.00616124	0.00791726	0.00425781	-0.00727068	0.00422709	-0.00265125	0.0013744	0.00167648	-8.20701e-05				contig-1060000015	0.0139188	-0.00090577	-0.0213688	0.00247334	-0.0265474	-0.00190826	-0.00180778	-0.00758547	0.0189692	0.0201918	0.0173441	0.000402475
contig-10023000001	0.00151993	0.00152829	0.00211367	0.00118547	-0.011354	-0.00692335	0.00424956	0.00354012	-0.0079621	0.00100436	-0.000145712	6.29535e-05				contig-106000007	-0.0144949	-0.0146862	-0.0144266	0.0108923	-0.00275921	0.00428994	0.00454397	-0.0129863	0.0134604	0.0243193	-0.00816068	0.000892673
contig-10023000011	-0.0045144	0.00570666	0.00866782	-0.000236128	0.00307176	-0.0015879	0.00118546	0.000951263	0.000822633	-0.000329339	-0.000389173	4.14611e-05				contig-106000012	-0.00101239	-0.0268943	0.00734198	-0.0091228	-0.0182502	-0.0137874	0.0124808	-0.0170178	-0.0107239	0.0112136	0.00446773	0.00050519
contig-10023000019	-0.00422595	0.00444372	-0.00448559	-0.00547057	0.0044957	-0.00406889	0.0066046	0.00209772	-0.00367197	0.00166754	0.00323039	6.40523e-06				contig-106000014	-0.0141077	0.0121234	-0.0183586	-0.0129315	-0.014301	0.0183619	-0.00180584	-0.011497	0.00560236	-0.0095562	-0.00934391	0.00152954
contig-10023000023	-0.00454823	-0.000456208	0.00370599	-0.000125165	-0.00943329	-0.00668909	-0.00418873	0.00263957	0.00322753	0.00566712	-0.00202862	0.000173252				contig-106000021	-0.0188225	-0.000237582	0.000796139	0.0179381	-0.00301058	0.0118678	-0.00498043	-0.0112617	-0.0116703	-0.0156471	0.00184448	0.00343592
contig-10025000012	0.000861327	0.00927187	-0.00531386	-0.00428889	-0.00113097	-0.00213404	-1.4574e-05	0.00165612	0.000918442	-0.00102219	0.000448566	-7.04038e-05				contig-10612000008	-0.0115755	-0.0209793	-0.0062033	-0.00721444	-0.01507	-0.0160143	0.0196013	-0.00585976	0.0168994	-0.00313859	-0.00225037	-0.00228784
contig-10026000022	-0.00173534	0.00126196	0.00552008	-0.00221109	0.00195383	-0.00654857	-0.00310728	0.0026152	-0.00802549	0.00142713	-0.0146469	0.000164017				contig-10622000008	-0.0173477	-0.00235698	-0.000791816	-0.0087567	0.00122995	0.0263726	0.0268234	-7.59984e-05	0.0054378	0.0017249	0.0188221	-0.00059395
contig-10028000013	2.55115e-06	-0.00457668	0.0014386	0.000506104	0.000532144	0.00471018	0.00435948	-0.000759402	0.0109003	-0.00484667	-0.0140004	-5.76992e-05				contig-1063000002	-0.0104007	0.00504922	-0.0262881	0.0121186	0.0234781	-0.004935	0.0280004	-0.00888515	0.00650762	-0.00581654	0.0134056	0.00243136
contig-10030000019	0.000275241	0.0049314	0.00503685	0.00687874	-0.00348769	-0.00217348	0.000912193	-0.00371608	-0.00733767	-0.00741872	0.000446776	8.02707e-05				contig-1064000014	-0.00904432	-0.0237634	0.00114415	0.0124434	0.0117953	-0.00282501	-0.00497301	0.0100258	0.0275428	0.0164674	-0.0066976	-0.00172769
contig-1003000003	-0.00314153	0.00478573	-0.00765521	-0.00121758	0.0062484	-0.00185405	0.0047898	-0.00293357	-0.000916292	0.00503443	0.00349868	-4.86429e-05				contig-1065000022	-0.0179132	-0.00460249	-0.00957341	0.0209779	-0.00298465	0.00143078	0.00549618	-6.42029e-06	0.00367016	0.0224927	0.000370956	-0.0035504
contig-1003000005	-0.00218488	0.00353068	0.00390244	0.00298651	-0.00763633	-0.00712133	0.00108993	-0.00219689	0.00473327	-0.00772857	0.00721651	6.93753e-05				contig-1066000001	-0.0162459	0.0111542	-0.0104658	-0.00325747	-0.0129697	-0.010291	0.0129674	0.00318826	-0.025971	-0.0102984	-0.0057393	-0.00249083
contig-1003000006	-0.000755441	0.008006	0.00418535	-0.00121525	-0.000677539	-0.00754432	0.000345901	-0.00690952	4.28929e-05	-0.00186231	0.00343563	1.10172e-05				contig-1066000002	-0.0167618	-0.00234672	-0.0101514	-0.018069	0.00650551	0.0289566	0.00412279	0.00491984	-0.00728846	-0.0140633	0.00919208	0.00124863
contig-1003000007	-0.00175571	-0.00595183	-0.00245937	0.00271843	0.00360528	-0.00167003	-0.00200892	-0.00974793	-0.000424047	-0.0103564	-0.000621541	8.34755e-05				contig-1067000011	-0.0181765	-0.00447252	-0.00651125	-0.00723882	-0.00558507	0.0104687	0.027506	0.000730008	0.00490819	0.0127783	0.00484306	-0.00147545
contig-1003000018	-0.00595389	0.00413761	0.00412782	-0.00412968	0.0034626	0.00621617	-0.00286612	-0.00328437	-0.00115194	-0.00111887	-0.00322493	-6.75173e-06				contig-1067000018	-0.0172918	0.00630204	-0.0163488	0.0121261	0.00568572	-0.00782091	-0.0125918	0.00400497	0.00900185	0.00849347	-0.00277261	0.000193756
contig-1003000022	-0.000390136	0.00515931	0.00751909	0.000269762	0.00708734	0.00336522	-0.00613427	0.00521619	-0.00157008	-0.00114152	0.000135468	-4.94516e-05				contig-1068000023	-0.0155477	-0.0156917	7.39312e-05	-0.00888896	-0.00697289	-0.0078364	0.0250487	0.0038088	-0.00866042	0.0136543	-0.00871124	-0.0031575
contig-10031000012	0.000234799	0.00475684	0.00486071	0.000557143	-0.0116331	0.00354171	0.00549451	0.000206771	-0.0014302	0.00212104	-0.00133537	0.000121876				contig-10690000000	-0.0187139	-0.00346709	0.0104072	0.00822016	-3.50104e-05	-0.000878866	0.0167217	0.00453374	0.00158224	-0.00302539	0.0202368	0.00238887
contig-10034000005	-0.00570239	0.00591929	0.00625713	-0.000736432	0.000660144	0.00392045	-0.00206185	0.00232884	-0.00264742	0.00136497	-0.0023909	0.000158902				contig-10693000000	-0.00936386	0.011082	-0.0279409	0.0132529	-0.0193978	0.00352975	-0.0143606	-0.0128877	0.0106453	0.00517094	0.00982405	-0.000104441
contig-10034000015	-0.00656376	0.00226788	-0.00555501	-0.00652777	0.00236393	-0.00166193	-0.000780152	-0.000528918	0.000884423	-0.000608846	0.000873682	7.15082e-05				contig-107000001	-0.0193819	0.00686914	0.00213549	0.0120832	0.000192569	-0.00987618	0.00127714	0.0014741	0.00192267	0.000176035	0.0132544	-0.0012994
contig-10034000016	0.00516055	0.00585842	-0.00525163	0.00596606	-0.00328633	-0.000891853	0.000851875	-0.000635389	0.000143967	-0.00111048	0.001446	-5.18811e-05				contig-107000011	-0.0188416	-0.00578631	0.00417736	0.0121811	-0.00152411	-0.00702638	0.0104012	-0.0174319	-0.00922478	0.00862126	0.0044123	0.0025063
contig-10035000015	0.000356645	0.00799552	-0.00358557	-0.00256307	-0.00436993	-0.00631998	-0.00548209	0.00250089	0.000785699	0.00126505	0.00520684	-2.79084e-05				contig-107000018	-0.016652	-0.0075141	0.00615274	0.00658618	0.0294399	0.0122353	0.0179153	-0.00450243	0.00729826	-0.000214441	0.00761049	-0.000558342
contig-10036000015	-0.00625631	-0.00289593	0.00251788	0.00405464	-0.00633525	-0.00672274	-0.000296115	0.00348195	-0.00111172	-0.00126076	-0.0016893	-8.38663e-05				contig-107000019	-0.0190006	-0.00181814	0.00746853	0.018717	0.00325063	-0.0104575	-0.00532562	0.00108334	-0.00540255	-0.0037483	0.00688757	0.00354838
contig-10037000019	-0.00295481	-0.000119108	0.00318769	0.00289285	-0.00388579	0.00237876	0.00281482	0.012139	-0.00715244	-0.0066171	0.00327421	0.000155594				contig-1071000017	0.0117982	-0.0163736	-0.0120891	0.0180607	-0.0245129	0.0128923	0.0033737	0.0238682	0.00153714	-0.00503068	-0.00617282	0.00182484
contig-10038000011	-0.000874422	-0.00215381	0.000224648	-0.00373361	-0.0111462	-0.00630032	-0.00384865	0.00803431	-0.00246619	0.00127006	-0.000736873	2.1229e-05				contig-10720000008	-0.0151909	-0.00182694	-0.0178641	-0.0105256	-0.0273543	0.0117517	0.00096199	-0.0029623	0.0101678	0.0215067	0.00175162	-7.73759e-05
contig-10039000009	-0.00557514	-0.00193582	0.000833797	0.000350156	-0.00172274	0.00699275	0.00556827	0.00284959	0.00938548	-0.00543415	-0.00314397	6.34902e-05				contig-1072000005	-0.019042	-0.00582235	-0.00506955	0.00623549	-0.0105135	-0.00857264	0.015297	0.0115462	-0.000513074	0.00466542	0.0016857	0.00407753
contig-10039000013	-0.00188633	0.00485403	0.0103888	0.00188912	0.0018082	0.000619265	-0.00331028	-0.00289972	-0.00113344	0.00239831	0.000476586	-1.12977e-05				contig-1076000000	-0.0171414	0.00678643	-0.0106005	-0.00552639	0.0216036	0.0140087	-0.00384301	-0.00220304	-0.00571545	-0.0145926	0.0186163	0.00242417
contig-10039000021	0.00141827	0.00283629	0.00677806	-0.00157107	0.00698818	0.00448091	-0.00819127	0.00633874	-0.000667966	0.0018278	0.00338659	-1.12924e-05				contig-1076000001	-0.00870967	0.0108474	0.0302871	0.0016365	-0.00670263	0.0198073	0.00657192	0.00115978	-0.000626532	0.00251288	-0.0260555	0.00162062
contig-10039000022	-0.00251903	-0.00250042	-0.00015858	0.00221037	-0.000650322	0.00377176	0.00494816	0.00114036	0.0163793	-0.00288606	-0.00266796	-1.28552e-05				contig-1076000002	-0.0134246	0.00535377	-0.0145642	-0.0194452	0.0126149	0.0318045	0.0239985	-0.0143759	-0.00710405	-0.0010721	-0.00311189	0.0014878
contig-1004000000	-0.00479292	0.000831078	0.0071097	0.00339311	-0.00173838	-0.00226275	0.000688991	-0.0050853	-0.00723973	-0.00235445	0.00800431	4.99802e-05				contig-1077000012	-0.00776603	-0.023415	-0.000519852	-0.0277157	0.0123594	-0.00960386	0.0151179	-0.000448006	0.0111375	-0.00484853	-0.0082078	0.00260392
contig-1004000001	-0.00177266	0.00376533	-0.00253357	-0.00452766	-0.0102155	0.00180325	-0.00878406	-0.00110933	0.000483131	0.00385813	0.000333535	7.07894e-05				contig-1078000019	-0.0151659	0.00753283	-0.0160688	-0.0204597	0.00416134	-0.0165325	-0.0162108	0.0119861	-0.000802198	-0.0132582	-0.0133857	0.000140349
contig-1004000002	-0.00444318	0.00476266	-0.00257214	-0.0067972	0.00102032	0.00665724	0.000441173	-0.00409013	-0.00536392	-9.06745e-05	-0.00143914	2.36435e-05				contig-10785000008	0.0166609	0.00234347	-0.0157761	0.00956813	-0.0216202	-0.00325339	-0.00314209	-0.00683539	-0.00768758	0.0235826	0.000549069	0.00250577
contig-1004000004	0.00381442	0.00228621	0.0026449	0.0030458	0.00595688	0.00451681	-0.00772651	0.007145	-5.23368e-05	0.00415929	0.00818793	-0.000139274				contig-10786000008	-0.0174727	0.00648849	0.00207832	-0.00542809	0.0080829	-0.0268117	0.000288915	0.0034132	-0.0173966	-0.000738304	-0.023536	-0.0029881
contig-1004000012	-0.00328396	0.000296057	0.010031	0.00561367	0.000832344	0.000674968	0.00117483	-1.41266e-05	0.00505801	-0.000156595	-0.000744742	-2.30991e-05				contig-10790000008	-0.017184	0.00193144	0.0116051	0.0263122	0.0125319	-0.004316	-0.0037902	-0.0053102	0.00133053	-0.0094244	0.0106046	0.00530938
contig-1004000014	-0.00444868	0.00135139	-0.00786394	0.00692728	-0.00294542	0.00211745	-0.00255643	0.0026673	-0.000562616	-0.00117505	0.00211413	-3.29768e-05				contig-1079000021	-0.0177146	-0.000905215	-0.0106808	-0.0117887	0.00209307	0.0161557	0.0191126	-0.0150731	-0.00930902	-0.00465045	0.0127674	-0.000305962
contig-1004000021	-0.00670456	0.00128237	0.00227251	0.00357783	0.00151116	0.00870263	-0.000557148	0.00454653	0.000566483	-0.00374445	-0.00158118	-0.000150548				contig-10793000008	-0.0186072	-0.00318207	0.00260337	0.0110213	0.0133909	-0.00151351	0.0171984	0.0101435	0.00640001	-0.0188952	-0.00617275	-0.00323865
contig-1004000023	-0.00148965	-0.00427572	0.000645629	-0.00124377	-0.00575095	0.00227702	0.00692777	0.00467255	-0.0128212	-0.00365377	-0.00200008	-2.06701e-05				contig-1080000012	-0.0170157	0.00786511	-0.0153408	0.00504008	0.0124752	-0.00866717	-0.0143133	0.0151122	0.00532856	0.00242339	0.00200062	0.000158463
contig-10041000004	-0.00182357	0.00763139	-0.0012049	0.00433741	0.00267685	0.00357263	-0.00500011	0.00588099	-0.00404348	0.00278322	0.00658222	-5.11548e-05				contig-1082000001	-0.0134056	-0.0115544	-0.0186517	0.0124799	0.00206546	0.00049686	-0.0342541	0.00302609	-0.0058821	0.00614517	-0.0017174	0.00133516
contig-10041000016	-0.000578479	0.00547023	0.00244456	-0.00481463	0.00673769	-0.00849517	0.00671919	-0.001657	-1.37099e-05	0.0016193	-0.000706472	3.70706e-06				contig-1084000017	-0.0163022	0.00315269	0.0150616	0.0154516	-0.000699234	0.0105041	0.0112317	-0.0210651	-0.00606818	-0.00641423	-0.026483	-0.00338948
contig-10042000005	-0.00321622	-4.18272e-05	-0.00368563	-0.00375346	-0.00287326	0.0113058	0.00388524	-0.00357897	-0.00745059	0.000791792	0.00134764	6.1356e-05				contig-1085000022	-0.0156385	-0.0154606	-0.00419608	0.00735026	-0.0108335	0.000855938	-0.00975605	0.0172769	-0.0215445	0.00343181	0.0121545	-0.00283625
contig-10042000008	-0.00448604	0.000432044	0.00153658	-0.00672735	-0.010383	0.00401105	-0.000514145	0.00049549	-0.00275442	-0.000774166	0.00137327	6.79256e-05				contig-1087000022	-0.0156584	0.00188543	-0.0210722	0.0127879	-0.0107745	0.0102474	0.0189142	-0.00468498	0.00092986	0.0119264	-0.00331598	0.00157131
contig-10042000011	-0.00105465	-0.00306528	0.00366226	0.00204623	0.00205613	0.00212082	-0.000274976	-0.00465177	0.00791493	-0.0130963	0.00951972	-9.69297e-05				contig-1088000022	-0.00354384	-0.0242674	-0.00418748	-0.00724048	-0.0276028	0.0198714	0.00436028	-0.00696803	-0.0254334	0.0126086	-0.00644653	-0.0016
contig-10042000013	-0.00616685	0.00484638	-0.00622603	0.00382103	-0.00160104	0.00109983	0.000863687	-0.00286854	-0.00142826	0.00119691	0.00322706	0.000102515				contig-1089000023	-0.0180369	-0.00921212	-0.00472243	-0.00816086	-0.00844278	-0.00902417	0.0138062	0.0112847	0.00943568	0.0170099	-0.00175887	0.000285841
contig-10043000000	0.00529056	0.00643199	-0.00383314	0.0060404	-0.00351768	0.00116307	0.00102273	0.000126847	-0.000622782	-0.000532886	0.000361044	-4.77852e-05				contig-109000000	-0.0168448	-0.00602037	-0.00289385	-0.00866692	-0.030283	0.00388068	0.00714019	0.00105681	0.0215517	-0.00887045	-0.012829	0.00298942
contig-10043000008	-0.0018561	0.00919522	0.00451833	4.48767e-05	0.00433572	-0.00265703	0.00316101	-0.00252873	0.00274326	-8.46984e-05	0.00169674	0.00012687				contig-109000001	-0.00968621	-0.0171029	0.0243312	0.000278736	-0.00225236	-0.0128433	0.0157775	0.00788456	-0.0118351	-0.0010217	-0.0162309	-0.00378291
contig-10043000017	-0.00228699	0.00457125	0.00949151	0.00181992	-0.00112231	-0.00186066	9.18368e-05	-0.00702083	-0.000629458	0.00407694	0.000732516	4.59501e-05				contig-1090000013	-0.00622992	0.0112059	0.0283885	0.00759791	-0.0181007	0.0251233	0.00821567	0.0156917	0.0099453	-0.0200124	-0.00663016	0.00319286
contig-10044000000	-0.00122004	-0.00222681	0.0010785	-0.00242148	-0.00894961	-0.00877042	-0.000548144	0.00985482	-0.00358874	0.0010527	-0.000158219	6.66634e-05				contig-1090000022	0.0132345	0.0080067	-0.0212422	0.0147349	-0.00218952	0.00443024	0.00430865	-0.00427854	0.0290213	-0.0248286	-0.00802073	-0.000553445
contig-10045000003	-0.00271214	0.00327033	0.00913313	9.02194e-05	-0.00246281	0.00534249	0.00381964	-0.00523159	0.00496581	0.000536079	-0.00179248	1.90648e-05				contig-109000003	0.0148949	-0.00166342	-0.019065	0.01953	-0.00740223	0.012468	-0.00098497	-0.00339714	0.0200846	-0.0247025	-0.00693741	0.000540477
contig-10045000005	-0.00561311	0.00193507	-0.00350597	0.0051289	3.88814e-06	0.00368419	0.00240491	-0.00194972	0.00980956	-0.00477713	-0.00257794	6.84401e-05				contig-109000007	-0.0176996	0.00811839	-0.0079547	0.0148177	-0.0141773	-0.0122758	-0.000915338	-0.0092631	0.0130718	-0.00653791	0.00639923	-0.00105387
contig-10047000013	-0.00709366	-0.00458055	-0.00462795	0.00193147	-0.00234703	-0.00280911	-0.00313908	-0.000245519	-0.00030443	0.00326846	-0.00288462	0.000165061				contig-109000010	0.0157149	0.00705497	-0.0171652	0.0104952	-0.0149403	0.00484158	0.00467738	-0.00635528	0.0249479	-0.0141369	-0.00677453	0.000708142
contig-10048000003	-0.00685947	-0.00143917	0.00234199	-2.10567e-05	-0.00282174	0.00614483	0.00590384	-0.00271931	0.00564482	-0.00439361	-0.000521641	8.1411e-05				contig-109000018	-0.0183231	0.00683659	-0.00757418	0.0109283	0.00338579	-0.00790366	-0.0178849	0.00523332	0.00282712	-0.0172167	0.00169725	-0.00156011
contig-10049000000	-0.00106443	0.00938223	0.002109	0.00404386	-3.36717e-05	-0.00411642	0.0029607	-0.000750203	0.005506	3.23064e-05	-0.00165909	0.000152549				contig-1092000002	0.0129592	-0.00142762	-0.0194448	0.0131085	-0.0299141	-0.00492997	0.016026	0.0149422	-0.0225514	-0.0119063	-0.00708517	-0.00112
contig-10049000008	-0.00709739	-0.00377435	-0.00105176	0.00348201	-0.00343077	0.00284478	0.00499958	0.00478913	-0.00276558	0.00109146	0.00152503	-3.15634e-05				contig-1093000009	0.0148587	0.000240726	-0.019343	0.0115169	-0.0271429	0.00426882	0.00464426	0.00442658	0.0117096	-0.0143344	-0.0186371	-0.00124227
contig-1005000000	-0.00780951	0.00336366	-0.00195313	-0.00302673	0.00117955	0.00328188	0.000808446	0.00466264	-0.00228866	-0.00344139	0.00085031	0.000148935				contig-1093000016	-0.016948	0.00732095	0.00853984	-0.0076914	-0.0282323	0.00766521	0.00365898	-0.00765872	-0.017045	-0.0021868	-0.00180535	-0.000951143
contig-10050000013	-0.00372738	-0.00376502	4.9087e-05	0.00134571	-0.000484041	-0.00817205	-0.00163099	-0.00443064	-0.00759517	-0.00982149	0.00520305	4.6295e-06				contig-1094000004	-0.00239495	-0.0269421	-0.00188212	0.00398581	0.00337906	-0.0227454	-0.000231948	0.0160646	-0.014339	-0.0244746	0.00214066	0.0035789
contig-1005000003	-0.00800425	0.00205286	-0.000394979	-0.0032558	0.00401192	0.00103362	0.0020617	-0.00352303	0.0032896	-0.00097101	-0.00510838	-0.000139709				contig-1095000022	-0.0129152	-0.00859009	-0.0164695	-0.0153524	0.0204345	-0.0330288	0.0116837	-0.00934743	-0.00172047	0.00177396	-0.0105799	-0.00162449
contig-1005000005	0.00319306	0.00796815	-0.00454109	-0.00129189	-0.00682823	0.00409433	-0.000958833	0.00108637	-0.00143708	-0.000111502	-0.00100499	-4.33088e-05				contig-11	-0.0165676	0.00106795	-0.0177511	0.0102003	-0.0180705	-0.00104012	-0.00459426	-0.0162719	0.00729167	-0.0164038	-0.00406656	-0.000132629
contig-1005000013	0.0017862	0.00903676	-0.00412626	0.00164233	0.00373459	-0.00234548	0.00243846	0.000117396	-1.60721e-06	-0.00573639	-0.00450618	-4.89634e-05				contig-11000016	-0.0175625	-0.0114602	0.00517205	0.017804	-0.0045846	-0.0042169	0.00993282	0.0084324	0.00762092	-0.00273958	0.010223	-0.00181677
contig-1005000019	-0.00306141	0.00350802	0.00376904	0.0069455	0.00445299	0.00297071	-0.000152511	0.00248211	0.00751057	0.00757974	0.00378317	-0.000130261				contig-1101000000	0.00129282	-0.0224961	0.0114532	-0.00208089	0.0177255	0.00933832	0.0209574	-0.0291726	0.0309819	0.000608988	0.00403775	0.00309043
contig-10053000007	0.00132423	-0.00604673	0.000762743	0.00362017	0.004132	-0.000178949	-0.00478789	-0.00643007	-0.00291796	-0.0101871	-0.00728698	-0.000207961				contig-1102000023	-0.017126	0.00380579	0.0144503	0.020978	0.00283625	0.00742068	0.00817962	0.00901962	-0.00679765	0.0149331	0.0068755	0.00103349
contig-10058000007	-0.00126854	-0.00101884	0.00686931	0.00240828	-0.00353896	-0.00284132	0.00247855	0.0100336	-0.00977421	-0.00110903	-0.00223004	0.000129598				contig-1103000011	-0.0170609	0.005654	-0.0177899	0.0080165	-0.0049537	0.0153731	-0.00546253	-0.000920854	0.00394522	0.0148722	-0.00442236	-0.000919876
contig-10059000001	-0.00121868	0.00748473	0.00429002	0.000972434	-0.00846968	-0.00230026	0.00249497	-0.00547829	-0.00178279	-0.00196425	0.00199977	0.000155219				contig-1103000015	-0.0165677	0.0123172	0.000908687	-0.00161819	-0.00462116	0.0252463	0.00429123	0.000716086	0.00257426	-0.0249428	-0.00843404	0.0026367
contig-1006000000	0.000811059	0.00550246	-0.0045653	-0.0078674	-0.00270703	-0.00604267	-0.00433883	0.00210009	0.0028484	0.00208259	0.000733562	-1.72524e-05				contig-1104000002	-0.0176898	-0.00102654	-0.00724727	-0.00477249	0.0182319	0.0114061	0.0277696	-0.00991106	0.00760012	0.0026865	-0.00166843	0.00316351
contig-10060000009	-0.00372806	0.00649403	0.0076548	0.000738429	0.00117563	-0.000743884	-0.000381293	-0.0049631	-0.000305183	0.00541357	0.000374178	1.10924e-05				contig-1104000019	-0.0194342	-0.0019148	-0.0027383	0.0110692	0.00492553	-0.0164862	0.00749048	0.00611401	-0.000260534	0.0105675	0.00119993	0.00064031
contig-1006000002	-0.00419727	0.00405311	0.0074411	0.00469128	-0.00546844	-0.00114922	0.000519731	-0.00409375	-0.00363802	0.000641631	0.000500559	6.84483e-05				contig-1105000002	-0.00111809	0.0087198	0.0294091	-0.00197845	0.0177693	-0.0158974	-0.00913522	0.0309131	0.0217585	-0.0156231	0.0248764	0.00042889
contig-1006000003	-0.00296891	0.0050768	0.00920821	0.000272848	0.00416863	0.00425398	-0.00353336	0.000803748	-0.00102185	0.00104813	0.000179957	2.92007e-05				contig-1105000011	0.000560034	-0.0229775	0.0115735	0.00315587	-0.015212	-0.0116591	0.00274672	-0.0179742	-0.0226528	-0.0237619	0.0353039	0.00198281
contig-1006000005	0.000541402	0.00791022	-0.00421115	-0.00504532	0.00402563	-0.00436368	0.00555591	0.00194049	0.00155531	0.000712785	0.000138627	-9.74115e-05				contig-1105000023	-0.0150906	-0.0149233	0.000308158	0.00305244	0.0158744	0.00670923	-0.0124243	-0.00775998	-0.0164288	-0.0241372	0.0203153	0.00352844
contig-1006000018	-0.00879838	-0.000367928	-0.00147614	0.00151697	0.00111036	-0.00253913	-0.002558	0.00373181	-0.00103712	-0.00161628	0.00230953	-0.000192602				contig-1106000002	-0.0136933	-0.0136373	-0.0134805	-0.003908	0.0177494	-0.00880272	-0.0146445	-0.0204483	0.0073226	-0.00125742	-0.0295832	0.0014333
contig-1006000021	-0.0012769	0.00738677	0.00870747	-0.000387981	0.00146476	0.0022731	0.00228336	-0.00359067	0.000193518	0.00133592	-0.000461208	-2.37206e-05				contig-1106000014	0.0136531	0.0046197	-0.0221538	0.0157151	-0.0103073	0.00710079	0.00266579	-0.00865016	0.0288664	-0.0170923	-0.00479396	-0.000629658
contig-1006000022	-0.00667449	-0.00297501	0.00392818	0.000648673	-0.00776204	-0.00231307	0.000972085	-0.000461749	0.00270065	-0.00424406	0.00372412	0.000143723				contig-1108000022	-0.0157913	-0.00268455	-0.00151544	-0.0226937	-0.00810809	-0.0214724	-0.0199211	0.0247604	0.0112554	-0.0145236	0.00845822	0.00205147
contig-1006000023	0.00250076	0.00976819	0.00181691	-0.00248136	-0.000894904	0.0028198	-0.00224825	0.00361909	-0.00115185	0.00366112	0.00123482	2.11006e-05				contig-1110000001	-0.0149555	0.00453342	0.0192198	0.0106104	-0.024878	-0.0116394	-0.0143844	-0.00937105	-0.00229038	0.00240017	-0.0137878	0.00168689
contig-1006000024	-0.00115945	0.00231789	0.00633379	0.00237991	-0.00878637	-0.00465982	0.00681069	-0.000787242	0.00242163	-0.00663891	-0.00385371	2.79538e-05				contig-1110000020	-0.0161973	0.003172	-0.00475567	-0.0226044	0.00883488	-0.0210848	-0.00674732	0.0243854	0.0181164	-0.0099258	-0.00820776	0.000496742
contig-10061000011	-0.00718935	0.000986809	0.00456547	0.00295521	-0.00452495	-0.00184355	0.000628081	-0.00318526	-0.000189469	-0.00557699	0.00502057	9.63125e-05				contig-111000011	-0.0166025	-0.00405096	0.0142219	-0.0177711	0.000638589	0.00146463	-0.0131362	0.00358573	0.0191496	-0.00520991	-0.0252224	0.00144914
contig-10063000011	-0.0055871	-0.00446855	-0.00524492	0.00176362	0.000651531	0.00496848	0.000394344	-0.00666655	0.00370781	-0.00441978	0.00164073	-7.0504e-05				contig-111000018	-0.014363	-0.0154314	0.000874161	0.00285947	-0.0261284	0.0219046	-0.00745122	0.00979464	0.00402783	0.00725959	0.0150861	0.00487845
contig-10064000013	-0.00100009	0.00360539	-0.00393339	-0.00523491	0.00887451	-0.00752515	0.00577276	0.000481585	0.000494543	0.000340146	-0.00365081	-2.98867e-05				contig-111000023	-0.0175134	-0.0120341	-0.000228927	0.0166993	-0.000649022	-0.0159351	-0.00374941	0.00796201	0.00859642	0.00241969	0.00191033	0.0044175
contig-10065000003	-0.00226793	-0.000193007	-0.0004363	-0.0055515	-0.00667708	0.00612112	-0.00693424	0.00373771	0.00981778	-0.000679011	-0.00303421	-5.70208e-05				contig-111000024	-0.00270543	-0.0206074	0.0208314	-0.00965171	-0.0215162	-0.0138196	-0.0159819	-0.0172923	-0.000464106	-0.00900169	-0.0219931	-0.00401922
contig-10066000013	-0.00559202	0.000776229	-0.000706693	-0.00308175	-0.00730021	0.0062549	-0.00125574	-0.0028769	0.00769106	0.00501159	-0.00182603	-7.2175e-06				contig-1111000002	0.00155417	-0.0296488	0.00347807	-0.00469287	-0.0104425	-0.0027083	0.0131448	-0.00379006	0.00745289	0.00814169	0.00258474	-0.00139413
contig-10066000023	-0.00561947	0.0031116	-0.00777125	0.00199005	-0.000984147	-0.00528142	0.00178014	-0.00390405	-0.00159639	-0.00170365	0.00179576	-2.25063e-05				contig-1113000012	-0.0182206	0.00740837	-0.00860606	0.00421814	0.00124412	-0.0241486	0.00776951	0.00180416	-0.00271876	-0.00597957	-0.00301343	-0.0045843
contig-10067000001	0.00174897	0.00599005	-0.00730443	0.0072224	-0.0011446	-6.08423e-05	0.003523	-0.000231698	-0.000766041	0.000914627	-0.000730454	0.000162824				contig-1113000013	-0.0081794	-0.0205925	0.00959901	-0.0161733	-0.0297259	0.0104041	-0.00141424	-0.00623329	0.0184987	0.00436394	-0.0209363	0.00268222
contig-10067000007	0.00371543	-0.00240443	-0.000868226	0.00668057	0.00096224	-0.00406792	0.000757891	-0.00652363	-0.00325092	-0.00664408	-0.011401	4.13717e-05				contig-1113000014	-0.0188511	0.00487764	-0.00631536	0.00628146	-0.00946184	0.00648432	0.00922169	-0.00718624	-0.0105123	0.000805159	0.0230663	0.00257428
contig-10068000001	0.000381533	0.00638313	-0.00760023	0.00446981	-0.002797	-0.00495551	-0.00227069	0.000557557	-0.0016967	0.0038573	-0.00420743	-0.000121111				contig-1114000001	-0.0116474	0.00397266	-0.028529	0.00200977	-0.0102512	-0.0145675	-0.0117068	0.0154421	0.0159467	-0.00644502	-0.016872	0.00266021
contig-10068000009	-0.000657651	0.000288426	-0.00762952	0.00394176	0.00104856	0.00336285	0.005058	-0.000644819	-0.00886722	-0.00958504	0.00111502	-0.000114717				contig-1114000023	-7.92337e-05	-0.0275166	0.0046175	0.00549986	-0.0104383	0.00973261	-0.0104369	0.029674	-0.00763444	-0.00199164	0.0105623	0.00168181
contig-10069000005	-0.00364713	0.00129883	-0.0050478	0.00427372	0.00625174	-0.000295025	-0.00160643	-0.00665253	-0.00231915	-0.00620326	0.0105459	-6.80547e-05				contig-1115000000	-0.0175558	0.00455598	-0.0104445	-0.00127238	0.00647949	-0.0258133	-0.011862	0.0173041	-0.00194609	-0.00521818	-0.00402213	-7.2607e-05
contig-10070000001	0.00507208	0.00768049	-0.00446377	0.00420832	-0.00072777	-0.0011223	0.00211397	-0.000347368	0.000356602	-2.35098e-05	0.000721331	-8.3904e-05				contig-1116000011	-0.0184205	-0.00568576	0.00338031	0.0106727	0.00404359	-0.0250753	0.00732732	0.00488708	-0.0049303	0.00077732	-0.0109868	0.00420461
contig-1007000001	-0.00588377	0.00137931	0.00777479	-0.00138929	-0.00594572	0.00196042	-0.0043846	-0.00123283	0.000177389	-0.000467592	0.000799617	0.000128692				contig-1116000016	-0.0180552	0.00934002	-0.00691341	-0.00522264	-0.00711265	-0.0172401	-0.00958576	-0.00270645	-0.00781777	-0.0132853	0.00763963	-0.000165817
contig-1007000002	0.00513187	0.00633699	-0.00440377	0.00595211	-0.00332626	0.00158998	0.000181159	0.000933842	-0.000739892	-0.00169751	-0.000587263	-3.97661e-05				contig-1117000013	-0.00957551	-0.0230681	0.00848709	0.0182522	0.0131287	0.0036043	-0.00189421	-0.00121244	-0.00564627	-0.0241809	-0.00186319	0.00234414
contig-1007000006	-0.00205729	0.00134364	0.00379205	-1.04085e-05	0.00250766	-0.00482173	-3.19096e-05	-0.00987773	-0.00328012	-0.00991833	0.0109602	2.78915e-05				contig-112000001	-0.0191433	0.0022233	0.000444322	0.0185308	0.00245923	-0.0106192	0.00829233	-0.00652577	-0.00112041	0.012109	-0.00400387	0.00481276
contig-1007000007	0.000752607	0.00128729	0.00292813	-0.00108203	0.00519207	0.00499792	-0.0113072	0.00998304	-0.000292048	-0.00336623	-0.000732585	-1.22405e-05				contig-1120000013	-0.00771242	-0.0248996	0.00259181	-0.0255912	0.00156588	0.00890902	0.0109073	0.00174386	0.0123995	-0.0026789	0.00523136	-0.000762369
contig-1007000008	-0.00510684	0.00520204	0.0067324	0.000777558	0.00214854	0.00170813	0.00114029	-0.00357189	-0.00645818	0.00353199	0.00221573	2.49268e-05				contig-112000006	-0.0057767	0.00177133	0.0314043	-0.000678265	0.029039	-0.0237067	-0.0042461	-0.0031649	0.00384484	-0.0194056	-0.012749	-0.00112758
contig-1007000009	-0.00227763	0.00477772	-0.00584393	0.00474825	-0.00611516	0.00356006	0.00357587	-0.000584657	-0.000965486	-0.00876728	-0.00228182	-2.39105e-05				contig-1121000010	-0.0162724	0.000229321	-0.0171507	0.00620543	0.00753949	-0.0121266	-0.0286009	0.0120358	0.00801595	0.00254199	-0.00369037	-0.00122504
contig-1007000013	0.00230595	0.00291478	0.00403	-0.00381077	0.000645065	-0.00858781	0.00931781	0.00438137	-0.0015657	0.00588811	0.0016383	1.49026e-05				contig-1121000012	-0.00375668	-0.0231038	0.00480929	-0.0207087	-0.00900236	-0.0151763	-0.00699986	-0.0137228	-0.00804109	-0.0387772	0.0151118	-0.000995189
contig-1007000014	-7.36726e-05	0.000276023	-0.00158326	-0.00587671	-0.00866788	-0.00449714	-0.0107019	0.00102289	0.00427649	0.00187191	-0.000648292	5.6949e-05				contig-1121000016	-0.0149121	0.0048769	-0.0192912	0.00702934	-0.00817366	-0.0240307	-0.0217275	0.0105362	0.0114344	0.000329561	0.00225801	-0.00330619
contig-1007000019	-0.00205427	0.00238498	-0.00411419	-0.00932689	-0.00614374	-0.00255864	-0.00562966	0.000718091	0.00167329	0.00250516	-0.000866376	8.73536e-05				contig-1122000018	-0.0198472	0.00277727	-0.00330145	-0.00111197	-0.0075653	-0.0113102	-0.000498869	0.00380697	-0.0117146	0.00905602	0.000463074	0.00144932
contig-1007000020	-0.00080291	0.00617899	-4.40663e-05	-0.0096803	-0.00226062	-0.00259678	-0.00180639	0.00221537	0.00475246	-0.00251978	-0.000457738	-7.68759e-05				contig-1122000022	-0.0179703	-0.0025493	-0.0130879	-0.00135658	0.0101231	-0.0142986	-0.0171552	0.006143	0.0091998	0.00485148	-0.012031	7.26643e-06
contig-1007000021	-0.00090059	0.00649668	0.00916544	0.00173139	0.00144652	-0.00164457	-0.000116492	-0.00543684	-0.000852569	0.00276267	-0.000341392	4.7223e-05				contig-1122000024	-0.0186716	-0.00160751	0.00628154	0.00470503	-0.0127653	0.0180252	0.0132425	-0.00992942	0.003544	-0.00482221	0.014324	0.00373186
contig-10071000019	-0.0028387	-0.00198951	-4.42154e-05	-0.00461114	-0.00241708	0.00137802	0.00630466	0.000872207	-0.00239111	-0.0148025	0.0064535	3.29446e-07				contig-1125000018	-0.0158815	0.0129892	0.000513459	-0.00510082	-0.0123549	0.0167188	0.00653202	-0.0214732	-0.0107856	-0.0228694	-0.00622631	0.00350029
contig-10072000002	0.000970404	-0.00100348	-0.00278376	0.00260074	-0.00431188	-0.00292727	0.00608419	0.00355294	0.0148129	-0.00512474	-0.00304473	-0.000121946				contig-1129000008	4.5493e-05	-0.0281786	0.00167271	0.0186337	-0.0171951	0.00612154	-0.00465327	0.00183194	0.0107042	0.00788046	-0.00048088	0.00380037
contig-10072000004	0.000725431	0.00218815	0.00498012	0.000917914	0.00685436	0.00687411	-0.00820793	0.00833732	-0.000996981	-0.0035461	-3.35228e-05	-4.09643e-05				contig-1130000017	0.00156069	0.00599849	0.0292806	0.00640362	-0.00447408	-0.00454631	0.0146433	0.021307	0.0326523	-0.0229132	0.0363309	-0.000167036
contig-10072000019	-0.00479545	0.00252808	0.00125148	-0.00317407	0.00653511	-0.00393144	0.00829666	0.00401348	-0.00537996	-0.00528757	-0.000456383	-3.3276e-05				contig-113000002	0.0115514	0.00517336	-0.0177808	0.0202621	-0.0116801	-0.0096591	0.0297679	0.019948	-0.0223828	-0.019552	-0.0165827	0.00349368
contig-10072000022	-0.00440283	-0.00114408	0.00573754	0.00247399	-0.00859839	-0.0015903	0.00388311	0.00434684	0.00727555	-0.000829205	-0.00146648	0.000112185				contig-113000005	-0.0192586	0.00127589	0.00287881	0.0143649	0.0111404	0.00247272	0.0134774	-0.00981631	0.0028542	0.00566779	0.00751052	-0.000300258
contig-10073000002	-0.00724094	0.00120412	-0.00633156	0.000135659	0.000946285	0.000437271	-0.00484982	0.001551	0.00367019	0.00389816	-0.000479335	-0.000107925				contig-113000018	0.0150356	-0.0025377	-0.0215149	0.00922223	-0.00934549	0.0181561	-0.00993559	-0.00886015	0.017014	0.00184047	0.0169031	0.000280642
contig-10073000020	0.0010075	0.00897783	-0.00586931	0.000107521	0.00138083	0.00338951	-0.00249651	0.00371635	-0.00134489	-0.00355795	0.00022299	-0.000226143				contig-1131000004	-0.0181355	-0.00137442	-0.00980203	0.0234887	0.000441392	0.00539246	-0.00651717	-0.000237667	0.0121561	0.00880457	0.000136675	9.25644e-05
contig-10073000021	-0.00354177	0.0027764	-0.0100437	0.000264167	-0.00534291	-0.000941311	-0.00242109	-0.00275668	-0.00160076	-0.00275282	-0.000993676	9.90861e-05				contig-1131000006	0.0100223	-0.0197162	-0.00601531	0.0150645	0.0310952	0.00341236	-0.00255732	-0.012431	-0.0107189	-0.0220898	-0.00345224	-0.000608606
contig-10074000016	-0.000395758	-0.00024045	0.00257317	0.00290474	0.0061063	0.00373833	-0.00791925	0.0120824	-0.00508707	-0.00230461	0.00174242	-7.32343e-05				contig-1134000003	0.0143494	0.00573422	-0.024379	0.0148364	-0.00251007	-0.00285396	-0.00530799	0.00379966	0.0216342	-0.000937242	0.00618577	-0.00179824
contig-10074000017	0.00607439	0.00556249	-0.00248857	0.00653193	0.000285653	-4.7871e-06	0.0019012	0.000720452	0.000467517	0.00410025	0.0011635	-0.000150874				contig-1134000012	-0.0131555	-0.0223624	0.000820347	-0.00619711	0.00209293	-0.00149629	0.0109456	0.0133437	-0.00569013	0.0119595	0.000345289	-0.00157389
contig-10076000000	-0.00257496	0.00618394	0.000635745	0.00642368	0.00275546	-0.00387973	0.00460784	0.00122906	0.00319395	-0.00224652	-0.0107217	0.000222766				contig-1134000023	-0.0149036	0.00404698	0.0216999	0.0185116	0.00510964	-0.0100797	-0.00648569	-0.00513864	-0.0216454	0.000467178	-0.00667318	-0.00151382
contig-10076000011	0.00108143	0.000472255	-0.00167905	-0.000497203	-0.01206	-0.0069962	-0.00482136	0.00732042	-0.00116927	0.000357086	-0.00117494	8.96635e-05				contig-1135000007	0.0153036	-0.00541377	-0.0194903	0.0109419	-0.020731	0.00378395	-0.0060184	-0.00210894	0.0196461	0.00349102	-0.0145536	-0.00256437
contig-10076000017	-0.00112071	0.00216274	-0.00332614	-0.00751821	0.00471817	-0.00846359	0.00691112	0.00215507	-0.00350694	-0.00200034	0.00133025	-6.83841e-05				contig-1135000018	-0.0147432	0.012921	-0.0113753	0.0243071	0.00355758	0.0221503	0.00324977	-0.00596514	-0.00310287	0.00265458	-0.00698664	-0.00132843
contig-10078000019	-0.00737444	-0.00137732	-0.00132329	0.00294317	0.000273981	0.00234041	0.0030232	-0.000311053	0.00833875	0.00597779	-0.0017903	-3.29541e-05				contig-1139000002	-0.0120887	0.00901038	-0.0267935	0.00498214	-0.0036231	0.0101995	0.0188767	4.20315e-05	0.00357793	-0.0209299	-0.00870539	-0.00153705
contig-10078000023	-0.00707713	-0.00213566	-0.0020998	-0.00255785	-0.00664853	-0.00559376	-0.00215169	0.00311111	0.00114854	0.00197745	-0.00149899	3.26816e-07				contig-114000001	-0.01524	0.00325299	0.0197258	0.000401052	-0.00108745	0.00487976	0.00981894	0.0134507	0.00123189	-0.0363481	0.0112137	-0.00056845
contig-1008000002	-0.000713394	0.00701306	0.00792439	-0.00108867	0.00563696	0.0009288	-0.003435	-0.00102304	-0.00227738	0.00361451	-0.00195593	2.75315e-05				contig-1140000012	-0.00266843	-0.0231768	0.00335773	-0.0202102	-0.0362569	-0.00171372	-0.0134211	-0.0159552	0.00500999	0.00170468	-0.000842113	-0.000730777
contig-10080000023	-0.00310438	-0.00244439	0.00164799	0.00139024	0.00396004	0.0075302	-0.000223126	-0.0048426	0.0015768	0.00261625	-0.0168547	6.73877e-05				contig-114000018	-0.0184985	-0.00337203	0.0099167	0.000749428	-0.000938026	0.018347	0.018381	0.00394824	-0.00960904	0.00407114	0.00208368	-0.00416452
contig-1008000005	-0.00127642	0.00623982	0.00887943	-0.000933828	0.00238931	0.00262091	-0.00635444	0.00108448	-0.000981617	0.000905604	-0.00148771	2.57746e-06				contig-1141000000	0.0164276	0.000426185	-0.0209135	-0.00441554	-0.00372548	-0.010788	-0.00136393	0.00479771	0.00709594	0.0149979	0.0209392	-0.00185737
contig-1008000006	-0.00443297	0.00538356	-0.00650175	-0.0065796	-0.00216413	-0.00100007	-0.00138183	-7.15111e-05	0.000796625	0.00196551	-6.80152e-06	4.4251e-05				contig-1141000007	-0.0118066	-0.020215	0.00453377	0.0167133	-0.00932572	-0.00281869	0.0162882	-0.0105433	0.0186276	0.019604	-0.00632602	0.000148115
contig-1008000008	-0.00802821	-0.00288768	0.000905031	0.00403938	-0.000543205	-0.00321382	-0.000368101	0.00445802	-0.00156364	0.00164088	-0.0015062	-6.79246e-06				contig-1142000013	0.0023881	-0.0272278	0.00083921	0.00861202	-0.0163296	-0.00594599	0.00312987	0.0230173	0.00900043	-0.017536	0.0142985	0.00517771
contig-1008000010	-8.16825e-05	0.00574238	-0.00461921	0.00836205	-0.00461575	-0.000428156	0.000678044	0.00597042	-0.00170438	0.000122845	-0.00105121	-1.5319e-06				contig-1143000005	-0.0133563	0.00800669	-0.0117094	-0.01068	0.0134865	0.0413024	-0.0113226	-0.00785565	-0.0170245	-0.00155747	0.00925094	0.000507217
contig-1008000023	0.00360849	0.0082372	-0.0062389	0.00262502	-0.00263757	-0.00120269	0.00171197	0.000105181	0.000175217	-0.000258896	0.000323458	1.76873e-05				contig-1144000002	-0.0168669	-0.00460299	-0.00798736	-0.00610011	0.0130029	0.0188615	0.0302825	0.00183408	0.0131984	0.00417417	-0.00375734	-0.000835595
contig-1008000024	-0.00525264	0.00177787	-0.00387026	-0.0083964	-0.00102762	0.0056925	-0.000480993	-0.000158181	-0.00369999	-0.000465208	-0.00168175	-3.78695e-05				contig-1150000012	-0.0149624	-0.00618037	-0.0183023	-0.024857	0.00848794	-0.0128161	0.00541819	0.00543826	-0.00489558	-0.0173393	-0.00065796	-0.000812887
contig-10081000004	-0.00531627	0.00132717	-7.60196e-05	0.009279	0.00232351	-0.00241093	-0.00123696	-0.00576045	0.000665862	-0.00274732	0.000590403	1.74255e-05				contig-115000013	-0.0171451	0.0091104	-0.00605297	0.0241041	0.00146272	-0.00927614	-0.00464553	-0.015204	0.0021276	-0.00879611	0.00869378	-0.000806443
contig-10082000003	-0.00227535	0.00381855	0.00833499	-0.00159796	-0.00563159	-0.00407101	-0.00429307	-0.00644226	-0.000352168	0.00189666	0.00308229	6.11199e-05				contig-115000016	-0.0166702	-0.0110029	0.00276351	0.00281078	-0.0171567	0.0011652	-0.00251264	0.0279971	0.0098218	0.0131032	0.0145389	0.00222437
contig-10083000000	-0.00167016	0.00761828	0.00242149	-0.000379104	0.00715678	-0.00686842	0.00285813	-0.00135811	0.00331149	0.00476882	0.000433038	2.05505e-06				contig-115000017	-0.00860867	0.00149461	0.0290123	0.0162795	-0.0192486	0.00549807	0.00875918	0.00708259	0.0209801	-0.0232591	-0.0200174	-0.000550733
contig-10083000023	0.00624921	0.00524735	-0.00319344	0.00653227	-0.0023825	-0.000356297	-6.26637e-05	-0.000536498	-0.00017975	-5.5219e-05	0.00254444	1.12866e-05				contig-1151000006	0.0127414	0.00910036	-0.0223295	0.0138041	-0.00733717	-0.00130839	-0.00259154	0.00241324	0.0246647	-0.025278	-0.0146116	-0.000316003
contig-10084000009	0.000722324	0.00408672	0.00824892	-0.00184039	5.99361e-05	0.00255319	0.0045278	-0.00517456	-0.00357746	0.00849167	0.00581729	1.58752e-05				contig-1151000024	-0.00852945	-0.0210649	-0.00102569	0.0199046	-0.00150715	0.00581008	-0.0391591	0.00598496	0.000204729	0.0118213	-0.00820991	0.00252789
contig-10084000016	-0.0058175	-0.000483215	0.00202375	0.0048397	-0.0050679	-0.00433589	0.000683683	0.00832053	-0.00578651	-2.18134e-05	0.000323859	7.66372e-05				contig-1152000004	0.0148488	-0.00331019	-0.017148	0.0170766	-0.0239287	-0.00730986	0.015117	0.0126766	0.0132774	-0.0120109	-0.00984066	-0.00589424
contig-10086000002	0.000164236	0.0042043	-0.00576198	-0.00632586	-0.00645135	-0.0026735	-0.00594553	0.00189406	0.00648927	-0.00121886	0.00141108	-0.000140796				contig-1154000001	-0.0100559	-0.0237609	0.00783647	0.0111843	0.010971	-0.00118316	0.0207616	0.00536847	-0.00854649	0.00344336	0.00608191	0.00302237
contig-10086000008	-0.00601386	0.00277696	0.00238867	-0.00135373	0.00408194	-0.00460744	-0.00442971	0.000101967	0.0092748	0.00533401	-0.000989288	8.35424e-05				contig-1154000007	0.0147035	-0.00435441	-0.00873966	0.0102435	0.000678186	-0.00554734	0.0214586	0.0380216	-0.0186918	0.0253638	0.0094429	0.00390557
contig-10086000009	0.00117827	0.00939737	-0.00368993	-0.00138867	0.00536578	0.0016783	0.00390084	0.00121295	-0.00110513	-0.0020195	-0.0024991	-9.43505e-05				contig-1155000017	0.00103638	-0.0225251	-0.00967555	-0.0284591	-0.0196744	0.0128626	-0.0101944	-0.00710741	-0.00769639	0.0211618	0.0191656	-0.00265985
contig-10087000003	-0.00369617	0.00345922	-0.00580147	-0.00846735	-6.28832e-05	-0.00570378	0.000348446	0.00144601	0.000843216	-0.000395525	-0.000391466	1.2806e-05				contig-1156000002	0.015375	-0.00726806	-0.00477873	0.0252423	-0.0129934	0.00621848	0.00508779	0.019582	-0.023262	-0.0216493	-0.00718003	0.00299739
contig-10087000009	-0.00761402	0.000150518	0.00258023	-0.000606464	0.00428009	-0.00256597	0.0031889	-0.0048922	0.000743646	-0.00689142	-0.000105546	0.000119648				contig-116000000	-0.0134383	-0.010102	0.0209091	0.00609046	0.00865305	0.0255289	0.0186358	-0.000124808	-0.00630707	0.00309183	-0.0111628	0.00107687
contig-10087000017	-0.000727174	0.00806999	-0.000657634	-0.0047139	0.00787948	0.00220327	8.63703e-05	0.00327786	-0.00286524	-0.00424441	0.000209535	-7.37985e-05				contig-1160000008	-0.0167834	0.00258983	-0.0150029	0.0184743	0.00544644	-0.00873442	-0.0113594	0.0031335	0.0108918	0.0222677	-0.00600479	-0.000499174
contig-10087000021	-0.00697368	-0.00309423	-0.00305869	0.000215487	-0.00527836	-0.00169351	-2.67915e-05	0.00791881	0.00151898	0.00129464	0.00267702	-2.48456e-05				contig-116000003	-0.0192936	0.0010209	-0.00308042	0.0157006	-0.00990929	0.00309853	0.000782971	-0.00556586	-0.00578438	0.00692042	0.0174379	0.000596089
contig-10088000009	-0.00438521	0.0050343	-0.00643839	-0.00124957	-0.00365241	-0.00395662	-0.00800712	-0.000304369	-0.00126004	0.00147672	-0.00118596	-0.000139627				contig-116000007	-0.0135623	-0.0180617	0.013202	0.00782387	0.0209344	0.000593685	0.00419029	0.0129888	0.0019197	-0.000629567	0.00135627	-0.00411653
contig-10088000011	0.00221522	0.00767497	0.000545388	0.00372146	-0.00719128	-8.18993e-05	0.00336694	-0.0012883	-0.00328543	-0.00754401	2.56263e-05	4.3689e-05				contig-116000023	-0.0192555	-0.0032804	-0.000471808	0.0185694	0.00485018	0.000115135	0.0129317	-0.00293052	-0.00260583	0.00209303	0.00821844	0.00393842
contig-10089000009	0.00370181	0.00450105	-0.00518637	0.00768312	0.00090772	0.000666646	-0.00448959	-0.00328243	-0.00319873	-0.0011534	-0.00524989	-7.85814e-05				contig-1161000014	-0.0145149	0.00773009	-0.0186567	-0.00192216	0.0100315	0.0261318	0.0209974	-0.0116612	0.00556784	-0.00638856	-0.00306475	0.000559959
contig-1009000000	-0.00339507	-0.00616481	0.000674702	0.00428984	0.00124342	-0.00491233	0.00440193	-0.00731597	-0.0033224	-0.00194525	-0.00829331	-4.84671e-05				contig-1161000016	-0.0140385	0.0120507	0.0106665	0.023268	-0.01008	0.0123118	0.00843826	0.0117779	0.0209113	-0.0134397	0.0194696	0.00526516
contig-10090000009	0.00542125	0.00607311	-0.00220464	0.00330656	0.000290817	0.00743701	0.000309481	0.00497995	-0.00147132	-0.00189424	0.00132728	-3.71973e-05				contig-1162000005	-0.00497276	-0.0274691	0.00288235	-0.00805844	-0.0180062	0.00593196	-0.0134042	-0.0159537	-0.00271961	0.00416971	-0.00498818	-0.000292528
contig-10090000016	-0.00650475	-0.000809341	-0.00582943	0.00465825	0.00128243	-0.00583898	0.00251591	0.000172737	-0.00297722	-0.00229385	-0.00136814	-0.000351219				contig-1162000012	-0.0183247	0.00779103	-0.00878093	0.00896516	0.00946354	0.0162228	0.0037657	-0.0110645	0.00261122	0.00488741	0.00206183	-0.00105291
contig-1009000003	-0.0017677	0.00176847	0.00581198	-0.0013639	0.00394667	0.0104379	-0.00410119	0.00805055	-0.000710117	-0.0033999	-0.000932528	-1.49362e-05				contig-1164000011	0.00103762	-0.023348	0.00595723	0.0154725	-0.0163173	0.022265	-0.0344839	0.00366488	-0.0102563	-0.00493203	-0.0103244	0.00115795
contig-1009000007	0.00484943	0.00647129	-0.0027555	0.00576598	0.00123624	0.00213797	-0.00250674	0.0048895	-0.000811751	-0.00462898	-0.000779074	-0.000113584				contig-1167000006	9.43753e-05	-0.0272497	0.000793157	-0.00392499	-0.00218591	-0.0178651	0.0195504	-0.0244983	-0.00905416	0.00830766	-0.00868851	-0.00251686
contig-1009000008	0.00306151	0.00563524	-0.000684992	0.0015157	0.00353088	0.00826612	-0.00414625	0.00788331	-0.00363197	-0.00501478	-0.00212156	1.89394e-05				contig-1168000001	-0.0180941	-0.00279869	0.00260185	0.0178241	0.0184981	-0.0166569	0.00396439	-0.00836024	0.0063776	0.0112588	-0.000932606	0.00194076
contig-1009000010	-0.00671015	0.00207608	0.00432731	0.00239707	0.00261643	0.00441053	0.000727363	0.00118379	-0.00745658	-0.00526777	-0.00192072	0.000171124				contig-1168000010	-0.0155757	-0.0013438	-0.0101898	-0.0203562	0.0192249	0.00828337	0.0106669	0.0327038	0.00998317	0.00733697	-0.00735908	0.00255471
contig-1009000012	-0.000310333	0.00781598	0.00780864	0.00188524	0.00315343	0.0026233	-0.003522	0.000205798	-0.00182369	0.00222739	0.000788026	8.96068e-05				contig-1170000007	0.0034234	-0.0268226	0.00495278	0.010155	0.022045	0.0154432	-0.00681357	-0.0103521	-0.00664115	-0.0125422	-0.00590059	0.000959476
contig-1009000018	0.00231976	0.0055556	-0.00806122	0.00657977	-0.00125609	-0.00214838	-0.00189774	-0.00132036	-0.0009665	0.000108752	0.00102414	-0.000204032				contig-117000010	-0.0171668	0.00683532	-0.00357389	0.0207471	0.00165997	-0.0173029	-0.0135171	0.00510671	0.00915773	-0.00119535	-0.024402	-0.00214139
contig-1009000019	-0.00643835	0.00199201	-0.00106112	-0.00497359	-0.00693151	-0.00456336	0.000769281	0.00287148	0.00485395	-0.00153632	0.00162675	9.9988e-05				contig-117000011	-0.0139446	-0.0161901	-0.0010876	0.00603079	0.00200622	0.0238228	-0.000472157	0.0243154	0.0202741	-0.0131655	0.00939797	-0.000739026
contig-1009000021	-0.00461836	0.00479552	0.00651641	0.00313356	-0.00517641	-0.00415075	-0.00190462	-0.00132104	-0.00400659	-9.13131e-05	0.00502309	-4.41358e-06				contig-1171000023	-0.00637807	-0.0247969	0.00167143	-0.00866706	-0.0280811	-0.0167473	-0.00647551	-0.000730373	0.00604975	-0.000537609	0.0185472	-0.000212001
contig-10092000023	-0.0062763	-0.00238735	-4.87261e-05	0.00501671	-0.00120563	-0.00569695	0.00398463	0.00461443	-0.00580701	0.00337767	0.00346592	0.000107807				contig-1173000012	-0.0170778	0.00691983	-0.017012	0.00750086	-0.00588238	0.00963635	0.0043532	-0.0174386	0.00336553	-0.00938392	-0.00468577	-0.000128859
contig-10093000003	-0.00299552	0.00952361	-0.00474209	-0.000942563	0.00142049	0.001761	0.00016698	0.000208263	0.00107988	0.000631036	-0.00354069	0.000238144				contig-1173000014	-0.0180127	0.00959985	0.00118365	0.0126731	-0.00995162	-0.00372335	0.00318766	-0.0150007	-0.0134992	-0.00325857	0.0168263	-0.000924262
contig-10093000005	-0.000597762	0.00482393	0.00757099	6.49484e-05	0.00759098	0.00305064	-0.00608802	0.00522048	-0.00116936	-0.00160667	-0.000313717	-3.43049e-05				contig-1174000001	0.0117079	0.0143549	-0.0160538	0.0130302	-0.00774171	-0.00181182	0.00876961	-0.0122253	0.0121502	-0.0368411	0.0219326	0.000429783
contig-10093000011	-0.00706355	-0.000666809	-0.00335486	0.0052104	0.00265507	0.00319525	-0.000234773	0.000243283	0.00552683	0.00540062	0.000461919	3.67787e-05				contig-1174000002	-0.0173227	0.00512692	-0.00855817	0.0203357	0.0114133	-0.0103375	0.00993259	-0.0128826	0.00914649	-0.0175137	0.000375211	0.000238683
contig-10096000003	-0.00801177	0.00263687	0.000288424	0.0014209	0.00458378	0.00141102	0.00305372	-0.00162077	0.00508212	0.00329187	9.26128e-05	3.90325e-05				contig-1178000001	-0.0172149	0.00765497	0.00252213	0.00368381	-0.0104896	0.0263119	0.0164524	0.00719881	0.00461749	0.0152903	-0.0135031	0.00370759
contig-10096000005	-0.000674872	0.0036825	0.00921516	0.00073999	0.00670857	-0.000226094	-0.00467217	-0.00193274	-0.00253107	0.000914461	-0.00754069	5.96545e-05				contig-1179000002	0.00441963	-0.0236217	-0.00151217	-0.0142034	-0.000369964	-0.0209317	0.0323068	-0.0219872	0.00284976	0.0116075	-0.00582893	6.15018e-06
contig-10097000017	0.00390166	0.0090542	-0.00236581	0.000986206	0.00270522	-0.00339714	0.00407413	0.000827471	0.00258308	-0.00108125	0.00107559	-0.000158395				contig-1180000023	-0.0162735	-0.00679169	0.0184185	0.0188055	-0.00269458	-0.00104372	-0.00631317	0.00514289	-0.00731049	-0.00679176	0.0149923	-0.00504118
contig-10097000019	-0.00649658	-0.00134464	-0.00575152	0.00211035	0.00113129	0.00546073	0.00240585	0.00110634	0.00320343	0.00732341	-9.52578e-05	2.54598e-05				contig-118000009	0.0143178	0.00984855	-0.0161008	0.0184286	-0.0226639	-0.000938712	-0.0104378	-0.000229969	0.0170986	0.00523876	-0.0160968	-0.00226903
contig-10097000023	-0.00472008	0.000327291	-0.00500146	-0.00182679	-0.00154064	0.0101966	0.00288848	-0.00188427	-0.0055435	0.00594114	-9.73999e-05	2.7549e-05				contig-118000014	0.0159146	0.00617229	-0.0144881	-0.00103681	0.00465132	-0.00223943	-0.00501809	-0.00617332	-0.0133286	0.0354233	0.0241242	-0.000696848
contig-10098000002	-0.00780423	-0.00401541	-0.00109064	-0.000270877	-0.00343676	-0.00149527	-0.00376386	-0.00320736	-0.000585257	-0.00422317	0.00293193	-0.000156486				contig-1182000003	-0.0190507	0.00285194	0.00373649	0.00680805	-0.0016129	-0.0155028	0.00608594	0.000860397	-0.0224457	0.00399833	-0.007562	-0.00119602
contig-10098000007	-0.00269757	-0.0034847	0.000725634	0.00402746	-0.00584097	-0.00528815	0.00405177	0.0108556	-0.00593941	0.00122009	-1.80835e-05	5.51049e-05				contig-1183000023	-0.0179269	0.00971452	0.00100808	0.0147946	-0.00219025	-0.00107844	0.000619837	-0.0113878	-0.00569349	-0.0142595	0.0230414	0.00352811
contig-10098000022	-0.0078335	-0.00365777	0.000996409	0.00446352	0.00098977	0.0023407	-0.00276741	0.00279858	0.0012788	-0.00103032	-0.00229545	6.92297e-07				contig-1188000010	-0.0149965	0.0118027	0.0126621	0.0156297	-0.00692129	0.0245777	-0.00364022	-0.0153723	0.00842461	0.0100543	-0.0076655	-0.00528104
contig-10099000002	-0.00725726	-0.00112199	-0.00575488	-0.000222366	0.00271111	-0.000806886	-0.00262053	-0.00461892	-0.00188328	-0.00130393	0.00652345	-1.56864e-06				contig-1188000014	-0.0158379	0.00537178	-0.00827677	0.0123847	0.0202161	-0.00955437	-0.0264026	0.0238341	0.010124	-0.0050411	0.0093269	-0.000372033
contig-10099000022	-0.0050581	-2.41304e-05	0.00476965	0.000345228	-0.00958675	-0.00287471	0.0028093	0.00357066	-0.0049091	-0.00546467	-4.13561e-05	-1.48456e-05				contig-1189000024	0.0108502	-0.00257378	-0.025685	0.0138159	-0.0118603	-0.00427858	0.0189793	0.0279362	0.01204	-0.0115799	-0.0227988	-0.00308711
contig-101000000	-0.00845254	0.000331256	-0.00219054	0.00242671	0.00550806	4.81322e-06	-0.000965739	-0.00127873	0.000346744	-0.000336205	0.0028288	0.000107673				contig-119000000	-0.0185854	0.0022797	-0.0101085	-0.00167296	-0.0222904	-0.00300285	-0.00190938	-0.0040528	-0.00890346	0.0105287	-0.00058414	-0.00331527
contig-1010000001	-0.000783841	0.00160895	0.00627456	-0.00190418	-0.00235512	-0.00110063	-0.0114765	0.0093629	-0.00134716	-0.000437704	-0.000403511	-4.03176e-05				contig-119000001	0.0151935	5.56833e-05	-0.0219636	0.0175169	-0.0149178	-0.00125182	0.00193817	-0.00271141	0.0151619	-0.013584	-0.00231062	-0.00107204
contig-1010000002	-0.00784725	-0.00144759	-0.0014156	0.000125796	-0.0020664	0.00193019	-0.00570419	-0.00307106	0.00483912	-0.00510967	0.000883506	-4.40248e-05				contig-119000003	-0.0149623	0.00780697	-0.0212601	0.00465104	-0.019648	0.00157059	0.0142096	0.00647919	-0.0107853	0.00397765	0.00827446	-0.0019662
contig-1010000003	0.00202989	0.0053975	-0.00292119	0.00672541	0.00776575	0.000475864	-0.00529402	-0.00152754	-0.0022844	-0.00309027	-0.00520769	-1.85195e-05				contig-1191000010	-0.0176787	-0.00524296	-0.00569904	-0.0192359	-0.0176997	0.0134659	0.00967089	-0.0117355	0.00171418	-0.00562929	0.00637532	0.00101045
contig-1010000005	-0.00811651	-3.98925e-05	-0.00221072	-0.00157424	-0.00288927	0.00532807	-0.000372696	0.000502062	-0.00371299	0.00137252	-0.00530511	-2.75705e-05				contig-1191000021	-0.00688332	-0.0214936	0.0137367	0.00416497	0.025054	0.000387051	-0.0182572	0.00294275	0.00174666	-0.0308058	0.00631054	0.00287206
contig-101000001	-0.0075238	0.0013888	-0.00114481	-0.00609997	-0.00390111	0.00219948	-0.00124548	0.000571823	-0.000169727	-0.00224498	-0.00447001	-9.084e-05				contig-1191000023	-0.0191006	0.00169855	-0.000126791	0.0179904	0.00218546	-0.0161824	-0.000624385	-0.00638856	-0.00364608	0.0053534	0.0101958	-0.00309447
contig-1010000015	-0.000429652	0.00435374	0.00823253	0.00308141	-0.0037263	-0.00432365	-0.00474824	-0.00670528	-0.00259256	0.00118649	-0.00440839	8.87e-05				contig-1192000012	0.00369574	-0.0282239	-0.0038981	-0.00409177	0.0168937	-0.0116961	-0.0139841	-0.00760862	-0.00429659	-0.00724334	0.000915878	-0.000444943
contig-1010000017	-0.00150538	0.00428048	0.0109156	0.000216032	0.000308426	0.00155025	-0.0027966	-0.00296166	-0.00204906	0.00263603	-0.0026276	5.01128e-05				contig-1193000018	-0.014859	-0.0109384	0.00462154	-0.0107495	-0.00961496	0.034405	0.0160356	0.0161761	0.0118332	-0.00218273	0.00282248	0.0011125
contig-1010000018	0.00442161	-0.000990362	-0.00257744	0.00571782	0.00593595	0.00107888	-0.00906086	-0.00287808	-0.00437487	-0.00448733	-0.00356468	2.27332e-05				contig-1197000012	0.000406348	-0.0254432	-0.00539111	-0.0102135	-0.0255038	-0.0122601	-0.0159698	0.0231595	-0.00964313	-0.00484345	-0.0068725	0.00132669
contig-101000002	0.00383069	0.00986524	-0.00191587	0.00164718	0.00221879	0.000674259	0.000767495	0.00179676	-0.000506727	-8.61668e-06	7.49044e-05	-0.000215717				contig-1198000001	-0.00187834	-0.0272053	0.0041798	-0.00639781	-0.0154069	-0.00791881	0.0190817	0.0222922	-0.00980728	0.00547155	-0.00667504	-0.000754467
contig-1010000021	-0.000954047	-0.000124526	3.06511e-05	-0.00180299	0.0021729	-0.000155945	0.00817622	0.00197844	0.015837	-0.00552924	-0.00306517	-5.90379e-05				contig-12	-0.0148337	-0.0168396	-0.000743192	0.019695	-0.00619585	0.019681	0.00878197	-0.000825257	0.00150745	0.00774519	0.00659492	0.00285602
contig-1010000022	-0.0054889	0.00428637	-0.00286163	0.0026008	0.00528065	-0.00325995	0.00403882	-0.00397698	0.00643176	-0.00123635	0.0068598	-8.68357e-05				contig-120000001	-0.0155976	0.00249369	-0.0233685	0.0132147	-0.0113374	-0.00245914	0.0020154	-0.0135124	0.00397567	0.00126332	-0.0044885	-0.00514748
contig-101000003	-0.00408926	-0.00220674	-0.00304081	0.00956544	-0.00381504	-0.00135507	0.00164041	0.00471336	-0.000633017	-0.00419898	-0.000816125	0.000100574				contig-12000006	-0.0169934	0.0118543	0.00444132	0.0173045	0.00750051	-0.00669732	0.0132541	-0.00578598	0.0124701	-0.014186	-0.00184349	-0.00147213
contig-101000004	-0.00412882	-0.00317991	0.00731299	0.0042915	-0.0033089	-0.00486017	0.0039848	0.00115906	-0.00336947	-0.00102109	-0.00706297	-7.92346e-07				contig-12000010	-0.0193568	0.000777235	0.00239873	0.0164729	0.00108401	0.0087053	0.0120558	-0.00152331	-4.46229e-06	-0.00849334	0.010361	-0.00280039
contig-101000005	0.0043853	0.00797936	-0.00395684	-0.00154388	0.00256133	-0.00279084	0.00595503	0.000950098	0.000496115	0.000156647	0.00185732	5.74063e-06				contig-12000020	-0.0187404	-0.00724904	-0.000979522	0.0209715	0.00131484	0.00224067	0.00257942	0.00341477	-0.00357527	-0.000127752	0.0120005	0.00413358
contig-101000006	0.0045446	0.00589011	-0.00426717	0.00718227	-0.00405367	0.000580411	0.000419936	0.000232327	-0.000553243	-0.00233181	-0.00139277	-3.69975e-05				contig-1202000018	-0.0162667	0.00277794	-0.00768882	-0.000585422	0.00442093	0.0135155	-0.00759471	0.0215985	-0.0396932	-0.00444587	-0.0130574	-0.00186979
contig-101000007	0.000217519	-0.00373317	-0.0021561	-0.000694044	-0.00831256	-0.00466427	-0.00342272	-0.00197992	-0.00794028	-0.0110547	0.00364475	0.000111228				contig-1203000005	0.00150414	-0.0259559	0.00390242	-0.00788987	0.0261031	-0.01139	0.0160092	-0.0104903	-0.0204846	-0.00558485	-0.0024583	-0.000608276
contig-101000008	0.000332125	0.00981198	0.00175874	0.00508859	0.00198736	0.000962536	-0.00341614	8.20737e-05	-0.00224318	0.00094888	0.00028449	-8.9439e-05				contig-1203000010	-0.0183966	0.00348403	-0.008018	0.0100194	-0.0146133	-0.01714	-0.00174509	0.00563316	-0.011714	0.00601691	0.0118849	0.00297532
contig-101000009	-0.000444831	0.00922036	-0.00131477	-0.00306167	-0.0015906	-0.00596638	-0.000405653	-0.00601785	0.00115798	-0.00214719	0.00181629	-7.35049e-05				contig-1203000016	-0.000156817	-0.0233783	-0.000501078	0.00231542	-0.0389167	-0.00384917	-0.00468535	-0.0208513	0.0189247	-0.00676116	0.0139401	-0.000248285
contig-101000010	-0.00490929	-0.000729484	0.00258518	0.00696454	-0.00320953	-0.00705155	0.00579181	0.00354536	-0.00359483	-0.0015384	0.00102276	-1.06236e-05				contig-1204000006	-0.00612074	-0.0198458	-0.0124003	-0.0222428	-0.0156597	0.0111081	-0.0356631	0.00951399	0.00286659	0.00505011	0.00993278	0.000752599
contig-101000011	-0.00339725	0.00511397	0.00155296	0.00644592	0.00104165	-0.00864348	-0.00268317	0.00264504	-0.00518486	-0.00278459	0.001918	0.000173556				contig-1204000010	0.0147091	0.00341667	-0.012767	0.0298671	0.00388164	0.00894064	0.00982365	0.0125279	0.0234998	-0.0196941	0.0025392	0.00447552
contig-101000012	-0.0067217	0.002256	0.00341361	-0.000374046	0.00727139	-5.2723e-05	-0.00230186	0.0033101	-0.00701033	-0.00150979	-0.000876068	0.0001067				contig-1208000000	-0.0184853	0.00689555	0.00667261	0.0156454	-0.00750868	0.000193005	0.00819949	-0.00490281	-0.0157294	-0.00774365	0.0040488	-0.00103424
contig-101000013	-0.002299	0.0050639	-0.00916472	0.00476032	0.000825843	0.00276207	-0.00245958	-0.00202791	-0.00215903	0.00267178	-0.00018095	1.81814e-05				contig-1208000010	-0.0160369	0.0102618	-0.0112541	-0.0105133	0.00926108	-0.00501662	0.0121994	0.00953321	-0.0271884	-0.014446	0.00812993	0.00108927
contig-101000014	-0.00654055	-0.00246871	-0.00478076	0.00658988	0.00343099	-0.00104811	0.000792414	-0.000996259	-0.000848939	0.00224749	-0.00258857	-0.000180852				contig-1210000007	-0.00766513	-0.0194242	0.0158094	0.0208373	0.00879395	0.0291952	-0.00374496	-0.0111396	0.0145679	-0.00412789	-0.00758525	0.00268628
contig-101000015	-0.00546908	0.00126442	0.00296518	-0.00541025	-0.000719403	0.0078649	-0.00497392	0.00349593	0.00438425	-0.00343813	-0.00287568	1.65315e-05				contig-121000005	-0.0169934	-0.00902572	-0.00684103	0.0184871	-0.00308415	0.0115577	0.0103799	-0.011046	0.0198905	0.012741	0.00180065	0.00318219
contig-101000016	-0.00652782	0.00358459	-0.00660981	-0.00397942	0.00231476	-0.00211174	-0.00186024	0.000987286	-0.00176345	-0.000849844	0.000967946	-0.000185131				contig-1211000011	-0.00437349	-0.0237666	-0.00298495	-0.0259128	0.0172233	-0.0121833	0.00871329	-0.023853	0.00307929	-0.0111247	-0.0130483	-0.000454365
contig-101000017	0.000718262	0.00764218	-0.00677683	0.0012732	-0.00629012	-0.000283163	-0.000407633	0.0031529	-0.00172724	0.00177324	-0.00538896	0.000166521				contig-1214000009	-0.0135334	-0.0153556	-0.0030583	0.010199	-0.00194274	0.00325127	-0.013609	-0.00896016	0.0415202	-0.013206	-0.0043931	0.00529553
contig-101000019	-0.00544715	-0.00209252	-0.000252802	0.00317701	-0.00209336	-0.000770127	0.00552432	-0.00179242	-0.00315675	-0.0115211	0.00829799	0.000111298				contig-1214000012	-0.0186122	0.00586509	-0.000905245	0.0111793	-0.00298054	-0.00416882	0.0201799	-0.0118248	-0.00879809	0.0110011	-0.0110509	-0.00529552
contig-101000020	-0.00696513	0.0010227	-0.00536427	-0.00402303	-0.00325204	0.000269003	0.00270488	0.00317876	0.0016195	0.00574409	-0.000144473	2.64547e-05				contig-1218000019	0.00209566	-0.0245021	0.00926112	0.0117286	0.0208202	0.0236348	-0.0172871	0.00470697	-0.0154168	-0.0124479	0.00221257	0.00101906
contig-101000021	-5.16673e-05	0.00475226	0.00373089	-6.96919e-05	0.0091068	-0.00295687	0.00362695	0.00527179	0.00506369	-0.00653463	-0.00783399	-9.99106e-05				contig-1219000000	0.00130381	-0.0293677	-0.000229636	-0.00308903	0.00919967	0.00617846	0.00751802	0.0187544	0.0110858	-0.000184399	-0.0025035	-0.000462088
contig-101000023	-0.0073233	-0.000581208	0.00253235	0.00236314	-0.00265155	0.00305196	0.0030031	-0.00030538	0.0087238	-0.00421462	0.000760571	-0.00011736				contig-1219000020	-0.0180506	0.000413171	-0.00545941	0.0202118	0.0102341	-0.0150189	-8.37101e-05	-0.0214068	0.00326909	-0.000923107	-0.00215755	-0.00186608
contig-101000024	0.00128441	-0.00215091	-0.000919882	0.00378234	0.00298764	-0.00282293	-0.00751371	-0.00618447	-0.00600446	0.00495447	-0.0146572	0.000101753				contig-1220000012	-0.0155785	0.00243811	-0.00675757	0.00561903	0.0302098	-0.0158925	0.00573514	0.0167998	0.0248602	0.0148022	-0.0139698	-9.54542e-05
contig-10101000005	-0.0074004	-0.000249335	-0.000543445	-0.00112606	-0.00654375	-0.00161083	-0.00403656	5.17424e-05	0.00646254	0.0043907	-0.00123369	-4.69003e-05				contig-122000007	0.0106355	-0.0171338	-0.0135937	0.0293333	0.0044263	0.0110309	0.00093027	0.00544103	-0.00464226	-0.024893	-0.0108036	0.000229957
contig-10101000011	-0.00341939	0.00403867	0.00666867	-0.00311294	0.00276213	0.00542889	-0.00514295	0.00414222	-0.00733021	0.000259145	-0.00166307	9.24998e-05				contig-122000013	-0.0176698	-0.00327634	0.0107411	0.0264835	-0.00406329	-0.00465572	-0.00576898	0.0051923	0.00488611	0.000773491	0.00694506	0.00459977
contig-10102000003	-0.00298976	-0.00298949	-0.00163658	0.000662606	0.00219277	-0.0086019	0.00462974	0.00455716	-0.00811279	-0.00805839	0.00697024	6.76503e-05				contig-122000018	-0.0185299	0.00429147	-0.00313033	-0.00539954	-0.0089462	-0.0013313	0.0100343	0.00277314	-0.0287264	-0.0125542	-0.00537934	0.00531108
contig-10103000012	0.000366665	0.00937236	-0.00228809	-0.00159298	0.000156116	-0.000762645	0.00704616	-0.000932134	-0.0057239	-0.00214906	0.00149306	-4.05843e-05				contig-122000022	-0.0186322	0.007388	-0.0025418	0.0121346	-0.00425693	-0.0163788	0.00616928	-0.0105546	-0.0116649	-0.0045289	0.00243625	0.00189323
contig-10103000017	-0.00521795	-0.00321933	-0.0048475	0.00303733	0.00185991	-0.00244871	-0.00221898	-0.00414999	-0.00249425	-0.00596895	0.0114754	1.13989e-05				contig-1222000015	-0.0152904	0.0115707	0.00194203	0.0105058	0.00239293	-0.0135586	-0.0100684	-0.000329934	0.00979505	-0.0407035	0.0171503	7.11997e-05
contig-10104000008	-0.00594759	-0.00425412	-0.00289776	0.00454635	-0.00332514	0.00132195	0.000385583	-0.00432467	0.00791642	0.000413641	-0.00387221	5.76189e-05				contig-1224000000	-0.0181241	0.0127012	0.00112751	0.00837862	-0.00858006	0.00761192	0.00878247	-0.00393388	-0.00364723	-0.00455805	0.0060336	-0.00368142
contig-10105000003	-0.00169871	-0.00121513	0.00752411	0.00666083	-0.00236019	-0.00226144	0.00428778	0.0015263	-0.000782674	-0.00121333	0.012057	-1.80007e-05				contig-1224000001	-0.0177743	0.00763203	-0.000479379	-0.000199711	-0.00789943	0.0112282	0.0219646	0.0122197	0.00105662	-0.00609012	0.0263002	0.00315066
contig-10105000017	-0.00252393	0.00296813	0.00652271	-0.00241651	-0.00453621	0.00834873	0.00593257	-0.00625259	0.00033378	0.00112653	-0.00201289	-5.48477e-05				contig-1224000006	-0.016734	-0.00654019	-0.0124744	0.0017373	-0.0213602	0.00376974	-0.0156562	0.00318859	0.00522832	-0.0204944	0.0153173	0.00102564
contig-10106000002	-0.00125918	-0.000729261	0.00436638	0.00345025	0.00313726	-0.0014634	-0.000213189	-0.0078565	-0.000637059	0.0148574	0.00520774	6.40328e-06				contig-1225000015	-0.0177876	0.00740894	-0.00418905	0.00617142	-0.0225276	-0.0120348	-0.0134843	-0.00280407	-0.00725194	0.0131571	-0.00520624	-0.000553365
contig-10106000019	-0.000653658	-0.00199673	4.07871e-05	-0.00309663	-0.00756903	-0.000678364	-0.00282951	0.00223345	0.0156213	-0.00231721	-0.00258461	4.34722e-05				contig-1225000022	-0.0166865	0.00616674	-0.0119307	0.0229278	0.00195708	0.00210114	0.00976006	-0.00174733	0.00367572	0.0258113	0.00487416	0.00124874
contig-10107000007	-0.00289961	0.00193714	-0.0062809	0.00723268	-0.004318	0.00173842	0.000991591	0.00325818	-0.00823462	-0.00352806	0.00213976	2.92699e-05				contig-1229000004	0.00819307	-0.0226345	-0.00930455	0.00665448	-0.0151395	-0.00318207	0.0123128	0.0232419	-0.0257948	-0.00717582	-0.00996723	-0.000233245
contig-10107000021	0.000632849	0.00730571	-0.0067418	0.00696878	-0.000179544	-0.00127456	-0.000457992	-0.000735094	0.00102311	-0.000114281	3.784e-05	5.65763e-06				contig-123000000	-0.0126069	-0.00592679	0.0233877	0.0159781	0.00505719	0.0191239	-0.00158803	0.0086083	0.0228856	0.00146218	-0.0238092	-0.0026596
contig-10108000019	0.0050462	0.00790354	0.000311498	-0.00117447	-0.00168765	-0.00206788	-0.00619503	0.0005272	0.0012058	0.00197668	0.00575067	-4.95091e-05				contig-1230000001	-0.0186111	0.0085282	0.00726599	0.00430243	0.000837004	0.00468899	0.0100825	-0.00083219	0.00220065	-0.0160799	0.0167253	-0.00119451
contig-10109000023	-0.00434534	-0.00168734	-0.00294818	-0.00328384	-0.00683533	0.0098035	0.00557018	0.00196454	0.00063967	0.00206072	-0.00239225	8.09815e-05				contig-1230000003	-0.006772	-0.0265438	-0.0027411	-0.00154031	-0.0120976	0.000622436	-0.00369531	-0.0125227	0.0152777	0.0245342	0.00224347	0.00113859
contig-1011000000	-0.00621049	-0.000359157	-0.00600921	0.00414849	0.00299281	0.00128623	-0.00208046	-0.000221022	0.000213163	0.00884958	0.0021334	2.08695e-05				contig-123000002	-0.00116282	-0.0218528	0.0224807	-0.000337925	0.0286674	-0.00150691	0.0024291	0.00405119	-0.00439863	-0.00743961	-0.0161823	-0.000815992
contig-10110000008	-0.0068268	-0.00178626	0.000445839	-0.000852857	-0.00590245	0.00381331	0.00705987	0.00482739	0.00183907	-0.00125569	0.00388247	0.000111529				contig-1230000024	0.00526129	-0.025518	-0.00124326	-0.00990756	0.00890668	-9.0773e-05	-0.0180771	-0.012328	0.0073571	0.0286066	0.0211969	-0.00184082
contig-1011000003	0.00509752	-0.00348179	0.000530548	-0.00166302	0.00175388	0.00289459	0.00243757	-0.00184309	0.000603129	0.0114687	0.0115213	4.28426e-05				contig-123000006	-0.0179737	-0.00762975	0.0105049	0.0135621	-0.00428645	-0.010245	0.00585971	-0.0123223	-0.00891948	0.011413	0.00157761	0.00220277
contig-1011000007	-0.00362775	0.00813558	-0.00370797	-0.00499959	0.00326345	-0.0020367	0.0018614	0.0023489	0.00243989	0.00040801	0.00131737	-0.000116726				contig-1232000021	-0.000275868	0.00540978	0.0285011	-0.00405377	-0.0372882	-0.00756519	-0.0202865	-0.0227952	-0.0135045	-0.0173153	-0.00694339	-6.20446e-05
contig-1011000010	-0.00229827	-0.0011692	0.00881884	-0.00208854	-0.00321897	-0.00470174	-0.00192004	0.000697927	-0.00478731	-0.00298237	-0.0114993	-1.14446e-05				contig-1233000007	-0.0160077	0.00624187	-0.00130394	0.00297968	0.00589119	0.023117	0.023383	0.0282681	0.0156883	0.00186889	0.0179125	-0.000357731
contig-1011000012	0.000599196	-0.000836081	0.00353364	6.38315e-05	0.00466932	-0.00482368	-4.62936e-05	-0.00870361	-0.00321766	0.00215708	-0.0172501	6.75637e-05				contig-1236000000	-0.0147021	-0.0137993	-0.00682765	-0.0272627	-0.00572503	-0.00688602	-0.00383201	-0.000599401	-0.010591	-0.0225067	0.00346197	-0.0039748
contig-1011000013	-0.00855911	-0.00124176	-0.00341219	-0.000689143	-0.000616874	-0.0045122	-0.000336569	0.00118366	0.00211349	-0.000541424	0.00170948	0.000117752				contig-124000000	-0.0132709	-0.015789	0.0133132	0.00669741	-0.0265217	-0.0120745	0.00318015	-0.00955644	0.0131919	-0.00834633	0.00696668	-0.00218218
contig-1011000015	-0.00760056	0.00480586	-0.00110714	-0.00386292	-0.000412425	-0.00398344	0.00169431	0.000998994	-0.000907641	0.000334372	-0.00196618	0.00016955				contig-1240000004	0.0149902	-0.00749586	-0.0163648	0.00819498	-0.00989442	0.0131335	0.00590571	-0.00644185	-0.0194554	-0.00623067	0.0360881	0.00162153
contig-1011000020	-0.00375957	0.00559043	-2.18376e-05	-0.0091529	-0.00269167	-0.00172206	-0.0029441	-0.00161439	-0.000588549	0.00349132	-0.000648873	0.000132913				contig-1240000012	-0.0152243	-0.010757	-0.0141774	0.0093772	0.00121662	-0.00539367	-0.021843	-0.00163139	-0.014205	0.0172625	-0.0236662	-0.00183827
contig-10112000004	-0.00847233	-0.000748291	-0.00227296	0.000363529	-0.00490366	-0.00244575	-0.00289572	0.00254704	-0.000744144	-0.000698916	0.000103196	0.000120048				contig-1240000013	-0.0139251	-0.0068182	0.017342	-0.0195856	-0.00295187	-0.00341437	0.0156063	-0.0277816	-0.0197397	-0.0111635	-0.0121736	0.00277154
contig-10112000005	0.0010376	0.00197058	0.00262474	2.88395e-05	0.00753858	0.00655456	-0.00801847	0.00939185	-0.00223093	-0.00536231	6.68959e-05	-6.39743e-05				contig-124000009	-0.0179611	-0.00248952	-0.0150426	0.0175236	-0.00871886	-0.00178611	-0.00301079	0.00631286	-0.00032597	-0.00844109	-0.00026797	0.000652319
contig-10112000008	-0.00865961	0.000426453	-0.00296664	0.00277169	0.00104727	0.000409661	0.000855224	0.00421567	0.000390705	-0.000578117	-0.00063625	0.000270364				contig-124000018	-0.01842	-0.00100235	-0.0109995	0.0213891	-0.00320751	0.00965644	-0.0037683	-0.00354324	-0.00157672	-0.00425736	0.000134049	0.000450471
contig-10112000020	-0.00522904	0.00664261	0.000943396	-0.000674681	0.00663142	-0.00467073	-0.000795593	-0.00128479	0.00123917	0.00557604	0.00258718	1.90458e-05				contig-124000020	-0.0163245	0.00960472	-0.00940133	0.00461967	-0.00909589	-0.0261445	-0.00204867	0.00485313	-0.0223679	-0.010927	0.00541684	0.000508784
contig-10112000023	-0.00113458	0.00534255	0.00650457	0.00453784	-0.000610393	-0.00494018	-0.00251346	-0.00885604	-0.00225139	-0.00334758	-0.000104817	-1.51584e-06				contig-1241000015	0.0134599	0.00622016	-0.0200325	0.0189898	-0.0111921	0.00273	0.00957822	-0.00341729	0.0210716	-0.0270019	-0.0155243	0.000194299
contig-10113000004	0.00432345	0.00532293	-0.00703086	0.00528626	-0.00288952	0.000578529	-0.00257684	0.000659869	-0.00409902	0.000691151	-0.000693151	-0.000212185				contig-1244000002	-0.0185433	0.00299942	-0.00834605	0.0126704	-0.00247099	0.0144522	0.0151017	0.00786884	0.0103477	0.00230774	0.0102122	0.000628411
contig-10114000004	-0.00689326	-0.00306642	0.000783698	-0.00026858	-0.00240336	-0.00391916	-0.00481335	0.00785743	-0.00374118	-0.00159598	-0.00313208	0.000114981				contig-1244000023	0.00996227	-0.0191937	-0.0133089	0.0103452	-0.0209978	-0.0156963	0.0222772	0.0149481	0.00618173	0.00174244	-0.0110152	0.00158389
contig-10114000022	-0.00669681	0.00064885	-0.0010364	-0.00215055	-0.00567557	0.00274816	-0.00366599	-0.00563408	-0.00650716	0.000651983	0.00637301	7.73933e-05				contig-1246000014	-0.0117502	-0.0128224	-0.0107746	-0.0392078	-0.00726038	0.0111485	0.00239207	0.000118798	-0.00346717	0.00336416	-0.0200446	-0.00217276
contig-10115000004	-0.00446123	0.00492088	0.00402155	-0.00389378	0.00480368	-0.00867358	-0.000823024	0.00207677	-0.000586483	-0.00331217	0.00110358	4.50353e-05				contig-1247000000	-0.0132846	-0.0198793	-0.00253856	-0.00761868	0.00901205	0.00692276	0.0149599	-0.00677568	0.0141135	0.0189444	-0.0158677	0.00269561
contig-10115000023	-0.0067207	-0.00382587	0.00185106	0.00233177	0.000943222	-0.00774531	-0.000472813	0.00165023	-0.00627824	-0.000555493	-0.000524215	0.000108278				contig-1247000003	-0.0182289	0.00865302	-0.0109939	0.00125982	-0.00785632	0.00973137	0.00361496	-0.0159827	-0.000205299	0.00707408	0.00293695	-0.000777501
contig-10116000004	-0.00724847	0.000486487	0.00142054	0.00742191	0.000955492	0.000219256	0.00368784	-0.000644432	0.000181742	0.00313073	-0.00148273	-0.000163342				contig-1249000023	-0.00929923	-0.0160201	-0.0200147	-0.0103649	-0.0149508	0.0203407	-0.0173844	0.0230003	-0.00339448	-0.0138593	-0.00859452	-0.00139398
contig-10117000002	-0.00123761	0.00646253	-0.00159522	-0.00978669	-0.00253812	0.00194429	0.00201736	0.000974189	0.00200386	0.00185377	-0.00144157	2.90352e-05				contig-1250000003	0.00988028	-0.0198641	-0.0181367	0.0113873	0.00922164	0.00220132	-0.0197749	0.0100195	0.00447741	-0.0150487	0.011049	-0.00319923
contig-10117000004	-0.00426976	0.00304843	-0.00487152	0.00881849	-0.0041077	-0.000618284	-0.0014666	-0.00319829	-0.00254903	-3.35619e-05	-0.000583407	-0.000125164				contig-1250000010	0.00170529	-0.00392721	0.0335389	0.0201263	-0.00752806	-0.0224019	-0.0126536	-0.0227208	0.00367895	-0.00571323	-0.0094133	-0.00426148
contig-10118000004	-0.00373014	0.00163911	-0.00883835	0.00549714	-0.000371567	0.000594161	0.000617371	-0.00399025	-0.00144853	-0.00384929	-0.00678874	4.59577e-05				contig-1250000013	2.30807e-05	-0.023902	0.000911769	-0.000333053	-0.0258974	0.0266345	-0.0290347	0.00707627	-0.00513873	0.00385895	0.00925966	0.00254232
contig-10118000007	-0.00264902	-0.00209481	0.00232938	0.00233432	-0.00623175	-0.0100405	0.00258486	0.00859351	-0.00478913	-0.0021378	0.00192084	4.98285e-05				contig-125000010	-0.012613	-0.0190168	-0.00465814	0.015099	0.0192763	-0.00274642	-0.00641691	0.0222728	-0.0164659	0.000259522	0.00422711	-0.00360916
contig-10119000013	-0.0073238	0.00106274	0.00465068	0.00399484	-0.0030854	-0.00438923	0.00173981	0.000181667	-0.00248523	0.00355671	0.00179836	0.000109691				contig-125000019	-0.0183113	-0.00952764	0.00899634	0.00232499	-0.0046796	-0.00142825	0.00434901	0.0116807	0.0170905	-0.00644702	0.00332024	0.00231553
contig-1012000011	-0.00439701	0.00148093	-0.00878477	0.00571934	-0.000585725	0.0022738	0.00311977	-0.0018108	0.00189701	-0.00315468	-0.00209629	0.0001097				contig-1251000005	0.0128025	0.00383446	-0.0197625	0.0168096	-0.0241348	-0.000726338	0.018677	0.00388699	0.0139254	-0.0232561	-0.0207168	-0.00141002
contig-1012000012	-0.000620722	0.00203828	0.00438682	0.00787868	-0.00394899	-0.00512808	0.00164489	-0.00690284	0.00229065	-0.00781953	-0.00351126	6.56406e-05				contig-1251000021	-0.00807454	-0.0238734	0.0064677	0.0154076	0.0260256	0.0102935	-0.00915682	-0.00353334	0.00362756	-0.00257848	0.00824826	0.000359036
contig-1012000013	-0.00420529	-0.00390739	0.00281432	0.00609514	-0.00334114	-0.00491693	0.00533734	0.00642736	-0.0037781	0.00267358	-0.00353808	1.66899e-05				contig-1252000003	0.0124518	-0.00637892	-0.0137114	-0.00238276	-0.0256191	-0.00973835	0.00291497	0.0162265	-0.0359784	0.0293598	0.0162019	-0.00254564
contig-1012000014	-0.00439749	-0.000637536	0.0094697	0.00400337	0.000889798	-0.00202157	0.0033372	0.00319672	0.00334538	-0.00189973	-0.00303434	0.000107916				contig-1254000023	-0.00134479	-0.0273412	-0.00156719	-0.0118452	-0.00561488	0.00939044	0.0261024	-0.00529565	-0.0177965	0.00879343	0.000477522	0.000889642
contig-1012000015	-0.00877269	0.00245085	-0.00148017	0.000841267	0.00298344	0.001134	0.000545477	0.000490758	-0.0024835	-0.00185535	0.0026569	-7.05228e-05				contig-1255000005	-0.0178006	0.00113556	-0.00945134	-0.0112273	-0.0242836	0.00789696	-0.00728382	0.000115298	0.0120864	0.00616366	-0.0131587	0.00241918
contig-1012000019	-0.00325672	0.00248459	-0.00293376	-0.00854975	0.00105083	-0.00815531	-0.000261022	0.00443397	0.000698042	-0.00433587	0.00185878	8.8811e-05				contig-1258000010	-0.00801994	-0.024342	0.00407124	-0.0088956	0.00748584	-0.0201217	0.0136499	0.0190306	0.0148603	-0.00850999	-0.00866676	-0.00311973
contig-1012000020	-0.0064492	0.00388391	-0.00423982	0.0055899	-0.00325022	-0.00166	0.000314658	0.00453058	0.001459	0.000990891	0.00147837	-0.000153327				contig-1259000016	0.0111327	-0.00846061	-0.0192957	0.0266522	-0.0304724	0.00316935	0.0106055	0.00731089	0.0105714	-0.0121875	0.00778968	-0.00519698
contig-1012000022	0.00704072	0.00537369	-0.00270544	0.00508386	0.00128021	0.000728602	-0.00159312	0.000729948	-0.000995543	-0.000206618	0.00105103	1.65424e-05				contig-1260000021	-0.0123377	-0.0197368	0.00309568	0.0188443	0.0188302	-0.00875347	0.00302093	-0.0181494	0.00124069	-0.0129689	-0.00348202	0.00147098
contig-1012000023	-0.000402063	0.00978888	-0.00554341	-0.00158903	-0.00136986	0.00229434	-0.00124926	-0.000201585	-0.000803845	-0.00188279	0.000419408	4.85488e-05				contig-1261000010	-0.0171067	0.00695463	0.00615088	0.0143828	0.00294541	0.000868695	0.0161544	0.00752285	0.0300701	0.0136034	0.000684408	0.000803732
contig-1012000024	-0.00249998	0.00608162	-0.000548926	0.0081284	-0.00592642	-0.00175452	0.000977361	0.000149269	-0.00396119	0.00429682	-0.00329552	1.49675e-06				contig-1261000015	-0.0126307	-0.00820941	-0.0102996	-0.0162764	0.0259334	0.0132912	0.017017	-0.0349883	0.00104509	-0.0214113	-0.00713365	-0.00172593
contig-10122000002	-0.00572705	-0.0028911	0.000521798	0.00356858	-0.00418931	-0.000552968	0.00318393	0.00343604	0.0117535	0.00106324	-0.000411385	8.84938e-05				contig-1262000012	0.00427745	-0.0235936	0.0122106	-0.00250233	-0.00793935	-0.00172055	-0.00103621	0.0176386	-0.00349383	0.0439289	-0.00538189	-0.00140965
contig-10122000007	-9.32617e-05	0.00464235	-0.00293008	-0.0074281	0.00574282	-0.00818477	0.00443624	0.00205028	0.00202222	-0.00128308	-0.000281241	-3.9039e-05				contig-1263000011	-0.015181	-0.0142014	-0.010579	-0.00121722	-0.00995904	0.00612254	-0.0198132	-0.00857474	0.0102643	0.0188785	-0.0177835	-0.000663199
contig-10123000008	0.00386233	0.00855194	-0.00107524	0.00174442	-0.00383943	0.00280079	0.00516334	-0.00425007	-0.00177682	-0.000845068	0.000908105	-9.86534e-05				contig-1264000008	0.0146619	0.0023939	-0.0197856	0.0104967	-0.0229882	-0.00306105	0.00515881	-0.00267153	0.027939	-0.0101127	0.00673802	-0.00228219
contig-10124000013	-0.00642642	0.00127116	-0.00507363	-0.0069907	-0.0016203	-0.00183758	-0.00328459	0.00154259	-0.00118495	-0.000940898	0.00262264	-6.36263e-05				contig-1265000003	-0.000140502	-0.024287	0.0128045	-0.000643787	0.0275511	-0.00486286	0.0176437	-0.0238795	0.00466674	-0.00827849	0.000102883	0.00213647
contig-10126000005	-0.00331353	0.00398136	-0.00235895	-0.00340353	0.010069	-0.00159449	0.00464986	0.00459138	0.00696512	0.000156762	-0.000244775	3.39639e-05				contig-1265000023	-0.0192743	-0.000478942	-0.00959115	-0.0116597	0.00749221	-0.00652083	0.00833843	-0.00510822	0.00849548	-0.00270378	-3.48831e-05	-0.000805538
contig-10126000019	-0.00179808	0.0042586	0.0076287	-0.00215978	-0.00493864	-0.00314587	-0.00859888	-0.0031672	0.00192539	0.00380138	7.73039e-05	-6.2543e-06				contig-1266000001	-0.0189329	-0.0101828	0.00173846	0.00771523	-0.000877961	0.00245224	0.0132195	0.00254997	0.00669413	-0.00164044	0.00424258	-0.00107055
contig-10127000021	-7.86965e-05	0.00459557	-0.00261876	-0.00626625	0.00748683	-0.00730021	0.00658467	0.00184942	0.00117059	-0.00165979	-0.000152093	-4.50705e-05				contig-1267000006	-0.0164352	0.0148412	0.00371395	0.0133978	-0.00858198	-0.00444264	-0.00651916	-0.0186847	-0.00914894	-0.00663708	0.00173745	0.00117289
contig-1013000001	-0.0012806	0.00571295	0.00130441	-0.00226247	0.0010154	-0.00873901	-0.00081117	-0.00786223	-0.000727163	-0.00705484	0.00804832	-1.66315e-05				contig-127000008	-0.0188867	-0.00713467	0.00319242	0.00590761	-0.0182901	0.00630184	0.00729119	0.00126777	0.000293795	0.0122504	-0.000592304	0.00237268
contig-1013000002	-0.00368406	0.00331265	-0.00556681	-0.00659913	0.00639798	-0.00620718	-0.000653701	0.00153486	0.00161217	-0.00168394	0.000815898	-1.14068e-07				contig-127000011	-0.0183173	0.00994313	-0.00500838	0.00983587	-0.0038488	0.00646607	0.00821818	-0.0150975	-0.0111652	0.00357515	0.00685381	0.00212477
contig-1013000003	-0.00166451	0.00276235	0.00763349	0.00435589	-0.00540174	-0.00527549	0.00248949	0.00684081	-0.00454814	-0.00118862	-0.00299587	6.2398e-05				contig-127000024	-0.0175294	0.00260438	0.0125717	0.00582773	-0.00967297	0.0144492	0.017162	-0.0189763	0.00198312	-0.0115854	0.0077262	0.001445
contig-1013000004	-0.00662576	0.00450039	0.00199259	-0.00569027	-0.0010861	0.00510177	0.000343619	0.00244783	0.00108537	0.00270466	0.000352122	4.16507e-05				contig-1271000003	-0.0166944	-0.000394	-0.00924827	0.0037062	-0.0053261	-0.0250213	-0.0216319	0.0144539	0.0213165	0.00399742	0.0124745	-7.39393e-05
contig-1013000005	-0.00553988	0.0019786	0.00862447	0.00209902	-0.00100619	0.00365122	-0.00290903	0.000914271	-0.00152878	-0.00190685	0.00543358	0.000145122				contig-1271000019	-0.0122454	-0.0076312	-0.0185382	-0.0292334	-0.000466812	0.0217835	0.0166926	-0.00876673	-0.0170163	-0.00279729	-0.00712952	0.00121045
contig-1013000010	0.00456483	0.00602826	-0.00434134	0.00677162	-0.00455633	0.000511452	0.000297902	-8.68405e-05	-0.000181436	-0.00240003	-0.00113575	-2.78166e-05				contig-1280000009	0.0146492	-0.0131202	-0.0062957	-0.00402629	-0.00543574	-0.00310763	0.0061669	0.0162509	0.0231867	0.0316712	0.0232927	-0.00319305
contig-1013000011	-0.00626975	0.000336226	-0.00060162	-0.00251384	-0.00336558	0.0057173	-0.0100117	0.000233511	-0.00311013	0.00229524	0.00181686	-6.08002e-05				contig-128000011	-0.0114684	-0.021328	0.000550573	-0.00237402	0.0166997	0.0105736	0.012614	-0.0054245	-0.0086798	-0.0289877	-0.00784285	-0.00134827
contig-1013000012	-0.00082466	-0.00302786	-0.00107608	0.000863454	0.0011482	-0.00189381	-0.00229296	-0.00734175	-0.00375812	-0.0136174	0.0122181	-2.0426e-05				contig-128000014	-0.0177446	0.00234231	-0.0140107	0.0160307	-0.0075809	0.0104952	-0.00643485	-0.0133188	-0.00825429	0.00744314	0.00542699	-0.000906251
contig-1013000013	-0.00290857	0.00340376	0.00725918	-0.000828617	0.00120504	-0.0074279	0.00851213	-0.000975599	0.00325844	-0.00291243	0.0016935	2.10073e-05				contig-1281000016	-0.0175106	0.0052392	-0.0115867	0.00226597	-0.00918185	-0.0203064	0.00270252	0.0194363	0.00717587	-0.0124682	0.00856103	0.00190499
contig-1013000016	-0.00825385	0.00173649	0.00185747	0.000879329	-0.00159948	-0.00339023	0.00422246	-0.00133932	0.00169892	0.00530775	0.00147521	6.03369e-05				contig-1281000019	-0.019371	0.0040559	0.00137865	0.0111445	0.00378148	-0.00263829	0.00873019	-0.00962367	-0.00948086	-0.0167269	0.00307746	-0.00140737
contig-1013000017	-0.00241277	0.00217353	0.00895975	0.00245487	-0.00347562	-0.00647366	0.0048823	0.00129096	-0.00536396	0.00290304	-0.000126176	-9.32133e-07				contig-1282000004	-0.0155138	0.00904526	-0.0020479	0.0190196	-0.00571844	0.00756162	-0.00405084	-0.00316976	0.0373573	-0.00101667	-0.0243601	0.000322661
contig-1013000018	-0.00706723	0.00460864	-0.00352507	-0.00201099	-0.00171645	0.00130184	-0.00102206	-0.00552772	0.00353805	0.000411886	-0.00438304	1.06694e-05				contig-1283000005	0.0115839	0.00520925	-0.0167356	0.0172096	-0.0100036	-0.0140504	0.0291789	0.0220214	-0.0334499	-0.00835332	-0.0099162	7.95411e-05
contig-1013000022	0.00224012	0.00652677	-0.00517062	-0.00110704	0.00432803	-0.00661532	0.00540511	-0.000614012	-0.000306088	-0.00673869	0.00247986	-3.36018e-05				contig-1283000015	-0.0127298	-0.0170624	-0.00538225	-0.0132424	-0.015534	0.0265843	-0.00942259	0.0212049	-0.0100624	0.00385469	0.00042205	0.000426623
contig-10132000007	-0.00510698	0.00349403	0.00164427	0.00662783	0.000580067	-0.00558144	0.00573283	0.00356508	0.000372465	0.00545607	0.0028572	4.79774e-05				contig-1284000000	-0.00337046	-0.027173	-0.00944333	-0.000650763	-0.0116357	-0.00221953	-0.000733822	0.0255664	-0.00750818	-0.011433	-0.0117946	0.000893325
contig-10132000012	0.00450531	0.00496693	-0.00395154	1.42666e-05	-0.00587432	-0.00241177	-0.00932607	0.0032541	0.0027623	-1.21895e-05	-0.00154438	-0.000145755				contig-1284000008	-0.0190559	0.00709263	0.00161923	0.00188045	0.00684891	0.00339137	0.0200435	-0.000416057	-0.00822317	-0.00892085	-0.00567694	-0.00407129
contig-10134000012	9.55356e-05	0.00398755	5.30272e-05	-0.00486441	0.0103527	-0.0017578	0.00225421	0.00761457	0.00497949	-0.00514647	-0.00139536	-7.7451e-05				contig-1284000011	-0.0182644	0.000974978	0.0117818	0.0131818	0.00309112	-0.00422613	0.0087523	0.0181643	0.0116594	0.00982564	0.00568836	0.00466177
contig-10136000007	0.000944335	0.00454401	-0.000918552	-0.00594367	0.00837905	-0.00677653	0.00675705	0.000534885	0.00136733	0.00298548	0.00277504	7.4544e-06				contig-1284000014	-0.00973738	-0.0247807	-0.00166905	-0.0129824	0.0108523	0.00762034	0.015938	-0.00594115	-0.00905257	-0.00635146	-0.00698874	0.00258151
contig-10136000023	0.00439006	0.00676606	-0.000521405	0.00737297	-0.00408505	-0.000138127	0.000932347	-0.00315123	-0.000266883	0.00152759	0.00107521	2.63712e-05				contig-1285000012	0.0174724	2.01874e-05	-0.0168386	0.0184084	-0.00291643	0.0107436	0.00215134	-0.00129889	0.00352985	-0.00131601	0.0108177	-0.000159937
contig-10137000007	-0.00841326	-0.000107226	0.00212518	0.00287321	-0.00109018	0.000243772	0.00116839	-0.00129743	0.00601315	0.00330136	0.00071759	-1.60995e-05				contig-1286000016	-0.0175504	0.00597119	-0.00787177	-0.000567482	-0.00567097	-0.0266163	-0.00372456	0.00891317	-0.0203417	0.00200695	-0.00854911	-0.00394978
contig-10138000007	-0.00531028	0.00154119	-0.00569558	-0.00683679	-0.00464868	0.00508755	-0.000786421	-0.00211996	-0.000414762	0.000459678	-0.000957568	4.74639e-05				contig-1290000018	0.00234293	-0.0260946	0.010799	0.00819525	0.0267717	0.0117677	-9.87876e-05	-0.00608135	-0.00798365	-0.0116958	0.00199762	0.000381933
contig-10139000005	-0.00081075	-0.00509848	-0.00245135	0.00171439	0.00381969	-0.00289603	-0.00234168	-0.0103001	-0.00548551	-0.0099755	-0.00200301	2.68924e-05				contig-129000016	-0.00390002	-0.0237403	0.0168489	0.0186177	0.0222432	0.00586142	-9.96623e-05	0.00983915	0.000714309	-0.00927539	0.00310875	0.00465768
contig-10139000007	-0.00721686	-0.00170846	-0.00600999	0.00370127	-0.000276133	-0.0040243	0.00051212	0.000466013	-0.00289358	-0.00111187	0.00235341	0.00014509				contig-1291000022	-0.0151293	0.00311923	-0.0163075	-0.0236523	-0.0162682	-0.0116504	0.0024381	0.0118532	0.00518654	-0.0205408	0.0124433	0.000607081
contig-1014000000	-0.00664775	0.00176771	-0.00460746	0.000883743	0.00556926	-0.00338532	0.00297236	0.00366936	0.000853746	0.00690609	-0.00196202	-1.0891e-05				contig-1292000022	-0.0180966	0.00054699	-0.00767866	0.0130241	0.0078102	0.0117288	0.0225771	-0.0138494	-0.00566475	0.00666899	0.00864105	-0.00075128
contig-10140000007	-0.00469692	0.00372785	0.00312756	0.00402854	-0.00460801	-0.00574832	-0.00148154	0.00590078	-0.00370012	-0.00688288	0.00457636	2.18237e-05				contig-1300000014	-0.0175796	-0.0076389	-0.0123302	-0.00409409	-0.00650836	0.00266965	0.00713626	-0.00436606	0.0185452	0.0215512	-0.000321168	-7.6776e-05
contig-1014000001	0.00238461	0.00929818	-0.00481591	0.00255559	-0.00371223	0.000588018	0.00176327	0.00144478	0.00101367	-0.00121574	-1.87979e-06	-6.72156e-05				contig-130000004	0.0136691	0.00543567	-0.0217611	0.0168903	-0.0062518	0.00847421	0.0110623	-0.00422908	0.0200158	-0.0254898	-0.009543	0.000989067
contig-10140000012	-0.00772132	0.0023994	-0.000760822	0.00377953	0.00063327	-0.00482297	-0.00051735	0.00346512	0.00314551	0.00482908	-0.00059337	1.66057e-06				contig-130000008	-0.0180699	-0.00478315	-0.00829146	-0.00152616	-0.0094977	-0.0179052	0.00588157	0.0219253	-0.00671412	0.0125752	0.00489039	-0.00339092
contig-1014000003	-0.00151161	0.00314645	0.00217993	-0.00648016	-0.0053435	-0.0063356	-0.00397978	-0.000829176	0.0110361	0.000448209	-0.00170129	4.67077e-05				contig-130000018	-0.0172104	-0.00096893	-0.0115402	-0.000696387	-0.0196375	-0.0231231	-0.0164592	0.00337669	0.00168519	0.0109158	0.00101059	0.00218151
contig-1014000004	0.00703591	0.00529422	-0.00434435	0.00336058	3.31804e-05	3.10486e-05	0.00072544	0.00116247	0.00186753	0.0019667	0.00354863	-2.80404e-05				contig-13000008	-0.0156084	0.0132117	-0.00894855	0.00731515	-0.0137037	0.012942	0.00253672	-0.0134309	-0.0142663	-0.0136655	0.0223525	0.000106122
contig-1014000005	0.00364686	0.00513502	-0.00475381	0.0022129	-0.00905109	-0.0024566	-0.00619238	0.000502764	0.00234497	-0.00081178	-0.00173492	3.9319e-05				contig-1301000008	-0.0173022	0.000760763	-0.0112823	-0.0193878	-0.0205425	0.00789426	-0.00196567	0.00586734	0.00818354	-0.00327357	0.0164846	7.48236e-06
contig-1014000007	-0.000982934	0.00350024	-0.00398487	0.00905503	0.00256332	0.00328065	-0.000859303	-0.00121717	0.00717293	-0.000604277	0.00822431	-0.000134005				contig-1304000000	0.00272094	-0.0282867	0.00927725	0.000790194	0.0013365	0.00746369	0.013658	0.0147737	0.0132215	0.00663658	-0.00339873	0.000973462
contig-1014000009	0.00430498	0.00753487	-0.00554085	-0.00252166	-0.00289404	-0.00407191	0.0021782	-0.000467412	0.00190627	-0.0014196	-5.66503e-05	7.99362e-06				contig-1305000000	0.0149998	0.00393851	-0.0160999	-0.00573994	0.00585292	0.00633567	-0.014326	-0.00661197	0.00861644	0.0303915	0.0360181	-0.00142759
contig-1014000011	0.00130538	0.00765881	0.000123903	0.000338867	-0.00541848	-0.00716213	-0.00419403	-0.0058937	0.000865568	-0.00418961	0.00375504	-3.72058e-05				contig-1305000005	-0.0170058	-0.00139786	-0.00250511	0.0177554	0.00453341	0.0168268	0.00326688	0.00186768	0.0323331	0.0116271	-0.0182791	-0.0020687
contig-1014000012	-0.0029472	0.0021159	-0.00309148	0.00511399	0.00666339	0.00564998	-0.0078814	0.00709139	-0.000956494	0.00312027	0.000764604	-0.000128152				contig-1307000011	-0.0161473	-0.000205246	-0.0121775	-0.000447891	0.000201909	0.0322721	0.016647	-0.0213195	-0.00667323	0.00818473	0.00413311	-0.0022517
contig-1014000013	-0.00218125	0.0065197	0.00714193	-0.0026253	0.00092439	-0.00631121	0.00135866	-0.0052152	0.000971195	0.00324004	0.000434104	2.3107e-05				contig-1307000024	-0.0174838	0.00295074	0.00558111	0.0141418	-0.00790385	0.0279273	-0.00975087	-0.00320989	-0.0154776	-0.0103411	0.00388873	-0.00155543
contig-1014000015	-0.00175634	0.00655794	-0.00321408	-0.00882108	0.00229841	-0.00105829	0.00460519	0.00165982	-0.000287768	-0.00135003	0.00110738	3.54286e-05				contig-1308000008	-0.0143143	-0.0053916	-0.0153151	-0.0209174	-0.0203574	0.0245286	0.0185387	-0.00371561	-0.00337307	-0.00593697	-0.00227823	0.000935472
contig-1014000018	-0.00399963	0.00485665	0.00369601	-0.000663857	0.00868715	-0.00432278	0.00587244	0.00091574	0.000931172	0.00577812	-0.00137588	-1.58756e-05				contig-1308000020	-0.0167214	-0.0118431	-0.00538255	0.0172926	0.00828777	0.0124236	-0.0104689	-0.0171564	-5.22893e-05	0.0105714	0.0043247	-0.00175487
contig-1014000019	-0.00875703	-0.00148875	-0.000363656	0.00325169	0.0030129	-0.00111891	-0.000479951	-0.00254329	-0.00100099	2.90718e-05	-0.000949923	1.29699e-05				contig-131000002	-0.0141698	-0.0210924	0.00189789	0.00964556	0.00627559	-0.00414685	-0.00299251	0.00945919	0.00143543	-0.00249374	-0.0137824	-0.000605739
contig-1014000020	-0.000297359	0.00784069	0.00238544	0.00632689	-0.00657866	0.00192873	-0.00068277	0.00353613	0.0019917	-0.00278105	-0.000533389	7.54739e-05				contig-131000021	-0.0165622	-0.00797274	0.0128607	0.0186361	-0.00582298	0.0167432	0.00786914	0.00432751	0.01746	-0.000463072	-0.00520084	0.00501868
contig-1014000022	-0.00215774	0.00437739	-0.00408825	-0.00750289	0.00623008	-0.00535728	0.00525695	-0.000238878	-0.000358964	-0.00292949	-0.00179019	-3.9694e-05				contig-1312000014	0.00725461	-0.0250752	-0.00468742	0.0202215	0.000541402	0.0079579	0.00727612	0.0202458	-0.0147366	-0.00657296	-0.00666875	0.00252374
contig-1014000023	-0.00208223	0.00403569	0.00341259	-0.00358931	0.00299451	-0.00813082	0.000528673	-0.0078837	-0.00116031	-0.00685006	0.00814938	8.4011e-05				contig-1312000020	-0.0043219	-0.0223974	-0.00191264	-0.0282382	-0.0279044	-0.00815297	0.00601281	-0.0235863	0.000768563	-0.00300687	0.000483194	-0.000328224
contig-1014000024	-0.00359258	0.00552343	0.002087	0.00224697	0.00205896	-0.00890622	0.00811949	0.00184248	-0.0018792	0.00372265	0.000424988	0.000126789				contig-1313000008	-0.0169984	-0.00506461	0.00883156	0.00981822	0.0194278	0.00388933	-0.00747685	-0.0247199	-0.00143206	-0.0108061	-0.0221448	0.00429087
contig-10141000007	0.00590701	0.00555963	-0.00496317	0.00534899	-0.0033633	-0.000527497	0.000134392	-0.000179321	0.000732698	0.000858539	0.000368987	-2.5675e-05				contig-1313000019	-0.0154804	0.00272837	0.0201662	0.0217423	-0.00247088	0.0145369	-0.0006542	-0.00112073	0.0145646	0.00819818	0.00412217	0.00175382
contig-10141000008	0.00157925	0.00677705	-0.00556107	0.00706788	-0.00232732	-0.00321702	-0.000447929	0.0012005	-0.00337577	-0.00358131	-0.00185238	9.5618e-05				contig-1313000021	-0.0155759	-0.0143189	0.00617557	0.00644367	0.0116191	-0.0255856	-0.0125289	0.00217851	0.0100251	-0.00499706	0.00724431	-0.000698574
contig-10142000007	-0.00681792	-0.00103629	-0.00406186	0.005743	0.0017984	-0.00285704	-0.000341485	0.00357815	-0.00591451	0.00180011	-0.000319079	3.98543e-05				contig-1314000018	-0.0187443	0.00128856	0.00368408	0.0105439	0.00844422	0.00626414	0.0275319	0.00332291	-0.00114665	4.81936e-05	0.00293919	0.00263842
contig-10142000022	-0.00206679	0.00621222	0.0085822	-0.00100621	-0.00402414	0.000492284	0.00320477	-0.00525624	0.00113471	0.00166021	-0.00145101	5.11496e-05				contig-1317000010	0.00255235	-0.0239588	-0.00891482	-0.0117519	-0.0281063	-0.0101631	-0.0100606	-0.0132186	0.0265209	-0.00230994	-0.00461501	-0.00216474
contig-10143000003	-0.00528565	0.000405621	-0.000711491	-0.000893696	-0.00228874	0.00085851	-0.0106582	0.00820313	0.00383895	0.00496627	-0.000190605	4.96756e-05				contig-1318000002	0.0123215	0.00514917	-0.0176033	0.0224146	-0.0115983	-0.00620806	0.0236511	0.0198095	-0.00467317	-0.030261	-0.0173164	0.000724176
contig-10143000007	-0.00673206	-0.00293731	-0.00308017	0.00330971	0.00355327	0.00110798	-0.00433758	-0.00610804	-0.00296272	-0.00496628	-0.000181052	0.000173797				contig-132000008	0.0112867	-0.0162935	0.00361166	0.0228741	-0.027809	-0.000821262	-0.00317847	0.0155938	0.0259051	0.0105223	0.00870027	-0.00148877
contig-10144000007	-0.00188484	0.000141896	-0.00395067	-0.00373088	-0.00896541	-0.0050435	-0.0107644	0.00196228	0.00111812	0.000138398	-0.00134082	-2.95889e-05				contig-132000019	-0.0197057	0.000140446	-0.00627022	0.0119094	-0.00482157	-0.00576613	0.00658863	-0.0057517	-0.00392737	0.00784518	0.00599181	-0.00307403
contig-10144000011	0.00187446	0.00676196	-0.00430001	-0.00247483	0.00433957	-0.00599517	0.00692234	0.00193063	0.00467948	-0.00367256	-0.000855732	-1.01702e-05				contig-132000024	-0.0173296	0.000467249	-0.0114427	-0.0169826	-0.010754	-0.00644193	0.0107277	0.0207626	0.0153418	-0.00741187	0.00837085	0.00162679
contig-10144000017	6.19476e-05	0.00460297	0.0083279	0.00235815	0.00498799	0.00415054	-0.00727164	0.00383369	-0.00155736	-0.00043042	0.000328797	2.78925e-05				contig-1321000021	-0.0127893	0.00303176	-0.0187157	-0.0148674	0.0118654	0.00194368	0.00503305	-0.00194617	0.0328113	-0.0212631	-0.0348077	0.00198493
contig-10144000019	-0.00502575	0.00115075	0.00224671	-0.000624921	-0.0109455	-0.00303647	-0.00580923	0.00450892	-0.000862387	9.84991e-05	0.00311606	-5.49307e-06				contig-1321000024	-0.012748	-0.0184677	-0.0125266	0.0167321	0.00467224	-0.0124542	0.0153221	-0.00976482	0.00442264	-0.0130149	-0.0037956	-0.00178844
contig-10145000007	-0.00632394	0.00518791	-0.00391605	-0.00515824	0.0023245	-0.00208833	0.00281708	0.00160437	-0.0007095	-0.000190797	-0.00355091	0.000194827				contig-1325000000	-0.0166394	0.00284428	-0.00525806	-0.0296517	0.00731298	-0.0081896	0.00761667	0.00142487	-0.000521112	-0.0271819	0.0036173	0.00419415
contig-10145000021	-0.00117236	0.00391648	-0.00583717	0.00299415	0.00606734	-0.0089941	0.00236212	0.00135813	-0.00322469	0.00147604	-0.00854972	-3.97663e-05				contig-1325000017	-0.0191083	0.00724498	0.000666416	0.012124	-0.00646083	-0.0107049	-0.000756224	0.00185044	-0.0134737	-0.00457118	0.00277572	0.00077429
contig-10146000020	-0.00641534	0.00114636	-0.00643032	-0.000558533	0.00407909	0.00173117	0.003877	0.00316422	-0.00308328	0.00637046	0.00137611	-4.69515e-05				contig-1327000022	-0.0100744	0.00741202	0.0180808	-0.00759068	-0.0112147	-0.0195706	-0.0128034	0.0380004	0.036561	0.0051231	-0.00465673	-0.00150634
contig-10147000002	0.000851828	-0.00105407	0.00563044	0.00156933	0.00981687	0.00132239	-0.00175622	0.00606736	0.0013444	0.0088921	0.00750199	-5.57838e-05				contig-1328000002	0.00222513	-0.0258525	-0.0143072	0.00789846	0.00113761	-0.00354831	0.00566607	0.00997018	-0.0156289	-0.0229806	-0.0203828	0.00137324
contig-10147000016	-0.00556742	0.00627313	-0.00635035	0.00057715	0.00169963	-0.00065168	-0.00391756	-0.00240149	-0.000184737	-0.00189135	-0.00217412	9.10813e-05				contig-133000001	-0.0154348	0.00204146	-0.0179761	0.012	0.00183665	-0.00671648	0.00170954	-0.00665274	0.0341708	-0.0147901	-0.0117258	-0.00109827
contig-10148000008	0.00101848	0.0093708	-0.00193239	0.0024114	-0.00659232	0.000679485	-0.00152836	0.000433512	-0.000745774	-0.00489851	-0.00224549	-0.000101958				contig-1330000017	-0.014993	0.0075206	0.0172577	0.00354554	-0.00478927	-0.0282607	-0.0031634	0.0129461	0.0168591	0.00894972	0.0140583	0.00034842
contig-10148000016	-0.00689025	-0.00444174	-0.000534379	8.13611e-05	-0.00512797	0.00201952	-0.0063142	0.00261109	0.000805326	-0.0044419	-0.00142831	-5.14086e-05				contig-133000002	0.0126789	-0.0211495	-0.00149971	0.0166817	-0.012668	0.00316996	0.000533594	0.00609243	0.0141737	-0.0100284	-0.012472	-0.00191705
contig-10149000016	-0.00533802	-0.00267079	0.00413545	0.00140313	0.00169479	-0.000888485	-0.00240963	-0.00610417	-0.00528473	0.00111713	-0.0133685	0.000167206				contig-133000003	-0.00869812	-0.0232441	6.75096e-05	0.0209888	0.00991844	-0.00835086	-0.0092426	-0.00576118	-0.0207886	-0.000513898	0.0229208	0.000245105
contig-10149000021	0.000173025	0.00385748	-0.00302607	-0.00702232	-0.00244446	0.00821068	0.00708515	-0.0011432	-0.0062326	-0.00108034	-0.00226738	7.33031e-05				contig-133000013	-0.00201929	-0.0293626	-2.19284e-05	0.00528073	0.0110416	-0.00534678	-0.00726703	-0.000880727	-0.0110791	-0.0152596	-0.00791022	0.00168794
contig-10150000022	-0.00340142	-0.00297224	-0.00149971	-0.00105014	-0.00815204	-0.00236292	-0.00236423	0.00542976	0.0124286	0.000731091	-0.00203342	-7.86418e-05				contig-133000019	-0.0191995	0.00512783	-0.0090562	0.0127526	-0.0023123	0.0019559	-0.00853847	0.0048276	-0.00455968	0.000642257	0.00598901	-0.00305787
contig-1015000008	0.00454876	0.00597632	-0.0044786	0.00694279	-0.0041278	0.000482804	0.00069652	-0.000126048	-0.000374641	-0.00214553	-0.00131158	-4.85318e-05				contig-133000021	-0.0148802	-0.016772	0.00573511	-0.00334612	0.00124203	-0.0110418	0.0206698	0.0105321	-0.0181362	0.00468348	-0.0133023	-0.00390321
contig-1015000010	-0.00100942	0.00759408	0.0051931	-0.000513517	-0.000256831	-0.00627835	0.000428231	-0.00784449	-0.000875569	-0.00243349	0.00419282	2.40704e-05				contig-1331000018	-0.0100811	-0.0242688	-0.0074451	0.000775036	-0.0153339	-0.0118396	0.00772226	0.00517231	0.0154341	-0.00324472	-0.000363329	-0.00381372
contig-1015000012	0.00230243	0.00491053	-0.00401052	0.00668806	-0.00698904	-0.00226224	0.00304435	0.00602168	-0.00137799	-0.00401433	-0.00183245	5.49832e-05				contig-1332000011	-0.0126513	-0.0149602	-0.0180677	-0.00607485	-0.0144496	0.00651751	-0.0110617	0.0285828	-0.00259482	0.00743508	-0.00601968	0.0012031
contig-1015000015	-0.00717533	-0.000956264	-0.00159648	0.00458999	-0.00217137	-0.000245854	-0.00489977	-0.00511508	0.00582681	0.00156657	-0.00286829	3.51674e-07				contig-1333000004	-0.00547081	-0.0271822	-0.00351944	-0.00721048	-0.0145732	-0.0123586	0.00772169	0.00960734	-0.019635	2.32663e-06	0.00211183	0.00258723
contig-1015000017	-0.00596707	-0.000994636	-0.00676541	0.00389573	-0.00384423	0.000996824	0.000960315	0.00014675	0.00454955	-0.00662412	0.00181208	-3.40862e-05				contig-1334000004	-0.0156751	0.0126857	-0.00599193	-0.00923643	-0.00253875	-0.00643173	0.00550213	0.00434373	-0.0218687	-0.0254373	0.0250495	0.000541678
contig-1015000018	0.00321618	0.004599	-0.00450375	0.000870281	-0.00962316	-0.00300948	-0.00746846	0.000634921	0.0028697	-0.00037189	-0.00165673	-5.38037e-06				contig-1334000012	0.00297348	-0.0271277	0.00350079	0.000301333	-0.00963904	-0.0177554	0.0137196	0.00309283	-0.0188475	0.00367329	-0.0237359	0.00212996
contig-1015000020	0.00664543	0.00524661	-0.00396544	0.00376165	-0.00187628	0.00247267	0.00289271	-0.000499543	-0.000780004	0.0030677	0.00385888	-4.74821e-05				contig-1335000016	-0.0167717	0.00799402	0.0132601	-0.00253433	0.00326162	0.0166364	0.0251862	0.000805184	-0.00349115	-0.00543958	0.0120038	-0.00128834
contig-1015000023	0.00513203	0.00742401	-0.00440911	0.00436566	-0.00116798	0.00140048	0.00146053	0.000307723	-0.000787843	-0.002607	-0.00159586	3.25708e-05				contig-1336000017	-0.0137897	0.00727303	-0.0171705	0.00885249	-0.00363889	0.000479387	-0.028009	0.00638581	0.0279052	-0.0119881	-0.0234553	-0.00135789
contig-10151000000	-0.000408401	0.00332364	-0.00351922	-0.00820008	-0.00905379	-0.00192118	-0.00515344	-9.69308e-05	0.00030402	-0.00349536	-0.000831558	2.84545e-05				contig-1336000021	-0.017099	0.0033176	-0.0113714	0.00106351	-0.0202416	0.0102823	-0.00703266	0.00457416	-0.0200232	-0.000623696	0.0260274	7.68613e-07
contig-10151000016	0.00327498	0.00377217	-0.00667043	0.00788544	-0.00254499	-0.00149812	-0.000482761	-0.00173838	-0.00287564	-0.00359203	-0.00465083	-7.1177e-05				contig-1336000023	-0.0120371	-0.00748012	-0.0276228	0.0147491	0.00727531	0.0107248	0.00766023	-0.00173612	0.0154882	0.00752381	-0.0125716	0.000178548
contig-10152000016	0.00224599	0.00824425	-0.00758894	-0.00136427	-0.00192914	0.000328137	0.00262324	-0.000495742	-0.00112855	0.00129933	-0.000183606	-4.99512e-05				contig-1340000008	-0.00520246	-0.0256013	0.00475275	-0.00519969	0.015977	0.00903132	0.0154606	0.0148801	0.0117226	-0.022144	-0.0170348	-0.00521521
contig-10152000021	-0.00203368	0.00423856	0.0071183	-0.00478648	-0.005092	-0.00520805	-0.00604388	0.00350555	-0.0013418	0.00241851	-0.000486464	3.9455e-05				contig-134000006	-0.0163778	-0.0104824	0.00803594	0.0145412	0.0185027	-0.00298	0.0112937	-0.0207813	-0.00400663	-0.00772675	-0.0121904	0.000313549
contig-10153000019	-0.00466445	0.00168546	-0.0047136	0.00128274	-0.000698081	0.0110807	0.00385821	0.00112713	0.00549195	0.00301014	-0.000665028	-4.29295e-05				contig-134000007	0.00993981	-0.00276058	-0.0229958	-0.00145164	-0.0261187	-0.0216992	0.0250131	0.0140082	-0.026311	-0.00210094	-0.0110483	-0.00184221
contig-10154000012	-0.00432365	0.00544611	-0.000361312	-0.000842308	0.00879441	-0.00370267	-0.0016557	0.00409286	-0.00116228	-0.00762038	0.00271102	2.44021e-05				contig-134000010	0.000994439	-0.026364	-0.00556781	-0.00680683	-0.0323502	-0.0133895	0.00450257	-0.00193652	-0.00316697	0.00677384	-0.00287284	-0.000772172
contig-10156000011	-0.00137519	0.00485513	0.00459406	-0.00659376	0.00463193	-0.00317139	0.00702186	-0.00429376	0.00238666	0.00304535	0.0051259	-9.13552e-05				contig-134000014	-0.00955339	-0.0238175	0.00985448	0.00828119	-0.0048246	0.00418461	0.00892002	0.0255143	-0.00669414	0.00521606	-0.00705495	-0.00047549
contig-10156000022	-0.00250747	0.0037673	0.00749672	0.000957752	0.0076577	0.006999	-0.00380051	-0.000162447	0.000959337	0.00280206	0.00143141	-1.14998e-05				contig-134000022	-0.0192013	-0.00156346	0.00586555	0.0150466	0.00137824	0.0010529	0.0115562	-0.000849596	0.0121836	-0.0094671	0.00953144	-0.00361983
contig-10157000000	-0.00519682	0.00211045	-0.000634594	-0.00390939	-0.00643766	0.00838249	-0.00619802	0.000458694	0.00398798	5.47887e-05	-8.26089e-05	0.000107546				contig-1341000004	-0.00254752	-0.0232077	-0.00256287	-0.0226659	-0.0184184	-0.0280254	0.00286756	-0.0181428	0.017375	0.00663006	-0.00803316	-0.00113207
contig-10157000005	-0.00738022	0.00121745	-0.00311415	0.00224632	0.00465013	-0.00224173	-0.0012333	-0.00190282	-0.00290058	0.00808461	-0.0003603	-3.37472e-06				contig-1341000013	-0.0143098	-0.0172582	0.00461825	0.00421353	-0.00890454	-0.00640823	-0.00220298	0.0270119	0.016017	-0.0132233	0.0134565	0.00259781
contig-10159000000	0.00439539	0.00106636	-0.00236096	0.00270836	-0.00476293	0.0083663	0.0073077	-0.000943124	0.00856879	0.000103522	0.00124283	-7.93716e-05				contig-1342000013	-0.0168295	-0.00106977	-0.0191281	-0.0085009	-0.0025432	-0.00748416	0.00509283	0.0202852	0.0137569	0.0032288	-0.00495085	-0.00249429
contig-10159000021	-0.00191492	0.00660377	0.00742224	-0.000160592	0.00109829	-0.0067391	0.00578985	-0.00106518	0.000305934	0.000687304	-0.000337544	-2.76679e-05				contig-1342000014	-0.0148016	0.0127624	0.0100718	0.0142521	0.0167158	-0.0204603	-0.00544869	-0.00102813	0.00923071	-0.0048978	0.0258021	0.00074155
contig-1016000000	0.000336723	0.00814225	-0.0019328	-1.99746e-05	-0.0106308	-0.00191456	0.000549211	0.00119718	-0.000546235	-0.00141761	-0.000668762	0.000178972				contig-1343000008	-0.017464	0.00453828	0.012197	-0.011046	0.0018539	0.00809154	0.0217955	-0.0131125	-0.000913783	-0.0162505	0.00793971	0.000464628
contig-10160000021	-0.00373173	0.00380599	-0.00290602	-0.00579453	-0.000686434	-0.00881357	-0.00225577	-0.00550078	0.00557033	0.00191624	-0.00239915	-0.000210636				contig-1344000008	0.0144228	0.00930601	-0.016323	0.0193488	-0.0100269	0.000704601	0.0115845	-0.0026044	0.0102745	-0.0249803	-0.0219174	0.00158353
contig-1016000003	-0.00121466	0.00705747	0.00458745	-0.000604175	-0.00282608	-0.00590033	0.00703776	-0.00339641	0.00620619	-0.001228	-0.00278089	-0.000123628				contig-1345000022	-0.0119266	-0.0174578	0.0171146	-0.00406744	-0.00090085	-0.00480407	0.00325374	0.0306687	-0.0049654	-0.0165051	0.00483969	-0.00167735
contig-1016000005	-0.00019035	0.00549837	-0.000781196	-0.00456067	-0.00568207	0.00596443	0.0087645	0.00106373	-0.00695362	-0.00163769	-0.00234321	0.000108442				contig-1346000003	-0.0104966	-0.0208402	0.00680911	0.00817507	0.0126126	-0.00856691	-0.00978986	0.0132434	0.017589	-0.0321666	-0.0030579	-0.00180697
contig-1016000009	-0.000613924	-0.00548722	0.00146207	0.00286748	-0.00277428	-0.00642508	0.00436368	0.00664552	-0.00846973	0.000846403	-0.00942003	4.64222e-05				contig-1346000013	0.000245346	-0.0258931	0.0029148	0.000306757	0.0242431	-0.0107556	0.0219336	-0.00405106	-0.0229031	-0.00168491	-0.0125985	0.000250108
contig-1016000012	-0.00236979	-0.00239167	0.00267156	-0.00288802	-0.00645045	0.00033188	-0.00137446	0.0125672	0.00109103	-0.00458705	-0.00835116	7.93599e-05				contig-1348000024	-0.0129632	0.00101922	-0.0144116	-0.0297859	0.00229466	0.0346701	0.0164473	0.00619087	-0.00984674	-0.000437844	-0.00455028	0.00232998
contig-1016000014	0.00303382	0.00450807	-0.00257245	0.00287436	-0.00568995	0.00799255	0.00305404	0.00513682	-0.00773163	-0.00327723	-0.00270473	-2.54809e-05				contig-1350000011	-0.0120931	-0.00765633	0.00241821	-0.0150891	0.0168623	0.0317608	-0.0191121	0.0268019	0.0108439	-0.0163876	-0.0336995	0.000491829
contig-1016000016	0.000839403	0.00368473	0.00562918	0.00649246	0.00202793	0.00252712	-0.00845224	0.00459542	-0.00581975	0.000365774	-0.00411169	-6.37255e-06				contig-135000010	-0.0199122	0.00109625	-0.00493682	0.00849615	-0.00434412	-0.00153578	0.0044026	-0.00287557	-0.00999276	-0.00039407	0.0136223	0.000435806
contig-1016000020	0.00460188	0.00841051	-0.00310092	-7.93037e-05	0.000926084	-0.00517003	0.00259815	-0.00179505	0.00191432	0.0010262	0.00208519	-0.000134349				contig-135000019	-0.0179456	-0.000213762	-0.00685401	-0.019198	-0.0179287	-0.0123871	0.0109477	0.00629479	0.00387733	-0.00928914	0.00801619	0.00196505
contig-1016000021	-0.00812331	-0.00247296	0.00242567	0.00409628	0.00170367	0.00238549	-0.00201865	0.000186041	0.00312456	-0.00208551	-0.000520781	-7.48678e-05				contig-135000024	-0.0192223	-0.0048371	0.00319555	0.0186063	-0.00199523	-0.0024457	3.0346e-05	-0.003325	-0.01108	-0.00527142	-0.00158548	0.00257606
contig-1016000022	-0.00578013	-0.000514851	0.00307814	0.00501284	-1.31727e-06	0.00311894	0.00171637	-0.00586832	-0.0102782	-0.000846827	-0.000681677	0.000135492				contig-1352000005	0.00101003	-0.0242286	0.0089106	0.00173224	0.0350524	0.00077731	0.0101684	-0.0226272	-0.00266095	-0.00795205	-0.00843814	0.00181158
contig-10161000012	-0.00310566	-0.00382521	0.00270745	0.00695939	-0.00372009	-0.00290136	0.00579158	0.00894078	-0.00277375	2.86379e-05	0.000883817	2.30222e-05				contig-1353000006	-0.0177831	0.0114121	-0.00644918	0.00152439	-0.0104883	-0.0127613	-0.00689119	-0.00599271	-0.0122185	-0.0051976	0.0121043	0.00061701
contig-10162000000	0.00488676	0.00597568	-0.00301875	-0.00190701	0.00693191	-0.00525039	0.00368179	0.00266709	0.00118689	0.000410689	0.00399519	-1.60671e-05				contig-1354000004	-0.00165003	-0.0226929	-0.00223058	-0.0230034	0.0285146	0.0143381	0.00799023	-0.0185055	-0.00823274	-0.0235319	0.00816621	0.00311653
contig-10162000013	-0.000416497	-0.00109751	-0.00142031	-0.00309759	0.00615833	-0.00432616	0.0072936	-0.0027255	0.0101612	-0.00958594	-0.00484487	-6.55584e-05				contig-1358000022	-0.0158082	0.00416161	-0.0189262	-0.00319193	0.00490195	-0.0164128	-0.0230441	0.0134203	0.0100883	0.00464429	-0.00718891	0.000967226
contig-10162000017	-0.000793111	0.00110626	-0.00129552	-0.00886484	-0.00868085	-0.00186105	-0.00804787	0.000421194	-8.10007e-07	-0.00120211	0.00102812	8.42322e-05				contig-1359000006	-0.0184716	0.0103979	0.0010031	0.0105957	-4.67504e-05	-0.00692211	-2.18148e-05	-0.0146703	-0.00601043	-0.00732877	0.011902	0.00421236
contig-10166000020	-0.00295661	0.00046745	-0.00299402	-0.00252822	0.00971575	-0.00812911	0.00527585	0.00406702	-0.00134792	-0.00551088	-0.000514222	-7.10021e-05				contig-1359000011	-0.00393702	-0.00172998	0.0319176	-0.0156768	-0.00765561	-5.14562e-05	-0.00471968	0.0280891	-0.0132191	-0.0340738	0.0100998	0.00273772
contig-10167000011	-0.0067149	-0.00357306	0.00261299	0.00312996	-0.00600539	-0.00332689	0.000824851	-0.00108318	0.000520079	-0.00434766	0.00650572	0.000132657				contig-1360000000	-0.0162296	0.00142489	-0.0166403	0.01425	0.0134767	0.0170408	-0.00129869	0.0172714	-0.00381235	0.0181742	-0.0023851	-0.00211532
contig-10168000000	-0.00379445	0.0032599	0.0049996	0.00298735	-0.00940042	0.000897198	0.00124909	0.00733111	0.003879	0.000107676	-0.00213708	-6.98322e-06				contig-1360000003	-0.0162846	-0.00121873	-0.0162585	-0.0128477	-0.0206186	0.00204202	0.00873111	0.0188919	-3.28152e-05	0.0119132	-0.0146789	-0.000886539
contig-10169000022	-0.00119027	0.00506262	0.00354889	-0.0064196	-0.00114292	-0.00577349	-0.00924914	0.0013073	0.00349846	0.00356157	0.000892418	-0.000125133				contig-136000004	0.00707432	-0.0230661	-0.00329129	0.0178907	-0.027108	0.0087355	-0.0100968	0.00132146	-0.0117057	0.00303131	-0.0242963	-0.000259836
contig-10170000019	-0.00119169	0.00539282	-0.0075013	-0.000817495	0.000653579	-0.00708569	0.00765865	0.00260398	0.000756269	-0.00231646	0.00175865	-6.21312e-05				contig-136000022	-0.0172813	-0.00686345	-0.00213743	-0.0161493	-0.0213296	-0.000305831	0.0184485	-0.0157603	0.00849867	-0.0035388	-0.00441841	0.00374948
contig-1017000007	-0.00675945	0.00403643	0.00481965	-0.00147797	-0.00627495	0.00107052	0.000135781	0.00330362	0.000649139	-0.0026198	0.00121252	0.00011204				contig-1362000016	-0.00622913	-0.0142227	-0.0220053	-0.0054309	0.0162138	-0.0236684	0.00700964	-0.00275471	-0.035489	0.0107227	0.0255352	0.00139768
contig-1017000008	-0.00491146	0.00588056	-0.00776821	-0.002145	-0.000645695	-0.00157533	0.00121575	-0.0023668	0.00257449	0.000752225	0.00256555	-2.21032e-05				contig-1363000003	-0.00980423	-0.0225639	-0.00720424	0.0193281	0.0117635	0.00795452	-0.0191139	0.000837559	0.00511811	-0.0150045	-0.00324649	0.000717731
contig-1017000009	0.00297063	-0.000387694	0.00259841	-0.00254741	0.00385119	0.0038244	-0.0118258	0.00850689	0.00152024	0.00248779	0.00445956	-8.34529e-05				contig-1363000013	-0.0183383	-0.00569693	0.00582355	0.0120638	0.0136062	0.000772472	0.0171081	0.00281652	-0.000663802	-0.00986271	0.0178274	0.00162656
contig-1017000010	-0.00598351	-0.00511802	-0.00180469	0.00374611	9.85573e-05	-0.00410782	-0.00375607	0.000649485	0.00396382	-0.00787313	-9.5728e-05	-6.06773e-05				contig-1363000023	-0.0177389	0.0060526	-0.0097793	0.00271593	-0.0104043	-0.0127474	-0.00114317	0.00327428	0.0230696	-0.0191542	0.00316965	-0.000236599
contig-1017000011	-0.00867435	0.000584254	0.00158925	-0.000810153	-0.00359711	-0.00337184	-0.00032495	-0.000164599	-0.00399096	0.000958559	0.00165444	-0.000118212				contig-1364000002	-0.00102243	-0.0260753	0.00475567	-0.00408142	-0.03186	-0.0146532	0.0014855	0.00064695	-0.0152287	0.00784994	0.000712324	-0.00171793
contig-1017000012	0.000203934	0.00235206	0.00567352	0.000825936	0.00706259	0.00565149	-0.00863152	0.00798903	-0.00150821	-0.00281962	-0.000390288	2.91499e-05				contig-1364000016	-0.0172091	0.0123719	0.00396204	0.00267179	0.00012528	-0.00560901	-0.00223904	-0.0129029	0.00225206	-0.0267493	0.0154658	-0.00110384
contig-1017000013	-0.00407719	0.00810736	0.00347003	0.00163748	0.00277431	0.00318295	-0.00196535	-0.00169339	0.00362773	0.00612827	0.000182915	-0.000183592				contig-137000006	0.0152809	0.00274363	-0.0209434	-0.00309814	-0.0236479	-0.00642359	-0.00349386	-0.010686	0.014948	-0.000321464	-0.0135928	-0.00289951
contig-1017000015	0.000105974	0.00946752	0.000376141	0.006491	-0.000805865	-0.00184303	0.00127699	-0.000163276	-0.00285009	0.00137294	0.000950651	-1.03688e-06				contig-137000022	-0.017962	0.000680406	-0.0117486	-0.0062201	0.0158569	0.00195431	0.00951676	0.00387117	0.0229012	0.00949621	-0.00799409	-0.00113464
contig-1017000021	-0.00024837	0.00112143	0.00601899	0.000539634	-0.00991487	-0.00568554	-0.00425213	0.00635241	-0.0058345	0.00153573	-0.00196132	6.64422e-05				contig-137000023	0.0143176	0.00582846	-0.017014	0.0180431	-0.0224535	0.00156536	0.00242648	-0.00373391	0.0109606	-0.0196383	-0.0275119	0.00119657
contig-1017000022	-0.00783343	-0.00214108	-0.000671261	0.00489319	0.00321032	-0.00173463	-0.00310007	-0.00419338	-0.000784552	-0.000501195	0.00024855	-8.39424e-06				contig-1373000015	-0.0171386	-0.00859892	0.0120926	0.0210295	0.00519282	-0.0050697	0.0100498	0.00650853	0.00203566	-0.00971124	0.00297506	-0.0026981
contig-1017000023	0.00535567	-0.00354991	0.00068278	-0.000326631	0.00225012	0.000627694	0.00169445	-0.00111665	0.00163899	0.0114362	0.011871	-7.95564e-05				contig-1374000000	-0.0154474	-0.00306077	-0.014946	-0.0241311	-0.0189396	0.00132335	-0.00935772	0.0233531	-0.00489913	-0.000492967	-0.0017248	0.00183159
contig-10173000011	-0.00240659	0.00489183	0.00832835	0.00499065	-0.00339044	-0.00260943	0.00218331	-0.00425326	-0.000477365	0.00397111	0.00020419	7.6362e-05				contig-1376000023	-0.0154971	0.00499031	-0.0165094	-0.00997195	0.00052092	-0.0253354	-0.0168652	0.0162724	0.00291462	-0.0163338	0.00308063	-0.00338261
contig-10176000019	-0.00536412	-0.00583422	-0.00308488	0.00657484	-0.00247215	-0.00162087	0.00288379	0.000669862	-0.00201225	0.00331798	0.00100828	-2.27789e-05				contig-1379000003	-0.0159282	-0.000601061	-0.00818632	-0.00655014	0.0157484	0.0173487	0.0303558	0.0183249	0.00677574	0.0221716	-0.00418342	0.000331952
contig-10176000021	-0.00199174	0.00493972	-0.000616179	0.0038856	0.00139315	0.010605	-0.00313735	-0.00497431	-0.00272184	-0.00205659	-0.00899275	-9.4886e-05				contig-1380000023	-0.0145697	0.0112824	0.0103399	-0.000763074	-0.00118441	0.0414206	-0.00194578	-0.000706807	-0.00473833	0.00164291	-0.00709054	0.00169011
contig-10177000021	-0.0080353	-0.000748299	-0.00482527	0.0023296	-0.00205647	-0.00267403	-0.000440616	0.00086422	-0.0041645	-0.00183984	0.00129129	-3.6074e-06				contig-138000016	-0.0157776	0.00468825	0.00407172	0.00247631	0.011861	-0.0151116	0.00252881	0.0136548	-0.00187981	-0.0394342	-0.0333986	0.00106944
contig-10179000021	-0.000643499	0.00790557	-0.00548038	-0.00157413	0.00435123	-0.0066172	0.000115561	0.0013952	0.00200192	-0.00446921	0.00296173	2.21248e-05				contig-138000019	-0.0145678	-0.0130119	0.0187443	-0.00542714	-0.0179294	0.00535518	0.00572653	0.000764229	-0.0141621	0.00427267	-0.00917314	0.000553263
contig-10179000022	-0.0027477	5.45609e-05	-0.00199433	-0.00317526	-0.0032817	0.0119659	0.00738014	-0.00507532	-0.000598784	-0.00208932	-0.00361258	-4.48683e-05				contig-138000022	-0.00273605	-0.0273883	-0.00750832	0.0174373	-0.0120181	-0.0105676	0.00348277	0.0108722	-0.00422231	-0.00369271	-0.0169494	0.00456766
contig-10179000023	-0.0047728	0.00447327	0.00480016	0.00265799	-0.000733525	-0.00511974	-0.00265303	0.00803891	-0.00570183	-0.000585245	0.00269948	9.05632e-05				contig-138000024	-0.00992865	-0.013405	0.0217791	-0.0246101	0.0113656	0.0116695	0.00786166	0.00461422	-0.00250599	-0.00428575	-0.0308931	0.00395773
contig-1018000000	0.0027567	0.00947523	0.000879901	0.000777919	0.00615723	-0.00079428	-0.000415221	-0.000721425	0.000203956	0.00370282	0.00351031	1.10171e-05				contig-1381000012	-0.0155613	-0.00692462	-0.0190257	-0.0138447	-0.0140668	-0.00981298	-0.00923174	-0.00785651	0.0124424	0.011951	-0.00844915	0.000581141
contig-1018000001	-0.00603921	-0.00570512	0.000424915	0.00375628	-0.00434285	-0.00216497	0.00426667	0.00309574	-0.00488459	-0.0018136	-0.0023647	8.01001e-05				contig-1382000005	-0.0127325	-0.0147461	0.0094709	-0.021381	-0.00561535	0.00797039	0.0242649	-0.0125858	0.00114299	-0.0178888	0.0259759	0.00192554
contig-10180000011	0.00521339	0.00807133	-0.00343143	0.00343613	0.00157524	-0.000497358	0.00112464	0.00248031	0.000164197	-0.00203892	0.000122239	3.86885e-05				contig-1383000015	-0.0183129	0.00855933	-0.00437346	0.0139843	-0.00927042	-0.00990384	-0.00996083	-0.00564833	-0.0112435	-0.00107541	0.0106817	8.17039e-05
contig-10180000021	-0.00567133	-0.00257739	-0.0028907	0.00504847	-0.00146065	-0.00265256	0.00290434	0.00756871	-0.00453115	0.00654587	0.00165126	-3.94216e-05				contig-1384000016	-0.013641	-0.017173	-0.00825773	0.00171922	-0.0102812	-0.0143647	0.0118817	-0.0169308	0.00757133	0.0254913	-0.0124261	0.00125923
contig-10180000023	-0.00247778	0.00035588	0.00184828	-0.00423625	-0.00423037	-0.00361048	0.00582688	0.0041083	0.0138907	-0.00298557	-0.00323527	-7.71475e-05				contig-1385000008	-0.0155469	-0.00966056	-0.0129982	0.00596959	0.00555399	0.014561	0.00589535	0.00637992	0.0301296	0.0209622	-0.00166381	4.89907e-05
contig-1018000003	-0.000202278	0.00486582	0.00737124	0.0053037	-0.0032827	-0.00565237	0.00644862	-0.000774134	-0.00138718	-0.00189872	-0.00271688	0.000128755				contig-1385000020	-0.0172435	0.00899216	-0.00213277	0.0236448	0.00385431	-0.00167638	-0.00576761	-0.00840682	0.00719968	0.0161674	-0.0176504	0.000967517
contig-1018000006	-0.0035882	-0.000770154	0.00463283	0.00182431	-0.00127031	-0.00410759	-0.000249091	-0.00710543	-0.00738437	-0.00841954	0.0104521	0.000100868				contig-1386000000	0.015714	0.00856025	-0.0200475	0.0108866	-0.00084462	-0.00727624	0.0139907	0.0049534	-0.0114647	0.00804841	0.00935348	-0.000185951
contig-1018000009	0.00427746	0.00727566	-0.00523203	0.00484071	-0.00176827	-0.00194572	0.00275752	0.000438771	-1.6382e-05	-0.00285542	-0.00159651	-1.26638e-05				contig-1386000007	-0.0190194	7.05023e-05	-0.00189948	0.0138113	-0.00595808	0.0103005	0.00709024	-0.003963	0.00640879	0.00115697	0.0262247	-0.000556958
contig-1018000010	-0.00755496	0.00286444	0.00298016	-0.00102403	0.00364276	-0.00090522	-0.00520081	-0.00471573	-0.000976124	0.00123084	0.00397595	2.51751e-05				contig-1386000012	-0.0165422	0.000755729	0.00106143	-0.0255251	-0.0267214	0.0144417	0.00505146	0.0134528	-0.000583563	0.00263151	-0.0033852	0.00196645
contig-1018000012	-0.005533	-0.00193558	0.000293642	0.000127419	-0.000170969	0.00615437	0.00203006	-0.0125221	-0.00153225	-0.00177031	-0.0010502	-5.7859e-05				contig-1388000002	-0.0141775	-0.010655	0.00587408	-0.0111577	0.00127275	-0.0184883	-0.0331135	0.0172284	0.0214498	-0.000940041	-0.0172841	-0.000637604
contig-1018000013	-0.00654052	0.00180287	0.00144519	-0.00458887	0.000644094	0.000774172	-0.00953701	0.00380553	-0.00213479	-0.000633869	-0.00264649	-0.000103536				contig-1390000001	-0.00632218	-0.023145	0.00256087	-0.00589101	-0.0337955	0.00755372	-0.0038992	0.00881034	0.0259058	-0.00473369	0.00211889	0.00259299
contig-1018000014	0.000293816	0.00120607	0.00289145	0.000704656	0.00766784	0.00629055	-0.00892636	0.0098347	-0.0013525	-0.00318491	-0.000411868	-0.000115588				contig-1390000005	0.0153976	-0.00419903	-0.0175282	0.0144035	-0.0226881	0.009796	0.00248154	0.0135736	0.0191771	-0.00394484	0.00186191	-0.00026563
contig-1018000015	-0.00201034	0.00528275	0.00343321	-0.00576373	0.00662413	0.0036321	-0.000803204	-0.00169912	-0.00323637	-0.0094269	0.00221635	-0.000106987				contig-1390000011	-0.00101439	-0.0201756	0.0132269	0.00277256	-0.0236868	0.0018076	-0.0170148	-0.0162162	-0.00597614	-0.0258526	0.0451009	-0.00116516
contig-1018000018	0.00214769	0.00627397	0.00439027	-0.00625748	0.00612985	-0.00349091	0.00403051	0.00173752	0.00248297	-0.00205585	0.00328283	-3.07089e-05				contig-139000007	-0.0168088	0.00769667	0.00624852	0.019964	0.0155692	0.0152129	0.0198192	0.00212459	0.0087129	0.00157416	0.00145268	-0.00283357
contig-1018000019	-0.000432757	0.00247429	-0.00250223	-0.00839368	0.000364483	0.00645336	0.00805818	-0.00182354	-0.00627937	-0.000770041	-0.00426754	2.36186e-07				contig-139000019	-0.0185797	0.00592414	0.00795352	0.0109315	-0.00512638	0.0193247	0.00732974	-0.00204731	0.00567623	-0.00175836	0.00797777	-0.00406399
contig-1018000020	0.00298423	0.00486621	-0.00522835	0.0091793	0.000537541	0.000368247	-0.00102393	-0.0010869	-0.00201014	-0.00296957	-0.0026206	-2.01397e-05				contig-1391000022	-0.018119	-0.0106219	0.00515367	0.0120915	0.0126594	-0.00494526	0.00955758	0.00450366	-0.000499446	0.00929204	0.00388167	-0.0033562
contig-1018000024	-0.00566664	0.00174165	-0.000207096	0.0028374	-0.00279637	0.00625991	0.000327622	0.00160258	0.0121472	-0.000284144	0.00306378	-2.96088e-06				contig-1392000000	-0.0142243	-0.0108627	-0.0154557	-0.0230578	-0.0194061	0.00411825	0.0154924	-0.00653848	0.0090011	0.00481694	-0.0049283	0.00146463
contig-10183000012	-0.00630871	0.00331165	-0.00651764	0.00113409	0.0025531	-0.00265969	-0.00273174	-0.00413336	-0.0012871	0.00484772	-0.00321788	8.2625e-05				contig-1392000015	0.0166361	0.000850246	-0.0177119	0.0144674	-0.0146001	0.00977657	-0.00871187	-0.00239392	0.00551331	-0.0137666	-0.0134056	-0.00230645
contig-10184000002	-0.00574985	0.000110673	-0.0058842	0.000164084	-4.60977e-05	0.00799761	0.00137397	-0.00147183	-0.00401523	0.00761383	0.000706094	-4.74309e-05				contig-1392000023	-0.0171843	0.00450952	-0.0075254	-0.0190276	-0.00716612	0.0204948	0.0111002	0.00555545	0.00899017	-0.00686316	0.0219549	0.00285527
contig-10184000008	-0.00744322	0.00182628	0.00562978	-0.00158889	-0.0055071	0.000392007	8.62807e-05	0.00110672	-0.00150421	0.00266414	0.00140554	4.40792e-05				contig-1394000008	-0.0178645	-0.00190458	-0.0001318	-0.0170022	-0.0288984	-0.00640371	0.00435399	-8.85477e-05	0.00653835	0.00175357	0.00594493	0.00101476
contig-10185000012	0.00028238	0.00786469	-0.00659938	-0.00465255	0.00490021	0.0001135	0.00102342	0.000609538	0.000131463	-0.00271375	0.00168944	-0.000181508				contig-140000004	0.00777579	-0.0243974	-0.00924783	0.0122807	0.00738506	0.00687798	0.00368616	-0.0198787	-0.00328403	-0.0200204	-0.0175672	0.000174374
contig-10186000019	-0.00134243	0.00309933	0.00747895	0.00289686	0.00723358	8.78099e-05	-0.00606901	0.00453428	-0.00324189	-0.00675912	9.41908e-05	-8.68135e-05				contig-140000008	-0.0138442	-0.0211686	0.0024155	0.0104358	-0.00425367	-0.0105028	0.00561598	-0.00496602	-8.50683e-05	-0.0144179	0.00260949	0.00448237
contig-10187000013	0.00346101	0.00381865	-0.00406913	-0.00050719	-0.00998353	-0.00220837	-0.00745169	0.00112594	0.00523238	0.000422671	-0.00072231	-6.76617e-05				contig-140000016	-0.0149308	-0.0136305	0.00939427	-0.00795873	0.0120747	-0.00594462	0.00688241	-0.0208806	-0.014578	-0.0114852	-0.0275966	-0.00125093
contig-10189000019	-0.00345862	-0.00378006	-0.000773087	-0.00151012	-0.00439552	0.00621554	0.00627747	0.000921599	-0.0105497	-0.00626567	0.00364517	3.11201e-05				contig-14000005	-0.0182153	-0.00148513	0.00940336	0.0112418	0.0153657	-0.00131904	0.0189781	0.00974604	-0.00528092	0.0018673	0.014157	-0.00176663
contig-10189000023	-0.00601755	-0.000214451	0.00356475	0.0045429	0.000393076	0.00179979	0.00331225	-0.00408646	0.0106489	0.00171173	-0.00118166	-2.4871e-05				contig-14000009	-0.0187048	0.00272215	0.00381588	0.0208848	0.00158347	0.00247119	0.0107285	-0.0169073	-0.00530293	-0.00101387	2.98124e-05	0.00178604
contig-10190000013	0.00120319	0.00590243	-0.00530087	-0.00437555	0.00550541	-0.00721356	0.00487202	-8.42367e-05	0.000470182	-0.00453236	0.000272645	-6.71039e-05				contig-14000024	-0.0147024	0.0112078	0.0170411	0.0138802	-0.0104423	-0.018615	-0.00993843	0.00833929	-0.00322547	-0.00825487	0.0172576	0.00297149
contig-1019000003	0.000910564	0.00484383	0.00424344	0.00538798	-0.00627116	0.00204329	0.00412006	-0.00593798	0.00601281	-0.00646073	-0.0026534	0.000169713				contig-1401000014	-0.0183505	0.000425695	-0.00497857	0.0111358	-0.0185609	-0.00848165	-0.00826299	8.95976e-05	0.00252135	0.0253684	-0.00325125	0.000320542
contig-1019000004	-0.00422193	0.00151492	0.00206822	-0.00787448	-0.00691645	0.00733569	-0.00113915	-0.00109792	0.0013354	0.000178678	-0.00193131	-3.87213e-05				contig-1402000007	-0.0168466	0.00508637	-0.000399879	0.0209936	0.0264694	0.00375261	-0.00203652	0.0174883	0.00948757	-0.000505927	0.0116119	0.00166674
contig-1019000007	-0.00131183	0.0030749	0.00464297	0.000956351	-0.00382018	0.00386143	-0.00214284	-0.0131277	-0.00181672	0.00131078	0.00864017	4.0514e-05				contig-1402000023	-0.0147506	-0.000525532	-0.0016365	-0.0104786	0.0395017	-0.00150061	0.0141372	0.0268424	0.0138585	-0.00663152	-0.00334398	0.00351033
contig-1019000010	0.00527941	0.00464281	0.000597924	-0.000499486	0.00688537	0.00376824	0.00122207	0.00257679	0.00201839	0.00728841	0.00875797	-8.85756e-05				contig-1408000001	-0.0151091	0.00539417	-0.0137148	0.00229536	0.0133773	-0.0232086	-0.0305337	0.0159312	0.0071935	-0.00659567	-0.00345477	-0.00186348
contig-1019000013	-0.00185465	0.00497602	0.00887174	0.00283337	-0.00153038	-0.00206013	-0.000116858	-0.00802811	-0.00116003	0.00209604	0.00207937	7.15035e-05				contig-141000005	-0.0167462	0.00106357	0.0136622	0.0156231	0.00419373	-0.0212346	0.00101178	0.0135915	0.0161193	1.1572e-05	0.0182089	0.00311237
contig-1019000015	-0.000530807	0.00909161	0.0055962	0.000221162	0.00519156	0.00184079	-0.0012453	0.00195542	-0.000738271	-0.00306337	4.83433e-05	-5.60319e-05				contig-141000007	-0.0175525	0.00979466	-0.00293372	0.0158981	-0.0119224	0.00462079	0.0110474	0.00370263	0.0187864	-0.000820288	-0.0125166	0.00268395
contig-1019000022	-0.00133617	0.00721061	-0.00258584	-0.00760742	0.00582356	-0.00209286	0.00208821	0.0020478	-0.000110736	-0.00199868	-0.00239893	-8.60331e-05				contig-141000012	-0.014413	-0.000754454	0.0204341	0.00470301	0.0184	0.0164076	0.000436985	0.0105345	0.00984607	-0.0211699	0.0260152	0.00124279
contig-1019000023	-0.00813972	-0.00164493	-0.00150836	0.0025702	-0.00107478	0.000194449	-0.000751003	-0.00382876	-0.00205831	-0.00520215	-0.00614807	0.000125074				contig-141000014	-0.0192426	-0.0067113	0.00281184	0.0088362	0.00768241	-0.000624742	0.014949	0.00797814	-0.00186457	-0.00121155	-0.0090561	0.00364406
contig-10195000012	-0.0054512	0.000808376	0.00799243	0.00261092	0.00306405	0.00383205	-0.000884329	0.00616261	-0.00159766	0.00123378	-0.00323628	0.000253367				contig-141000024	-0.00417641	-0.0247175	-0.00894483	-0.00937352	-0.0152016	-0.0104877	-0.0204527	0.0297457	-0.00649572	0.000315673	-0.00220245	0.000319587
contig-10195000017	-0.00111953	0.00430174	0.00952263	0.00162999	0.00465796	0.0031919	-0.00640455	0.00207002	-0.00147813	0.000158826	0.000115535	-6.43384e-05				contig-1411000018	-0.0154	0.00292554	-0.0169437	-0.0229065	-0.019555	0.010528	-0.00148201	0.0127634	0.00330478	-0.0124788	0.00706701	0.00192876
contig-10196000019	-7.36726e-05	0.000276023	-0.00158326	-0.00587671	-0.00866788	-0.00449714	-0.0107019	0.00102289	0.00427649	0.00187191	-0.000648292	5.6949e-05				contig-1422000016	-0.0138249	0.00658936	-0.018582	-0.0217226	0.00640689	0.0288522	0.00794822	0.0057698	-0.0108785	-0.00675188	-0.00363886	0.000994808
contig-10196000020	-0.00068763	0.00070584	-0.00120487	-0.00572622	-0.00440771	0.0115938	0.00532164	-0.00215635	-0.00706348	5.11703e-06	-0.00189882	1.37051e-05				contig-1423000004	0.0136705	0.00845319	-0.0229534	0.0115419	0.00180432	0.00500382	-0.00220815	-0.00454585	0.0236776	-0.0219809	-0.00106175	0.00271047
contig-10197000002	-0.00134398	-0.000473113	0.00551638	-0.000329138	-0.0020872	-0.00567267	-0.00684015	-0.0123091	-0.00258205	-0.00417609	-0.00146052	8.27573e-05				contig-1423000023	-0.0184915	0.0001291	-0.00995552	0.00151085	-0.0138685	0.00785912	0.0132736	0.00848955	0.0152095	0.0130557	-0.00600386	0.00194881
contig-10199000003	0.00109154	0.000902818	-0.000400319	-0.00443801	0.00427209	-0.00950362	0.0090288	0.00736432	-0.0025676	0.00214752	0.00393505	-1.16688e-05				contig-1424000006	-0.0117471	-0.0239763	0.00447989	0.0116794	0.000445367	-0.00132263	0.010912	0.00400615	-0.00831239	-0.00595954	0.00131807	-9.50443e-06
contig-10199000013	-0.000127575	0.00241607	0.00588258	0.00412021	-0.00458983	-0.000321827	0.00428216	0.00286543	0.0129847	-0.00336779	-0.00353782	1.76182e-05				contig-1426000012	-0.0183903	0.00948668	0.00130087	0.0174064	-0.00315549	-0.00293285	0.00460371	-0.00895265	-0.0118912	0.00635391	-0.00360416	-0.0020849
contig-102000000	-0.00728155	0.00489299	-0.00138183	0.00176936	-0.00565538	-0.00172193	-0.00296519	0.00261889	0.00071703	0.000706254	-0.00196753	-6.36779e-05				contig-1426000015	-0.0031631	-0.0250591	0.000961341	-0.00231216	0.00556048	0.00217115	-0.038527	0.00288873	-0.00562192	-0.0235205	0.0110429	-0.0016482
contig-1020000000	0.00319822	0.00422727	0.002931	0.00085137	0.00434158	0.00106479	0.00744223	-0.00120412	0.0118036	0.00255219	0.0060851	3.60698e-06				contig-1428000006	-0.00777943	-0.0262106	-0.000499984	-0.00749136	0.00114216	0.0147856	0.00834492	-0.0240759	0.00177394	0.00294507	0.00398257	-0.000928871
contig-10200000002	0.00324256	0.00424654	0.00144131	0.00631304	-0.00828053	-0.00171025	0.0018595	0.00520973	-0.0055773	0.00422313	-0.00239291	-5.54237e-05				contig-1428000009	0.0141065	-0.0004837	-0.0229446	0.0051123	-0.0221594	0.0165072	0.0151634	0.000283493	0.00418607	-0.0144026	-0.00851827	0.00164689
contig-1020000001	0.00377603	-0.00291928	0.00522105	0.000837586	0.00196973	-0.00155565	0.00140099	-0.00594342	-0.000687111	0.00966452	0.0123126	-6.19443e-05				contig-1429000013	-0.0156901	0.011633	-0.0167735	0.000825692	0.0127036	0.00833401	-0.00585059	0.00781659	0.0116206	0.00374501	-0.0198507	0.00208964
contig-1020000002	-0.00121595	-0.00312398	-0.000333636	0.000168779	0.00546697	0.00186078	-0.00441208	-0.00203821	-0.00619698	-0.0147601	0.0077014	1.75003e-05				contig-143000014	-0.0182821	-0.00158062	0.00856181	-0.00590174	0.0130357	-0.0206819	-0.000363317	0.0137681	-0.00177241	-0.00580267	-0.0165301	0.00201234
contig-1020000003	-0.00608042	-0.00165909	-0.00400291	0.00494905	-0.00350013	-0.00775833	0.000345878	-0.000372871	-0.00150566	0.00286435	-0.00472276	0.000179059				contig-143000022	-0.0181766	-0.00524066	0.00268837	0.0204243	0.00901419	0.0125991	0.00924134	-0.00375513	-0.00288822	0.00776713	0.0174113	-5.78418e-06
contig-1020000005	0.00188893	0.00840657	-0.00637823	0.000323207	-0.00506076	0.00188377	0.00240703	0.000590209	-0.00112253	-0.000863731	-0.00344768	1.7182e-05				contig-1432000014	-0.0161499	-0.00708011	-0.0174282	0.00537672	-0.00780642	-0.00141882	0.0102067	-0.0209275	0.00171152	-0.0198936	0.012044	-0.000780703
contig-1020000006	-0.0051403	0.00113433	0.00375798	0.00453315	0.00268334	-0.00212434	-0.00239639	-0.0100143	-0.00257185	0.00629927	-0.00332397	8.38548e-05				contig-1434000007	-0.0192305	-0.000736951	0.0012117	0.00998066	0.00422952	0.000142512	0.0233192	-0.000932889	-0.00463506	0.0116611	0.00464807	0.00214266
contig-102000001	0.000333812	0.00643594	-0.00547554	-0.00480733	0.00468281	-0.0068976	0.00327388	0.00156793	0.00185643	0.0010923	0.0053851	-0.000116091				contig-1434000009	-0.0158083	-0.00337882	-0.00635922	-0.031392	0.0105413	-0.0148079	0.00775438	-0.00508536	-0.00249872	-0.0237442	-0.00854019	0.000567409
contig-1020000012	-0.00289369	0.00397802	0.0101332	0.00114109	-0.00349671	-0.00234648	0.00229482	-0.00338114	0.00104196	0.00307636	-0.000997726	-5.10105e-06				contig-1435000007	0.00344923	-0.0267844	0.00175416	0.00924489	0.00654919	0.00593735	0.00786912	0.0189034	0.0123727	-0.0305949	0.00201778	-0.000358507
contig-1020000016	-0.00615912	0.00227016	0.00595538	0.00106179	-0.00662099	-0.00582624	0.00237468	0.000350522	0.00109719	-0.000278159	0.00113038	6.93925e-05				contig-1435000022	-0.0172605	0.0134228	-0.00323389	-0.00344356	-0.00714092	0.0166377	0.00534394	-0.00850291	-0.0151335	0.00205381	-0.00561844	0.00194806
contig-1020000017	-0.00152917	0.00654619	0.00659355	0.000841256	0.00154223	-0.00533337	0.00226463	-0.00821273	-0.00137366	-0.00163371	0.00414765	7.41948e-05				contig-1436000013	-0.0114839	-0.0217226	0.00414181	-0.00519693	-0.00638783	0.00463615	0.00128538	0.0224819	0.0267799	0.0079565	0.000838296	0.00230308
contig-1020000019	-0.00573826	0.00248633	-0.0016501	0.0046419	0.00301628	-0.00254354	-0.00259086	-0.0064551	-0.000946985	0.00950164	-0.00380865	-1.14468e-05				contig-144000010	-0.0151419	-0.0136753	0.00473727	-0.00120298	-0.00464403	0.025947	0.00378281	0.00521695	0.016522	-0.0108696	-0.0285761	0.0070773
contig-1020000020	-0.00486445	0.000885659	0.00435128	-0.00135172	-0.00347193	0.00745916	0.00795195	-0.00595323	-0.00130528	0.00192094	-0.00492575	-1.33773e-05				contig-1441000011	-0.00192745	-0.025978	-0.00275892	-0.0147785	0.000239112	0.000653711	-0.0374698	0.00416367	-0.00219588	-0.00871796	-0.00370763	0.000222777
contig-1020000022	-0.00157756	0.00494461	0.00718083	0.000647936	0.00747318	0.00288218	-0.00704387	0.00429746	-0.00150237	-0.000305142	0.000107988	-3.34511e-05				contig-1441000019	-0.0157302	-0.00855206	-0.0185628	-0.0111384	0.00947596	-0.0127881	-0.0163024	-0.000401477	0.00890253	0.00236277	-0.0103764	-0.00197846
contig-102000003	0.00632406	0.0053504	-0.00318207	0.00656823	-0.0010493	0.000397203	-0.000697239	-0.000744041	-0.00114316	0.000482142	0.000453801	-0.000132825				contig-1442000023	0.0121013	-0.00136928	-0.0138019	-0.000412544	-0.0160276	-0.0106724	0.00683737	0.010695	-0.0401604	0.0376754	0.0261262	-0.00145715
contig-102000005	-0.00783608	-0.00128317	-0.00474965	-0.00244424	0.00139097	0.00338325	-0.00195573	-0.00192117	-0.00196755	-0.00442095	-0.000554273	-2.72062e-05				contig-1443000016	-0.0166608	0.00343595	-0.0107129	-0.00147712	-0.0164369	-0.023949	-0.0196386	0.0117798	0.00753755	-0.00956558	0.0143152	-0.00212768
contig-102000006	-0.000104676	0.000504996	-0.00157081	-0.00614445	-0.00836254	-0.00474501	-0.0105589	0.00116281	0.00428247	0.00189376	-0.000611307	-1.05921e-05				contig-1443000017	-0.0148508	0.0112335	-0.0143928	-0.00776804	-0.014842	-0.001561	-0.0271398	-0.0116568	0.00970633	-0.013461	0.00595876	0.00267875
contig-102000007	-0.0033671	0.00360347	-0.00856808	0.00472048	-0.00279508	0.00295533	-0.00148143	0.000996277	-0.0061626	-0.00126727	0.00326558	-0.000179916				contig-1445000017	0.0156051	-0.00729626	-0.018779	0.0061445	-0.0115944	0.00214332	-0.00707474	-0.00848547	0.0214941	0.0162414	0.0132943	-0.00060525
contig-102000008	-0.00745209	-0.00493045	-0.00412465	0.0019038	-0.00200639	-0.000692187	-0.000747572	-0.000883511	-0.00142557	-0.00266949	-0.00347005	5.58717e-05				contig-1445000022	-0.0183961	0.00229313	-0.00699427	-0.00295647	0.000962356	-0.0097127	0.0131553	0.0120487	-0.0274757	-0.00517729	0.00615399	-0.00233551
contig-102000009	-0.0062247	0.00190774	-0.00640404	-0.00665822	0.00181205	0.00111759	0.000515196	0.000953608	-0.00127952	-0.000452355	0.0005832	-7.407e-05				contig-1447000008	-0.0147946	0.00437739	-0.0171894	0.00350202	0.0217353	-0.0238605	-0.0202872	0.00781273	0.0089006	0.00298814	-0.0117619	0.000757712
contig-102000010	-0.00384983	0.00243972	0.00986294	0.00239582	0.000345769	-0.00229031	-0.00184585	0.00531418	-0.00244	-0.00297285	0.00198081	0.000184931				contig-1449000000	-0.00120143	-0.0244642	0.00457489	-0.0159279	0.0214717	-0.00409709	0.0294364	-0.0214241	-0.00484218	0.00284678	-0.00900405	-0.000741935
contig-102000011	-0.00455076	-0.000855458	0.00375284	-0.000186447	-0.00483551	0.00539976	0.00367055	0.00235621	0.0108576	-0.00542916	-0.00573347	1.1646e-05				contig-1450000017	-0.0128198	-0.0151829	-0.0053136	-0.0248739	-0.0021781	-0.0229265	-0.00229166	-0.00804731	-0.00140315	-0.0255146	0.0189156	-0.00226361
contig-102000012	-0.00696529	0.0048552	0.000130612	0.00214022	0.00506503	0.000527175	-0.00396497	-0.000921513	-0.00103249	0.00623088	0.000722676	-0.00018011				contig-145000020	-0.0160419	0.013595	-0.00159493	-0.0128367	-0.0183644	0.00169121	0.0188435	0.00617042	-0.0169549	-0.000233861	-0.000761046	0.00172503
contig-102000013	0.00346065	0.00841427	-0.00481967	0.00502865	-0.000472755	0.00161149	0.000291609	-0.000298807	0.00107848	0.000777805	0.00137542	-0.000106445				contig-1455000000	-0.0174952	0.00519831	-0.0118617	-0.019615	-0.0103673	0.0142112	-0.00741157	0.0020348	-0.00411486	0.00121454	-0.0117273	-0.00185168
contig-102000014	0.00280774	0.00748804	-0.00547702	-0.00401167	-0.00272543	-0.0061948	-0.00104746	0.00136481	0.0023269	-0.00129136	-0.000642076	-3.14316e-05				contig-1455000009	-0.0125125	0.00623119	-0.0192857	-0.0181112	-0.00794093	0.034437	0.0207994	-0.00310103	-0.00645903	0.000191293	-0.00182758	0.00179009
contig-102000015	0.00583413	0.00410279	-0.00598216	0.00369512	-0.0046069	-0.00229796	-0.00326912	-0.00121009	0.00218578	0.00194893	0.00415566	-3.35372e-05				contig-1456000016	-0.0184487	0.00350581	0.00760844	0.0181602	-0.00255996	0.0154768	0.0101585	-0.00823614	0.000906468	0.00716824	0.00648809	0.00227788
contig-102000016	-0.00113382	0.0073291	-0.00637663	-0.00106148	-0.00643592	0.00378812	-0.0023362	-3.24021e-05	0.00112836	-0.00574937	-0.000243582	0.000114046				contig-1456000023	-0.0159122	-0.00117247	-0.018775	-0.00731363	-0.0114307	-0.0292484	-0.00593698	0.00266576	0.00207207	-0.00225624	-0.00267279	-0.00223796
contig-102000017	-0.00434365	0.00545091	0.00880152	-5.75639e-05	-0.00127188	-0.00143836	0.000262844	-0.00387813	0.00212526	-0.000990287	-0.00212324	7.6343e-05				contig-1457000015	-0.0168736	-0.0139497	0.00972895	0.00757275	0.000128729	-0.00870655	0.00977572	0.0103178	-0.00144778	0.0115598	-0.00506842	0.00313103
contig-102000018	0.00337483	0.00768215	0.00454841	0.00490082	-0.000434995	0.00472957	0.00171814	-0.000819657	0.00427857	0.000494288	0.000924696	-0.000132905				contig-1457000018	-0.0114971	-0.0139369	-0.0126996	0.00579009	0.0229963	0.0220634	-0.0290593	0.00994413	-0.017889	-0.00836206	-0.00211967	0.000287842
contig-102000019	-0.00271301	0.00402832	-0.00682164	0.00327241	0.00332953	0.00895679	-0.00371972	0.00236643	-0.00431468	-0.000972384	-0.00146002	-0.000109678				contig-146000002	-0.0182265	0.00823154	0.0113016	-0.000108832	-0.00453574	-0.00548773	0.0016954	-0.00414326	-0.00588571	-0.0178925	0.0148788	0.00286271
contig-102000021	0.00394691	0.00992625	-0.00171484	0.00122828	0.000531507	-0.00119503	0.000238232	0.00240697	0.000423996	-0.000405784	-0.000237874	3.24773e-06				contig-146000020	-0.00697839	-0.0231542	-0.0042775	0.0172283	-0.00399926	-0.00735744	0.00153163	-0.0210638	0.017207	-0.0317024	0.0130611	0.000222823
contig-102000022	2.20544e-05	0.00621959	-0.00575592	0.00403537	-0.00501545	0.0035122	0.000807627	0.00258392	0.00778596	-0.00286912	-0.006096	1.50601e-05				contig-1461000004	-0.017729	0.00155472	-0.011536	-0.00428427	-0.0130979	0.0167572	0.0136449	-0.0135059	0.000536518	0.00564109	0.0200689	-0.000768232
contig-102000023	-0.00669918	0.000777177	-0.00567436	0.0067247	-0.00112825	-0.00147558	0.00163829	0.00146259	-8.44767e-05	0.00102072	-0.000216992	0.000100402				contig-1466000009	-0.0186101	0.00892087	-0.00410558	0.0155478	-0.00161181	-0.00987474	-0.00532742	-0.00492966	-0.00344284	0.010159	0.00279605	3.11918e-05
contig-10202000003	0.000777412	0.00122921	0.00334879	0.000377966	0.00740311	0.00616462	-0.00872773	0.00981204	-0.00136365	-0.00386278	-0.000576729	-3.41906e-05				contig-1466000011	-0.0169989	-0.00196899	-0.00264865	-0.00849923	-0.0182749	-0.00442636	-0.0176868	0.0250254	-0.0205111	-0.0163476	0.0097541	-0.000391338
contig-10203000003	-0.00213359	0.00234226	-0.00013318	-0.00285758	-0.0076949	0.00970143	0.00557773	-3.35763e-05	-0.00830637	-0.002965	0.00112043	-4.19155e-05				contig-1466000016	0.0151168	0.0060042	-0.0207618	0.015888	-0.00282475	0.00634325	0.00403916	-0.00748009	0.022412	-0.0141488	-0.00045631	0.00151713
contig-10203000005	0.00206083	0.00244652	-0.00445879	0.00582215	-0.00780548	-0.00186836	-0.0031386	-0.00639526	-0.00602648	-0.00568886	0.00334475	-0.00012749				contig-1468000001	-0.0184245	0.00233371	-0.0114143	0.0107372	-0.00678914	-0.00429681	0.0136179	-0.00796431	-0.000423318	0.0179628	0.00845082	0.00135809
contig-10204000011	-0.00470932	-0.00146476	0.00490858	0.00566471	-0.00151001	-0.00599749	0.00232638	-0.00390665	-0.00706461	-0.00310051	0.00549922	3.39598e-05				contig-1468000020	-0.0185436	0.00112723	-0.0109333	-0.00192471	-0.000166442	-0.0199367	0.00874296	0.00496935	-0.0145568	-0.00323994	0.00890458	-0.00329624
contig-10205000000	-0.00134415	-0.00404903	0.000197492	0.00152437	-0.000189739	0.00117799	0.00238602	-0.00455091	0.00942367	-0.0138982	0.00667021	-4.90062e-06				contig-1469000010	-0.015778	0.00244911	-0.0149208	0.0153363	-0.00416894	-0.0187458	-0.0279874	0.0128584	0.000699506	0.000564859	0.0116384	-0.000790264
contig-10206000011	0.00169018	0.00610134	-0.00454598	-0.00740679	0.00302217	-0.00542056	0.00455137	0.00129627	0.00190468	-0.00120617	-0.00134283	-8.95944e-05				contig-1470000017	-0.00614588	-0.0190356	-0.0113539	0.00739027	0.0376428	0.00632759	-0.0218467	-0.00416871	0.00744727	-0.0228806	-0.0132595	0.00162471
contig-10206000019	-0.000347991	0.0035196	0.00489551	-0.00398394	-0.00576158	-0.00925382	-0.00409459	0.00720052	-0.000674642	0.00277337	0.00149754	7.33549e-05				contig-147000006	-0.016845	0.00922309	0.0096891	0.0232173	0.0030279	0.0120777	0.00289682	-0.00608886	0.0149477	0.00148365	0.00230042	0.0044236
contig-10206000023	-0.00637547	-0.000413934	-0.00378858	0.00492605	0.00429131	0.00113774	-0.00338144	8.75753e-05	-0.00133021	0.00915462	-0.00100253	6.46407e-05				contig-147000013	-0.0140842	-0.00551361	-0.0150107	-0.0330283	-0.0164723	0.0125509	0.0111796	-0.00744112	0.00214983	-0.00435625	0.00470782	-0.000891058
contig-10207000012	-7.36726e-05	0.000276023	-0.00158326	-0.00587671	-0.00866788	-0.00449714	-0.0107019	0.00102289	0.00427649	0.00187191	-0.000648292	9.11003e-05				contig-147000015	0.0168146	-0.00684991	-0.0147835	0.00751799	-0.0212184	0.00537636	-0.00756599	-0.00780302	0.0104223	0.0119726	0.00669343	0.000871343
contig-10207000020	-0.0065373	-0.000346714	-0.002211	-0.00294444	0.00283394	0.0081313	-0.00123608	-0.000860782	-0.00475583	0.00242933	-0.00768037	-0.000105768				contig-1471000003	-0.0134194	0.00658059	-0.0176785	-0.00782971	0.000996807	0.0220157	0.0242971	0.00373399	-0.0337104	0.00228252	-0.000982988	-0.000408622
contig-10208000020	-0.00687741	0.000730648	0.00319062	0.00177759	0.00610302	0.00485233	0.00299983	0.00210817	-0.00561592	-0.00144665	-0.00452949	9.32459e-05				contig-1472000017	-0.0181944	0.0087762	-0.0118529	0.00801363	-0.00216096	0.010687	0.00133111	-0.00791912	0.000514552	0.00977315	0.00727217	-0.00104591
contig-10209000020	-0.00895128	0.000931392	0.00131145	3.12258e-05	-0.00100793	-0.000560409	-0.000680236	-0.00473706	0.000408004	0.00119673	0.0025712	6.22167e-05				contig-1473000004	0.0167883	-0.00460535	-0.0130179	0.0198348	0.0102312	0.00874087	-0.000286163	0.0169237	0.0102306	-0.0174577	-0.00434379	-0.000240619
contig-1021000002	-0.00163595	-0.002347	-0.00345827	-0.00482398	-0.00291215	0.00886652	0.00101982	-0.00715572	-0.0085314	-0.000756341	-0.006166	9.172e-05				contig-1473000023	-0.0161746	0.00816912	0.00314733	0.0131259	-0.00545208	0.00567687	-0.0103244	-0.0136407	0.00316909	0.0235587	-0.0399382	-0.000625794
contig-10210000020	0.000655786	-0.00106145	-0.0014297	-0.00268421	0.00597204	-0.00544286	0.00186769	-0.00641364	-0.00190052	-0.0092679	0.0145703	-7.7921e-05				contig-1476000012	-0.00159205	-0.0150325	-0.0202812	0.018784	0.0175913	0.024195	0.0126257	-0.0374726	-0.0166922	0.000793533	0.0128621	-0.000350332
contig-1021000006	-0.00680432	0.00378715	0.00520215	-0.00167417	0.00197553	-0.00239515	-0.00338518	-0.00346879	0.00447961	0.00330751	-0.00134422	-4.39126e-07				contig-1476000014	0.015714	0.00856025	-0.0200475	0.0108866	-0.00084462	-0.00727624	0.0139907	0.0049534	-0.0114647	0.00804841	0.00935348	-0.000185951
contig-1021000007	0.00307609	0.00702474	0.00010123	0.00844054	-0.00292535	0.000864121	-0.000696958	-0.00180119	-0.00086342	-0.00388553	0.00146005	-8.625e-05				contig-1476000024	-0.0150326	0.0124854	0.0143061	0.0173179	-0.0123997	-0.0062029	-0.00188946	-0.0135992	0.000605464	-0.0148501	0.0169899	-0.00126319
contig-1021000008	-0.0033103	0.00640598	0.00332093	0.00214209	-0.00718741	0.00173015	0.0017302	-0.00276563	0.0092092	0.00117838	0.000617178	2.27933e-05				contig-148000001	-0.0148115	-0.0136098	-0.00937293	0.0137655	0.0127449	-0.0235421	-0.00871432	0.00340688	0.00365208	-0.0185228	-0.0117932	-0.00201584
contig-1021000012	-0.00136861	0.0064114	-0.000380127	0.00378165	-7.71328e-05	-0.0111313	-0.0015966	0.00507311	0.000249194	-0.00316503	0.00370808	5.83075e-05				contig-148000002	0.00257331	-0.026476	0.00322116	0.00538524	0.0270127	0.00208958	0.00320313	-0.0158237	-0.014971	-0.0144041	-0.010303	0.000761823
contig-1021000016	-0.00788056	-0.0020148	-0.00380306	-0.00248039	-0.00411029	-0.00217846	-0.00419798	-0.000423138	0.00108625	-0.00120092	0.00177699	-0.0001056				contig-148000006	-0.0161359	0.0121638	-0.013408	0.000992634	-0.00774696	0.0183649	0.0116255	-0.00470877	0.0081267	-0.00581733	-0.0150609	-0.00110459
contig-1021000018	-0.000726119	-0.00221894	0.00172834	0.00128319	0.00118216	-0.00229252	-0.00203911	-0.00947646	-0.00363901	-0.0107253	0.0140057	-1.84669e-05				contig-148000009	0.0107056	-0.00991878	-0.0185348	0.0280375	-0.0216746	-0.00367134	0.00976621	0.0262148	-0.0130692	0.00933787	-0.00638935	-0.000927482
contig-1021000019	-0.00351936	-0.000941771	0.00625159	0.00077545	-0.00524147	-0.00750961	0.00791949	0.0043837	-0.00145354	-0.00131661	-0.00495417	1.62534e-05				contig-148000018	-0.0125093	-0.0160982	0.0206051	0.00621216	0.00509668	-0.00241025	-0.00567472	0.0188864	-0.0121609	-0.00173028	-0.0148467	-0.00352033
contig-1021000022	-0.000355824	0.00775691	0.00826222	0.00230574	0.000226627	-0.00270045	0.00125595	-0.00225683	-0.00228468	0.00248917	0.000627195	1.22499e-05				contig-1482000011	0.00475448	-0.0265664	0.00651547	0.0065171	-0.00715029	0.0135657	0.00206534	0.0305577	0.00785261	-0.00140015	0.00189778	0.002121
contig-10211000020	-0.00327953	0.00462459	-0.0072943	-0.00188016	-0.00569646	-0.00356649	-0.00591123	0.00327685	-0.00342346	-0.00280645	0.00153421	-0.000197786				contig-1485000002	0.00943775	0.00155497	-0.0236599	0.0271483	-0.016287	-0.0110275	0.00893924	0.0239275	-0.0248891	-0.0162214	-0.00575001	-0.00269093
contig-10212000008	-0.00322899	-0.00561212	0.00288743	0.00256408	-0.00244854	-0.00083639	0.00169722	-0.000944681	0.00507677	-0.0128997	0.00569795	2.6451e-05				contig-1486000013	0.0127676	-0.00176201	-0.0121265	0.000129588	-0.00933634	-0.00554657	0.000195509	0.0134755	-0.0433906	0.0394334	0.0215865	0.000211513
contig-10213000000	0.00503117	0.00798629	-0.00536997	0.00128794	-0.00151739	-0.00111415	0.00169019	0.000322852	0.000162244	-0.00162733	-8.98166e-05	-6.10501e-05				contig-1489000013	-0.00471582	-0.0238658	0.00965111	0.00607041	-0.0158016	-0.0089921	-0.0119101	0.0140427	0.0280613	-0.0191132	0.0180137	-0.000254851
contig-10213000003	-0.00319816	0.00478223	0.00927926	0.00246249	0.00242161	0.000559261	-0.00478949	-0.00157878	-0.00142545	0.00356585	0.00119696	3.56767e-06				contig-1490000022	-0.00854854	-0.0176285	0.0211339	-0.00345623	0.010266	-0.0169543	-0.00485962	-0.017054	-0.0209293	-0.0221508	-0.00727307	-0.00179322
contig-10215000002	-0.0013272	0.000774224	-0.0047066	-0.00325693	0.00980321	-0.00740934	0.00348918	-0.00321176	-0.00146251	0.000577915	-0.00927861	-9.21709e-05				contig-149000015	0.0169	-0.00160576	-0.0162242	0.0124237	0.00292767	0.00749207	-0.00587987	0.00713671	0.0236303	0.0081238	0.0172533	0.00149318
contig-10216000003	-0.00161856	0.00885076	0.0058047	0.00289549	-0.00107312	0.00105558	-0.00125196	-0.00493756	0.000641697	0.00224561	-5.14406e-05	-3.43929e-05				contig-1491000014	-0.0076602	-0.0253353	0.00915828	0.0169106	0.000129606	-0.0169821	0.0044025	-0.00912571	-0.00398581	0.00701115	0.0071778	-0.00348366
contig-10217000000	-0.00485329	0.00208756	0.00928959	0.00278191	-0.00288584	-0.00244947	0.00158902	0.00298329	-0.00384291	-0.000398814	0.000838746	5.31953e-05				contig-1491000022	-0.0164803	0.00688369	-0.0146887	-0.00102388	-0.0169211	0.00671211	-0.00289041	-0.0126028	-0.000100718	-0.026815	0.0123665	0.00325582
contig-10217000003	-0.00208482	0.00465032	0.00538834	-0.00550663	-0.00665247	-0.00616911	-0.00435208	-0.00268736	0.000936728	0.00396804	-0.000272102	0.000120703				contig-1494000002	-0.0155153	-0.0020568	0.00635494	-0.0129572	0.0156213	0.0357645	0.0181403	-0.00203951	-0.0128887	-0.0122801	-0.00875254	0.00464019
contig-10219000003	-0.00553188	0.00432019	0.00816373	0.00211338	0.00155966	0.00210094	-0.00137425	-0.00251184	-0.000615192	0.00307618	-0.00129923	2.40096e-05				contig-1496000019	-0.0156679	-0.0146129	-0.0101767	0.00360534	0.00965029	0.0218674	-0.00555433	0.00182226	0.00689743	0.0145791	-0.00223111	-0.00145912
contig-10219000017	-0.00467665	0.00136208	-0.00681937	0.00589589	0.00479046	0.00322378	4.3603e-05	0.00227884	-0.00173573	0.00473422	-0.00558077	-6.89454e-05				contig-1497000012	-0.0132167	-0.0135067	-0.0121707	-0.0321887	-0.00790947	-0.00565041	0.00661802	0.0135241	0.00787959	-0.00285214	-0.0101791	0.00190362
contig-1022000000	-0.00521735	-0.00103952	0.0041567	0.00357558	0.00103907	0.00531565	0.00176718	-0.00241595	0.0104263	-0.00574784	0.00339719	1.0331e-06				contig-150000001	0.00516373	-0.0242268	0.00179542	0.0188192	0.0183737	0.0226586	-0.015165	0.00421187	-0.0161451	-0.010773	0.00079822	0.0024305
contig-10220000019	-0.00305569	0.00198415	-0.00174045	0.00597356	-0.00918261	-0.00359795	-0.000420558	-0.00673719	0.000472339	0.00357127	-0.0079655	-0.000130298				contig-150000004	-0.0187087	-0.00105554	-0.00824725	0.00604063	0.00153631	0.00615153	0.0188926	0.0113863	-0.00461091	-0.018803	0.00753595	-0.00295365
contig-1022000004	-0.00505604	0.00325347	-0.00222104	-0.00412501	-0.00431373	-0.00783694	-0.00426451	0.00562083	0.00391285	0.00197204	-0.00270243	-4.80563e-05				contig-150000021	-0.0165391	0.0110842	-0.00621655	0.0204279	0.00280441	-0.0140565	-0.0179218	-0.00973842	0.00201699	0.00930124	-0.00307609	-0.000759592
contig-1022000007	-0.00472932	0.00152858	-0.0043967	-0.00391116	-0.0104912	0.00274937	-0.00187788	0.00297189	0.00300134	-0.00068406	-0.00309609	-2.51284e-05				contig-15000020	-0.0181818	0.000185909	-0.00419901	0.00768378	-0.0133498	0.00993094	-0.0196664	-0.0111016	-0.00895197	0.00654733	-0.0245393	-0.000811368
contig-1022000008	0.00180669	-0.00433244	-0.000296045	0.000725157	0.00370415	-0.0024251	-0.0017418	-0.00629934	-0.00343358	0.000693112	-0.0188543	-6.67589e-06				contig-1501000004	0.000528323	-0.0262452	0.0040358	0.00710833	0.00864141	0.0242213	-0.0284461	0.00169661	-0.00856636	-0.00766176	0.0032219	0.0015644
contig-1022000010	-0.00624432	0.000574808	-0.00661158	0.000765845	0.00208258	0.00499449	0.00109327	-0.000844182	-0.00253629	0.00825493	0.0012437	5.03719e-05				contig-1502000006	-0.0174777	0.00999137	0.0105446	-0.000817993	0.00388516	0.0175051	0.0119835	-0.00055333	0.00101828	-0.0103586	0.0155678	0.0023864
contig-1022000011	-0.00415594	0.00241657	0.00054474	-0.00856687	-0.00548671	0.00587452	-0.00236253	-0.00147876	-0.00367475	-0.00344632	0.00151032	4.34256e-05				contig-1502000009	0.00140665	-0.0249403	0.00471132	-0.00718523	-0.0322588	-0.00933279	0.0178017	0.0131748	-0.00871542	0.0129591	0.00564723	0.00183252
contig-1022000013	-0.00374165	-0.00492278	0.00604976	0.00606527	-0.00245485	-0.00286364	0.00624581	-0.00074569	0.00345346	-0.000773269	-0.00112689	0.000166145				contig-1503000004	-0.0046686	-0.0223336	0.006896	-0.000339037	0.0198035	-0.00198248	-0.00478613	-0.0225623	-0.0241956	-0.033555	0.0207948	-4.19238e-05
contig-1022000014	-0.00408239	0.0033096	0.000499795	-0.00737476	-0.00361895	0.00892405	0.00121933	-0.00109756	-0.00465599	0.00195886	-0.000608218	3.49359e-05				contig-1503000017	0.0164156	0.00145857	-0.0124996	0.0161316	0.013995	0.0218523	-0.0105375	0.00919059	0.0150996	0.00390397	0.0178284	-0.00124084
contig-1022000015	0.00303441	0.00762661	0.000237924	0.00739372	-0.00452265	-0.000456222	0.000629126	-0.00341551	-0.00067036	-0.000311069	-0.00113261	-1.08412e-05				contig-1505000020	0.0150005	0.00804854	-0.0184786	0.0180885	-0.0111276	-0.0070448	0.0182833	0.00479171	-0.00580403	-0.0136463	-0.0100223	0.0002023
contig-1022000018	-0.00740756	0.00549345	0.000522456	0.00274292	-0.00106923	0.00300468	0.00228574	0.00104763	0.00140716	-0.000467026	-0.00507093	-7.6133e-05				contig-1507000017	-0.00994929	-0.0224998	0.0108657	0.0144906	0.0153941	-0.00501927	-0.0156466	0.0141329	0.000830369	-0.00290918	-0.00702135	-0.00114001
contig-1022000019	0.00451352	0.0065526	-0.00380137	0.00690739	-0.00350973	6.04296e-05	0.000909683	-0.000203909	0.000233764	-0.0022737	-0.0014584	3.41599e-05				contig-1508000005	-0.0160869	0.00552278	-0.0165923	0.0147337	0.00665651	-0.0151628	-0.0185939	0.00532732	0.00944885	0.0149807	-0.0039509	0.000345288
contig-1022000020	-0.00117316	-0.00643495	0.00114395	0.00254105	-0.000663176	-0.00621579	-0.00153881	-0.0029006	-0.00822306	-0.0105219	-0.00237821	-0.000105143				contig-1509000011	0.0120755	-0.0152151	-0.0157764	0.0140591	-0.0237904	0.00956554	-0.00912157	0.0196528	-0.013949	-0.00588704	0.00356066	0.000796329
contig-1022000022	0.0032873	0.00013993	0.00209758	-0.000384298	0.00438244	0.00538312	-0.0103182	0.0101282	0.000149885	0.0014926	0.00407899	-2.44901e-05				contig-1509000013	0.0155004	0.00828368	-0.0140006	0.0182918	0.000388485	0.0007809	0.00718515	0.00583736	0.0123775	-0.0311416	-0.0152233	0.000229525
contig-1022000023	-0.00833327	-0.00165243	-0.00328501	0.00284408	0.00189574	0.00169545	-0.00110802	-0.00256272	-0.00329593	-0.00234939	0.000754172	0.000112459				contig-151000000	-0.0189902	-0.00459329	0.00015791	0.0170092	0.00072063	-0.00665863	0.0151199	-0.000782893	0.00349391	-0.00566284	0.0133133	0.00550184
contig-1022000024	-0.0010884	-0.000772613	-0.000189393	-0.0045004	-0.00638282	0.00866733	0.00747777	0.0023385	-0.00971317	-0.000128495	-0.00180902	0.000101063				contig-1510000014	-0.0167784	0.00708059	0.017485	0.0023162	-0.00360822	-0.0112508	0.011236	-0.00997129	0.0134875	-0.0110522	0.0091268	0.00351198
contig-10221000003	-0.00161633	0.00190355	-0.00424064	-0.00744031	-0.00878149	0.000871024	-0.00757622	-0.000294133	0.00169244	0.00287044	-0.00056738	3.89475e-05				contig-1510000016	0.0132695	-0.00387586	-0.0183408	0.0261389	-0.00829078	0.0151108	0.00935687	0.0234577	0.00401184	-0.0233159	0.00489479	0.000497473
contig-10223000000	0.000824074	0.00698175	-0.00544271	-0.00459979	0.00548883	-0.00283089	0.00700608	0.000839029	-0.000721133	8.8691e-05	0.000111743	6.44083e-06				contig-151000002	-0.00405317	-0.02735	-0.00181522	0.00379524	0.019919	-0.00853907	0.0148883	0.0193307	-0.00448812	-0.00153012	-0.00187388	-0.0014361
contig-10226000023	0.00398166	0.00834361	-0.00387423	0.0037438	-0.000365666	-0.00345496	0.00393327	-0.00047725	0.000197858	-0.00173171	-0.000781941	-2.62647e-05				contig-1512000012	0.0166221	-0.00178901	-0.0162454	0.00766197	-0.0243859	-0.00886129	0.013083	0.00824883	0.00546384	0.00702397	0.00594986	-0.000587638
contig-10227000017	-0.00655917	0.00218269	0.0045617	0.00545639	0.00319912	-0.00147232	-0.000779666	-0.00609439	0.00219701	0.00175157	0.000634447	-1.07713e-05				contig-1512000014	-0.00154327	-0.0248059	0.000659217	0.00970693	-0.0333934	-0.00295222	-0.0029279	-0.00906263	0.00991385	0.0105401	-0.0281745	0.000649762
contig-10228000005	-0.00399866	0.00149667	0.00169641	-0.00178291	-0.00564193	0.00625051	0.0102333	-0.00589026	-0.00121642	-0.0040443	-0.0042457	1.2741e-05				contig-1512000020	0.00653764	-0.0243033	-0.00860171	-0.00322268	0.00968543	0.0206442	0.0086818	-0.0121337	-0.0288213	-0.00234988	0.00547184	-9.55845e-05
contig-10229000019	-0.0055304	3.23866e-05	-0.00624715	0.00206888	-0.00617954	-0.00371048	0.000951694	-0.000433947	-0.00849681	-0.00142505	0.00195032	0.000222938				contig-1513000003	0.0177735	-0.00345879	-0.0153863	0.00618272	-0.0174243	0.00935827	-0.0049172	0.00515201	9.61194e-05	-0.0095843	-0.00731489	0.00450089
contig-1023000000	-0.000347025	0.00375561	-0.00135867	0.00982453	-0.00196556	0.00135312	-0.00111358	-0.00260246	0.00490018	-0.00648983	-0.00794941	-0.000197467				contig-1514000000	-0.0172348	0.0106824	0.00064752	-2.99828e-05	-0.00916482	0.00858484	0.0137966	-0.0142505	-0.0125022	-0.0172321	0.0214223	-0.00256237
contig-10230000002	-0.00220805	0.00547025	0.0065497	-9.77754e-05	-0.00400159	0.00513074	0.00305286	-0.00756275	-0.00464515	0.00398584	-0.000519223	6.76734e-05				contig-1514000013	-0.0174558	-0.00832643	-0.00145867	0.0037903	0.0241972	-0.00509676	0.0112699	0.0155157	-0.0138542	-0.00768244	0.008709	0.00388566
contig-10230000011	-0.00201422	0.00662734	0.00647212	-0.0041985	0.00373407	-0.00608957	0.00376382	0.00108756	-0.00218207	0.00106496	-2.05546e-05	5.88564e-05				contig-1514000023	-0.018666	0.00236774	-0.00431125	0.000371025	0.0106702	0.00560614	0.0251067	0.0120963	0.00880534	0.00930063	0.00346879	0.00139224
contig-1023000005	-0.0036068	-0.00206853	-0.00616402	0.000441199	0.00870496	-0.00538597	-0.000267165	-0.0069223	-0.00333088	-0.00196577	-0.003043	8.83281e-06				contig-1517000006	-0.0184754	0.00477777	-0.00349271	-0.00502811	-0.0223383	0.00823574	0.012771	-0.00654342	-0.000402852	0.0108835	0.0105027	-0.000576383
contig-1023000007	-0.00315993	0.000730296	-0.00392944	-0.00520656	0.00640059	-0.00422005	0.00975656	0.00110222	0.00264641	-0.00583896	-0.00201093	-3.67857e-05				contig-1518000009	-0.0179909	0.00893098	0.00608832	0.00657267	-0.000117528	-0.00612378	0.0221566	-0.00919369	-0.015088	-0.00397277	-0.000640539	0.00183792
contig-1023000008	0.00264263	0.0102118	-0.00277235	0.000880603	0.00192348	0.00163994	0.00195252	0.000322703	-0.000892961	-0.00190532	-0.00152206	5.37897e-05				contig-152000000	-0.0190169	0.00901802	0.00180229	0.00725745	-0.00750544	-0.00426411	-0.00859523	-0.00878415	-0.0113567	-0.00153573	0.00346374	9.93908e-05
contig-1023000011	0.002206	0.00263787	0.00157353	0.003988	0.00403057	0.00720231	-0.0050143	0.00915773	0.0059082	-0.00674638	-0.00264284	-0.000103524				contig-1520000006	-0.0161116	0.0119752	-0.005214	-0.00679659	-0.0072325	-0.00411381	0.000787708	-0.0248268	-0.00887204	-0.0303115	0.00291347	0.000198348
contig-1023000012	0.000543023	0.0087064	0.00487185	0.00383762	-0.0012979	-0.00346522	0.00234491	-0.00564261	-0.000442181	0.00168133	-0.000324995	5.56822e-05				contig-1520000019	-0.00208877	0.0116829	0.0292228	0.0161306	-0.0174128	-0.000433721	-0.0160711	-0.0245087	-0.0107927	-0.025747	0.000239395	-0.000109335
contig-1023000014	0.0052215	-0.0036092	0.000748476	-0.000626961	0.00255113	0.000796915	0.00147463	-0.00145284	0.00188093	0.0114668	0.0118639	1.10151e-05				contig-152000009	0.000150279	-0.0285445	0.000127161	0.00495142	-0.00170762	0.00179835	0.0278876	0.00252839	-0.00798668	-0.00359371	-0.0115136	0.00204223
contig-1023000015	-0.00783696	0.00117851	0.00154647	0.000561488	0.000994617	-0.00501809	0.00634421	-0.00247535	-0.00136339	0.000281849	-0.00507882	0.000140976				contig-1521000023	-0.0181429	-0.00884764	0.000203885	0.00497844	-0.0144456	-0.0052252	0.0123072	0.0101356	0.0194382	0.00416941	0.00857185	-0.00258242
contig-1023000016	-0.0024849	0.00649273	-0.00261341	0.00886449	0.00405501	-0.0006486	-0.00094792	0.0021644	-0.000740488	0.00224978	0.000874498	0.000107663				contig-1522000019	0.00215402	-0.0253894	-0.00637332	0.0305232	0.00118909	0.00868503	0.00374353	0.0102534	-0.0170501	-0.0069499	0.000740422	0.00211781
contig-1023000018	-0.00362137	0.00381972	0.00387318	0.00628966	0.00319564	0.0063911	-0.00547656	0.00107313	0.00648399	-0.0026731	0.00204056	-5.46831e-05				contig-1523000003	-0.0186967	-0.00421376	-0.007412	0.00252081	0.00781173	-0.0096369	0.00654356	0.00187432	0.0174538	0.0155167	0.0161065	0.0019215
contig-1023000020	-0.00643457	0.00390671	-0.000963822	-0.00579655	0.00142504	0.00672474	0.00157647	0.000105567	-0.0027916	0.00274352	-0.000335431	9.21268e-05				contig-1523000015	0.0150664	-0.0019644	-0.0238417	0.0137228	-0.000735653	0.00503044	-0.0128953	0.0142044	0.00667082	-0.0107379	0.00464326	0.00134223
contig-1023000023	-0.00100295	0.000664395	0.00496718	-0.00342796	-0.00635793	-0.0089172	-0.0063484	-0.00293853	-0.000789901	0.00404427	-0.00907088	7.94421e-06				contig-1524000020	-0.0107905	0.0105453	-0.0131823	-0.0268624	0.0107295	-0.00196827	0.0105651	0.0364385	-0.0211203	-0.0220382	0.00284978	0.00101693
contig-10232000019	-0.00565409	-0.00103278	0.00380634	-0.000764991	-0.00664495	-0.00961517	-0.00275352	-9.2497e-05	0.00199722	-0.00216018	0.000277587	0.000105153				contig-1525000007	-0.0167797	0.00495169	-0.0181322	0.0123506	-0.00633581	-0.00561386	-0.0112487	-0.00131183	0.00922347	0.0177854	-0.0020084	-0.00031954
contig-10233000005	-0.00364136	0.0022046	0.00695317	0.00123705	-0.00321411	-0.00122157	0.000612772	-0.0015527	0.013031	0.000810184	-0.00339297	-8.03731e-05				contig-1526000011	-0.00277732	-0.0267194	-0.0068363	0.0121641	-0.00400406	0.0100679	-0.0110887	0.000743535	-0.0130465	-0.0309423	0.00196611	0.00278497
contig-10235000019	-0.000199257	0.00771869	0.00177912	-0.00230771	0.00407094	-0.00842968	0.00716972	-0.000346295	-0.000595822	-6.7066e-05	-0.000203768	2.6758e-05				contig-153000000	0.0168013	0.00538459	-0.0194083	0.00828047	-0.00400629	0.000261389	-0.0155607	-0.000931309	0.0116592	-0.00490769	0.00717993	0.000521058
contig-10236000023	0.0020352	0.00580036	-0.00131794	-0.00358974	0.00776094	-0.00600671	0.00375046	-0.00122291	0.00471947	-0.00610603	-0.00563045	3.36574e-06				contig-153000003	-0.0134401	-0.0213587	-0.00298474	0.0152114	-0.00536062	-0.000183848	-0.00686299	0.0147024	-0.00013932	-0.000601406	0.00252869	-0.0042332
contig-1024000007	-0.0030047	0.00620448	0.00282132	0.00700478	-0.00683367	-0.00343901	0.00241553	0.00222709	-0.00141173	-0.000471919	-0.000408097	0.000137818				contig-153000005	-0.0184833	0.00594507	-0.00246055	0.00270545	-0.0113743	0.0207856	0.00985023	-0.00930837	-0.0152895	0.000386453	0.00149767	0.00249563
contig-1024000008	-0.00618916	0.000377083	-0.00629824	0.00371336	0.00431797	0.000986761	-0.00141915	0.000767036	0.00138507	0.00808222	0.00183691	3.47634e-05				contig-153000022	-0.0196023	-0.00100046	0.00782117	0.00854195	-0.00323327	0.00546073	0.00589794	0.00994647	0.00260283	-0.00471868	0.0131127	0.00124964
contig-1024000009	-0.00595699	0.00267963	0.000646201	0.00264782	-0.00252849	-0.00477263	0.00364856	0.00940704	-0.00470102	0.00330802	0.00261489	-4.84302e-05				contig-1532000005	0.0147731	-0.000355974	-0.021179	0.00989502	-0.0160633	0.0161706	0.0170041	0.00262618	-0.00107289	-0.0182274	-0.013004	-0.00112537
contig-1024000014	-0.00361134	-0.00434893	-0.00189932	0.00142863	-0.00109078	0.00500131	0.00414418	-0.00471177	0.00692544	-0.0107963	0.0061505	8.2986e-06				contig-1536000003	-0.00984866	-0.0218861	-8.87349e-05	-0.0194155	-0.016617	-0.0133103	0.0187127	0.00603179	0.0137223	0.0117239	-0.00204039	0.000107426
contig-1024000017	-0.00502475	0.00174443	-0.00345076	0.00137122	-0.000712938	-0.0002248	0.00364064	-0.00512305	-0.00463237	-0.00985996	0.0112033	2.74261e-05				contig-1540000014	-0.0105133	-0.00300127	-0.0276636	-0.00664689	0.000252389	-0.0206432	0.0145615	0.00766269	-0.0256665	-0.00249109	-0.0247637	-0.000508755
contig-1024000018	-0.0022153	0.00305124	0.00751392	-0.00143707	0.00220511	-0.00998683	0.0055385	0.00141717	-0.00274346	0.00269822	-0.000227631	-2.33147e-05				contig-154000006	-0.0176492	0.0061339	-0.013	0.00915646	-0.0193975	0.00347687	0.00177224	-0.0134208	0.00854777	0.00173389	0.00302966	-0.00346954
contig-1024000019	-0.00247024	-0.00350493	-0.000330132	-0.0020092	-0.00955165	-0.00682001	0.000429662	0.00898749	-0.00428906	-0.00144964	0.00194924	4.92614e-05				contig-154000007	-0.0188802	0.00424702	0.00200033	0.0185511	-0.00673238	-0.0138377	-0.00473218	-0.00669709	-0.00860545	0.00164896	0.00432512	-0.00256583
contig-1024000020	-0.00228699	0.00457125	0.00949151	0.00181992	-0.00112231	-0.00186066	9.18368e-05	-0.00702083	-0.000629458	0.00407694	0.000732516	4.59501e-05				contig-154000008	0.015527	0.00756943	-0.0160096	0.00361795	0.0111	0.00719786	-0.00555648	-0.0158124	0.0228935	0.0150346	0.0231476	-0.00246993
contig-1024000022	-0.00311456	0.00562142	0.00538826	0.00411887	-0.00773641	-0.00168199	0.00367732	0.0038535	-0.0028858	0.00269817	-0.00102775	0.000172865				contig-154000023	0.00173157	-0.0237178	0.0052931	-0.000498848	0.0355663	-0.00297919	0.00962686	-0.0297456	-0.000635116	-0.00707886	-0.00685227	0.000527301
contig-1024000023	-0.00119838	0.00646435	-0.00668956	0.00580007	-0.00418199	-0.00516459	-0.0019058	0.000635923	-0.00139616	0.000874063	0.000993501	0.000195251				contig-1541000011	-0.0114462	-0.0180051	0.00480156	0.000186112	0.00581452	0.0293274	0.00728729	0.0206153	0.0257803	-0.016371	0.00141712	-0.000450486
contig-10241000003	-0.000144883	0.00575693	7.3186e-05	-0.00637873	0.00174011	0.00641526	0.00677759	-0.00274343	-0.0077339	-0.00296974	0.000118815	6.84459e-05				contig-1542000009	-0.0166484	-0.00342673	-0.014431	0.0130186	0.00268077	0.00699233	0.0216122	-0.000926309	-0.0248009	0.00845598	-0.00175027	-0.00206815
contig-10242000000	0.00556239	0.00716574	-0.0019466	0.00556938	-0.0019626	0.000879198	0.00135039	-0.00206517	0.000183861	0.000429701	0.0022908	1.53447e-05				contig-1545000013	-0.0194384	0.00105037	0.00315455	0.00866945	-0.00723111	-0.0149415	-0.00539225	-0.0153224	-0.000134735	-0.00169319	-0.00764706	-0.000247038
contig-10242000011	-0.000662556	0.00395966	-0.00307035	-0.0079845	0.00375184	0.00251558	0.0105311	0.000489576	0.00136242	-0.00111604	-0.00104208	-9.26728e-07				contig-1546000012	-0.0184777	0.0049151	0.000628624	0.0158932	-0.00334161	0.00321007	0.0157927	0.0152156	0.00433937	-0.000573308	0.0203309	-0.00248171
contig-10244000013	-0.00621772	0.00262602	0.00305809	-0.00255813	0.00203148	0.00170418	0.00636682	-0.00273412	0.00964898	-0.000697138	-0.00100897	-3.08754e-05				contig-1547000008	-0.0109161	-0.0237987	0.00533653	0.00710054	-0.00669782	-0.0155951	-0.0024558	0.00959806	-0.0142619	0.00973371	-0.00146609	0.000357645
contig-10245000019	-0.00308167	0.00270082	0.000625935	-0.00739781	-0.00572517	0.00842114	-0.00472166	0.00211109	-0.00310728	-0.00322393	0.00117396	-2.4743e-05				contig-1548000003	-0.0135849	-0.017058	0.00356401	0.00865137	-0.0197267	0.000806993	-0.0140447	0.0135624	0.0221705	0.0170852	0.00950626	2.88536e-05
contig-10245000022	0.00229979	0.00471011	-0.00452287	0.00705489	-0.00554344	0.00438875	-0.000581588	-0.00370169	-0.00301319	-0.00490149	-0.00503002	7.60136e-05				contig-1549000011	-0.0159544	-0.00566804	-0.0148239	-0.000186619	-0.00775206	-0.0188838	-0.0150624	-0.00270337	0.0134957	-0.0268765	-0.0142798	0.0024764
contig-10250000019	-0.00575082	-0.00339719	-0.00319773	0.00627954	-0.00159707	-0.00309139	0.00276486	0.00562699	-0.00103402	-0.00158712	0.00675365	-4.89024e-05				contig-1549000020	-0.0148259	0.0091688	-0.0188306	0.00416839	0.00495074	0.0191235	0.0173557	0.00127544	-0.017889	0.0137449	-0.00250355	0.00199492
contig-1025000002	-0.00282044	-0.00120097	0.00920711	0.00290079	0.000152652	-0.00668792	-0.00425687	-0.00100217	-0.00506815	-0.00173882	-0.00475215	-1.16505e-06				contig-155000001	-0.0189948	-0.00453331	-0.00127674	0.0184281	0.00746174	-0.0145315	-0.00357457	-0.00331138	-0.00122888	-0.00180459	0.00437986	0.00203206
contig-1025000003	-0.00785909	-0.00287614	-0.00500651	-0.00057658	-0.00388562	-0.00109044	-0.00115502	0.000910661	0.000760075	-8.61043e-06	-0.00342451	-5.95339e-06				contig-1550000020	0.0150592	0.00200384	-0.0205952	0.013347	-0.00756317	0.00274561	0.00917421	-0.00951286	0.0237668	-0.0185138	-0.0124293	0.000155669
contig-1025000008	-0.00343692	0.00779752	0.00551273	0.000606788	0.00463026	-0.00379938	0.00190779	-0.00327738	0.00149085	0.00260898	0.0013913	2.5824e-06				contig-1550000024	-0.0196119	-0.00249838	-0.00473397	0.00101459	-0.00815687	-0.00197415	0.00599726	0.0145911	0.00751256	0.00682051	0.0140519	0.00155508
contig-1025000010	0.00242969	0.00692404	-0.00492838	0.00552617	-0.000243576	0.00268447	-0.00313636	-8.2944e-05	-0.00176643	-0.00586286	-0.00710918	-8.99617e-05				contig-155000007	-0.0171178	-0.0121459	0.00526224	0.0182384	-0.00183684	-0.00399269	0.0084973	0.00113355	0.0121474	0.0039904	-0.0175282	0.00461537
contig-1025000011	-0.00347471	-0.000664899	0.00600564	0.00281714	-0.00576346	-0.00393757	0.00603746	0.00553467	-0.00828082	0.00354025	0.000435373	0.000144487				contig-1552000007	-0.015954	0.0080678	-0.00307395	-0.0183533	0.00141663	-0.0110048	-0.00299651	-0.00587661	0.00311078	-0.0327286	0.0318227	0.00138518
contig-1025000014	0.0014044	0.0102652	-9.31938e-05	0.000397028	0.00262486	0.00231756	-0.00488804	0.00198838	0.00131048	0.00205318	0.000901975	-0.000215323				contig-1555000011	-0.0170988	0.0018527	-0.011356	-0.0152823	-0.00320561	0.0144085	0.00851762	0.0158715	-0.00585459	-0.0275435	-0.00497211	-0.000431698
contig-1025000015	0.00055733	0.00693056	0.00356813	-0.00476841	0.00414779	-0.00656232	-0.00596581	0.00208862	-0.000610692	-0.00418923	-0.00351658	-3.11219e-05				contig-1556000018	-0.0145975	-0.0099037	-0.0150874	-0.00357093	-0.019309	-0.0120069	0.00320086	-0.0162007	0.0172135	0.0266152	-0.00476792	-0.00256913
contig-1025000023	0.00375312	0.00972453	-0.00141454	-0.000993891	0.00370032	-0.000824271	0.000207972	0.00229307	0.00166517	9.8104e-05	0.00151462	-2.12799e-05				contig-1557000006	0.0150503	0.00540978	-0.0193932	0.0177408	0.000345533	0.00642254	-0.000890467	0.00537084	0.023379	-0.0188512	-0.0117943	-0.00215532
contig-1025000024	-0.0013135	0.0015537	0.00815603	0.000430087	-0.00474752	-0.000128092	0.00781029	0.00903165	0.00288071	-0.00159068	-0.00135554	7.34502e-05				contig-1558000021	-0.0184995	0.00426269	-0.0058392	0.00788544	-0.0206936	0.00415512	0.0184427	0.000104685	-0.00259834	-0.00654995	-0.000215479	0.0021684
contig-10251000017	-0.00241258	-0.00191549	0.0069812	0.00285727	0.000828178	-0.00481368	-0.00109889	-0.00488967	-0.00308855	0.000826031	-0.0151093	8.15753e-05				contig-156000000	-0.0171211	-0.00132421	-0.0189177	0.00675843	-0.0145863	0.00144822	-0.0142209	0.00617679	-0.000305136	0.000963057	0.00931388	0.00118801
contig-10252000005	-0.00277415	0.000882997	-0.00103723	-0.0056579	-0.00550651	0.0123953	0.00248382	-0.00143691	-0.0021129	0.00150945	-0.00234788	2.27094e-05				contig-1560000000	-0.0178818	0.00133865	-0.0185675	-0.00469451	0.000879697	0.00265048	-0.00974837	0.00722064	-0.00302921	0.00881575	-0.00661683	-0.00159297
contig-10252000017	-0.00857652	-0.000913823	-0.00233022	0.000726944	0.0010921	-0.00369615	-0.000281827	0.00345549	-0.00362789	-0.000818289	0.00263271	3.42415e-06				contig-1560000014	-0.0109946	-0.0152749	-0.0109673	-0.00924211	0.0349778	0.00939667	0.00095683	-0.0235462	-0.00457434	-0.0170602	-0.013644	0.00140225
contig-10253000017	-0.00556617	0.00565244	-0.00273085	-0.00241809	-0.00303235	-0.00260414	-0.00320517	0.006308	0.00380369	-0.000527908	0.00678089	-0.000175849				contig-156000010	0.00412017	-0.0264472	-0.000243799	0.0121575	0.0185304	0.0133566	-0.0072127	0.0157549	-0.020796	-0.00115825	-0.00215985	0.00220868
contig-10254000017	-0.00665597	-0.0029549	-0.000337248	0.00635773	-0.000652344	-0.00278282	-0.000931493	0.00464467	-0.00501464	-0.00133598	0.00453715	9.31712e-05				contig-1561000014	-0.0192093	0.00722093	0.0041384	0.00357123	0.00743463	0.000548644	0.00642304	-0.0128292	-0.0105964	-0.00674528	0.00979935	-0.000257981
contig-10255000003	-0.00343393	0.00197766	0.00966172	0.00238632	-0.00193068	-0.00174097	0.00266312	-0.00694568	-0.00268323	0.00171376	-0.00297502	7.6777e-05				contig-1562000017	0.0159721	0.00334646	-0.0129143	0.00706904	-0.0213188	-0.0143663	0.00946849	0.0286713	-0.000682006	0.00164761	-0.0178764	0.00206535
contig-10256000005	-0.0025328	0.00117829	0.0045069	0.000248494	0.00277403	0.00391319	-0.000244146	0.0112985	0.00784972	-0.00803643	-0.0035732	-4.70865e-05				contig-1563000017	-0.0162311	-0.0107645	0.0128397	0.00477135	0.0203855	-0.0135141	0.0130706	0.0094438	0.0049714	-0.00608576	-0.000857377	0.000929149
contig-10256000008	-0.00255867	0.00489587	0.00845935	-0.00289372	-0.00499718	0.00350772	-0.000234229	-0.00570595	0.00153346	0.00100633	-0.0018321	8.5497e-05				contig-1563000019	0.0107311	0.0113704	-0.0161154	-0.0117639	0.0191524	-0.00314238	0.0104728	0.000369927	-0.0125522	0.035071	0.0398725	0.000126017
contig-10257000008	-0.00127675	0.002967	-0.00286561	-0.00574959	0.0040941	-0.0100565	0.00640254	0.00613407	-0.000787892	0.000448501	0.000519562	-1.00078e-05				contig-1564000008	0.0017088	-0.0239813	-0.00654891	0.0167578	-0.00435503	-0.00426734	-0.00231931	0.00516808	-0.0407968	0.0229803	0.00800068	-0.000169862
contig-10258000008	-0.00521211	-0.00422101	-0.00347911	0.00470684	0.00569	0.0014706	-0.00321104	-0.00683289	0.000618041	0.000116412	-0.00545439	3.83982e-07				contig-1565000018	0.00966231	0.00916508	-0.0208371	-0.00209415	-0.00438821	0.00641225	0.0341827	0.0143902	-0.0393675	0.00307528	0.00460419	5.69797e-05
contig-10259000003	-0.000839753	0.00243038	0.00631012	0.00345852	0.0066105	0.00515322	-0.00621848	-0.000234012	-0.00187642	0.00819835	0.00701029	7.11381e-06				contig-1565000021	0.0136686	-0.00366351	-0.02183	-0.00704954	-0.0157918	0.016736	0.0018939	-0.00691861	0.0265943	0.0155016	0.0159238	0.00281996
contig-10259000012	-0.0015124	0.00257731	-0.00214584	-0.00702374	0.00322165	-0.000447353	-0.0111106	0.0062027	0.000228295	-0.00425221	0.00296842	-1.61944e-05				contig-1566000020	-0.014258	0.00770424	-0.0129374	-0.0209498	-0.00284703	0.0315659	0.0213516	0.00175611	-0.00881474	-0.00159002	0.00437649	0.000263371
contig-10260000003	0.00258327	0.00742988	-0.00666565	0.00562302	-0.00183706	0.000408247	-0.0012542	-0.000104743	-0.00134913	-0.00124589	-0.00185652	-0.000153321				contig-1567000011	0.0126091	-0.0198413	-0.00684108	0.00649622	0.0268528	0.000821515	-0.000802911	-0.0121477	-0.00262436	0.00959994	0.00958792	0.000417032
contig-1026000002	-0.00652566	-0.00120329	-0.0046389	0.00456678	0.00260703	0.000995786	-0.00103711	-0.00147282	-0.0013681	0.00955401	-0.000150281	2.10241e-05				contig-1569000008	-0.0118857	0.0044741	-0.0223274	-0.00553626	0.00216323	0.0194191	0.0399223	-5.07908e-05	-0.00763352	0.000617529	-0.0140055	0.00254797
contig-1026000005	-0.00821081	0.000295574	0.00234369	0.0033765	0.00064587	-0.00328892	0.0005063	0.000300013	-0.00158423	-0.00244288	-0.00716652	0.000138515				contig-157000005	-0.0198867	0.00546843	-5.46081e-05	0.00691211	-0.00468827	-0.00178247	-0.00597731	-0.00098434	-0.00555514	0.00971034	-0.00818105	0.00192414
contig-1026000006	-0.00310134	0.00573887	0.00250973	-0.00904067	-0.00367091	0.0011542	-0.00311108	0.000343508	0.00110335	-0.00316139	-0.000488102	-0.000104175				contig-157000016	-0.00189857	-0.0244251	-0.0015232	0.0103226	-0.0326061	0.00859158	-0.0242136	-8.36991e-06	-0.0138942	-0.00753584	0.003677	0.00371366
contig-1026000007	-0.00068763	0.00070584	-0.00120487	-0.00572622	-0.00440771	0.0115938	0.00532164	-0.00215635	-0.00706348	5.11703e-06	-0.00189882	8.62765e-05				contig-1571000004	-0.0146477	-0.00249186	-0.0134598	-0.0337952	-0.0166716	0.0159741	-0.00666742	0.00610751	0.00468834	-0.000764217	0.00223411	-0.000427893
contig-1026000008	-5.52888e-05	0.0070442	0.00393377	-0.00509632	-0.00118287	0.00668341	0.00629529	-0.00402187	-0.000743982	0.00307659	0.000446882	5.12775e-05				contig-1572000012	-0.0182385	0.00578082	0.0101055	0.0168308	0.00758775	0.0084665	0.00749563	0.0051514	0.00961006	-0.00819509	-0.00513883	-0.000163072
contig-1026000010	-0.000310474	-0.00316155	-0.00066503	-0.000856851	0.00322105	-0.00145926	0.00472721	-0.00470305	0.00926486	-0.0122435	0.00986034	-0.000107339				contig-1573000021	-0.0185803	0.00322234	0.000289983	-0.00713976	0.00520541	-0.00846034	0.0163821	-0.0274968	0.00588527	-0.00308535	0.00439709	0.00168601
contig-1026000012	-0.00563353	0.00369817	-0.00321198	-0.00467719	0.00739502	-0.00257311	-0.00167037	-0.00325477	-0.00126117	-0.0050792	-0.00239611	-0.000178925				contig-1576000004	-0.0104108	-0.022639	0.00129761	0.0280878	0.00240774	-0.00849805	-0.0028004	-0.0078478	-0.0029536	0.000173319	-0.00432898	0.00209579
contig-1026000013	-0.00435402	0.000130249	0.0026314	-0.0063179	-0.00852807	-0.00143862	-0.00693346	0.00107333	0.00141537	-0.00487353	0.00241135	0.000142025				contig-1577000006	-0.0183148	-0.000237638	0.000907451	0.022598	0.00846476	-0.00584211	0.00259319	-0.00688968	-0.00452782	0.0173838	-0.0172935	-0.00371183
contig-1026000015	-0.00722637	0.00569607	-0.00217432	0.00239012	0.00358983	0.00191547	0.00220032	-0.00045979	0.000743633	0.00276247	0.00097151	-5.53801e-05				contig-1578000006	0.00107677	-0.0241031	-0.0091442	-0.0218231	-0.0176148	-0.0216442	-0.0195544	-0.0038018	0.0117319	0.00826317	0.00283669	-0.0016072
contig-1026000016	-0.00207443	0.00506719	0.00617557	0.000209421	0.00678449	0.000817916	-0.00869012	-0.0047966	-0.0028964	-0.000504778	-0.00213946	-0.000117052				contig-1579000009	-0.00630453	-0.0200429	-0.019528	0.00618785	-0.00727529	-0.0019652	-0.00045566	0.0311683	-0.027397	-0.000358486	-0.00947344	-0.000169685
contig-1026000022	0.000548899	0.00012564	-0.00373064	-0.00221153	-0.00096639	0.00247758	-0.00809484	-0.0120717	-0.00451996	-0.00814583	-0.00229674	9.94477e-05				contig-1580000011	-0.0164969	0.0130236	-0.00316636	0.00845692	-0.0108138	0.00842528	0.0105735	-0.0164805	0.00918234	-0.020278	0.0124945	0.000718614
contig-10261000003	-0.00662724	0.00369034	-0.000786163	-0.00688942	0.0009151	-0.00310582	0.00143774	0.00124908	0.00497958	0.00150067	-0.00108812	-5.3828e-05				contig-158000019	-0.0139583	0.0147059	-0.0141998	0.019384	-0.0108658	0.00681797	-0.00615669	-0.0153815	-0.00182488	-0.0179404	0.00491851	-0.0033581
contig-10262000003	-0.00558472	-0.000582792	-0.00017496	0.0018991	0.00513555	-0.00155935	0.00527453	-0.00585698	0.00868853	-0.00576124	-0.00593306	2.01242e-05				contig-1582000005	-0.0128003	0.0146013	-0.0154647	0.0114219	-0.00565591	-0.0238522	-0.0246118	-0.00375581	-0.00220818	-0.0124438	0.000606493	-0.00315613
contig-10262000013	-0.00470668	0.00208141	-0.0021155	-0.005189	0.000284425	0.00497669	0.0110785	0.000291927	-0.00253304	0.0026049	-0.00362446	-9.38819e-06				contig-1582000021	-0.0139934	0.00718326	-0.00590339	-0.0320411	-0.00390501	0.0304966	-0.00367768	0.0181991	-0.000642946	-0.0107829	0.00202245	0.00231168
contig-10263000013	-0.00315874	0.0035274	-0.00749468	-0.00444682	-0.00485104	-0.0066082	-0.003642	0.000385629	-0.00141373	-0.000640712	0.00467666	-0.000112872				contig-1583000013	-0.0104032	-0.00170403	0.0263828	0.000379324	-0.0125292	-0.00357836	0.0245632	0.0218847	0.0255148	0.00444835	0.021695	0.00181711
contig-10265000002	-0.000697728	0.00481853	0.00767378	0.000309792	0.00545721	-0.00498107	0.00351768	-0.00627366	-0.000884941	-0.00241179	-0.00683634	5.68338e-05				contig-1583000016	-0.0181507	0.00322086	-0.0114267	-0.00100741	-0.014383	0.0120325	0.0155394	0.0012231	0.000490876	-0.0173391	-0.0032562	0.00319557
contig-10265000023	-0.00534095	0.00169342	-0.00114526	-0.00608256	-0.00605412	0.00618896	0.000793628	-0.00378969	-0.0065861	0.000906052	8.84302e-05	0.000129343				contig-1584000013	-0.0156319	0.00283511	-0.0214477	0.0136254	-0.0164782	0.00601297	1.06912e-05	0.0054643	0.0140064	0.00707988	0.00723032	-0.00164254
contig-10267000022	-0.00239245	0.00499658	0.0037031	0.00176587	-0.00405047	-0.00920917	0.00443408	0.00626444	-0.00438334	0.00422159	-0.00147164	3.62659e-05				contig-1587000005	0.0153798	0.000953202	-0.0133301	-0.00152265	-0.0392682	-0.00684415	-0.00699492	-0.00748704	0.00480946	0.0103891	-0.00245386	0.00104678
contig-1027000000	-0.00350056	0.00213797	-0.00409721	-0.00697944	-0.0037517	-0.00684717	-0.00306259	0.00283155	0.00752333	-0.00207874	0.00231613	-3.70522e-05				contig-1587000007	0.00448967	-0.0253407	0.0024266	0.0138161	0.0235806	0.0199207	-0.0101338	-0.000997009	-0.00798448	-0.0161426	-0.00660941	0.00220888
contig-1027000002	-0.00672347	0.00270337	-0.00623179	0.00048788	-0.00290953	-0.00262972	-0.000958965	-0.0031927	-0.00606583	-0.00128704	0.00242319	-2.2221e-05				contig-1589000012	-0.0183259	-0.00628943	0.00175336	0.0104495	0.0158797	0.00377612	-0.0190024	-0.0143824	-0.00328213	-0.00530292	-0.00715664	-0.00369785
contig-1027000003	-0.00447055	0.00275535	0.00623475	0.00282262	0.0039912	0.00109124	-0.0101633	5.58652e-05	-0.00212495	0.00336017	-3.96586e-05	9.37872e-07				contig-1590000004	-0.0191499	-0.000208677	0.00026129	0.0182332	0.00662835	-0.0157429	0.00217335	-0.00479002	-0.00430252	-0.000903669	0.00760765	0.00280423
contig-1027000005	0.00181478	0.00965778	0.00194673	0.00107192	-0.00120768	-0.00359133	0.00137617	-0.00583648	-0.00207838	-0.000960227	-0.00416042	-2.59588e-05				contig-1592000020	-0.0190141	8.18161e-05	-0.00906718	0.0151819	-0.00664721	-0.0134685	-0.00306114	0.00332724	0.0044115	0.00630796	-0.000659241	0.0015444
contig-1027000010	0.000637939	-0.0011137	0.00189145	0.00461227	-0.00417901	-0.00344818	0.00310845	0.0134514	-0.00763847	-0.00231424	-0.000701069	6.54297e-05				contig-1593000021	-0.0149451	-0.000128105	-0.00692497	-0.0117816	0.0289944	0.0299313	-0.00212685	-0.00361101	-0.00385766	-0.000979733	-0.0312765	0.00132505
contig-1027000013	-0.00484248	0.00498366	0.00556178	-0.00557838	-0.00232648	0.00616323	0.000379571	-0.00108978	-0.000831168	0.00172325	-0.000894762	0.000130798				contig-1593000022	0.0123377	0.0107176	-0.00994219	0.0196285	-0.0137006	-0.0158933	0.0208016	0.00201207	-0.0173618	-0.0311171	0.0273144	0.000151211
contig-1027000014	-0.00741884	-0.00197704	-0.00424766	0.00181201	-0.000649229	-0.00129987	0.000310019	-0.0028964	0.00789756	-0.00177555	0.00387943	-0.000145164				contig-1594000004	-0.0024414	-0.0276501	-0.0026721	-0.0046531	-0.0157824	-0.0109993	0.00614425	-0.0129512	0.0239638	0.00255392	-0.00772896	0.00118849
contig-1027000015	-0.000233755	0.00542292	0.000542278	-0.00566588	-0.00583842	-0.00837187	-0.00681463	-0.00229406	0.00361592	0.000713962	0.000702862	-5.37619e-05				contig-1594000011	-0.00104973	-0.0270663	0.00394801	0.00122499	0.0243196	-0.00744179	-0.00234828	-0.0221643	-0.0106087	-0.0124595	-0.00289349	0.00217652
contig-1027000016	-0.00402037	-0.00095332	0.00628614	0.00475914	-0.00227989	-0.00594642	0.00297539	0.000353357	-0.00694114	0.0061671	-0.00552651	0.000120028				contig-1595000012	-0.0185976	0.010144	-0.00934449	0.00603161	-0.00660897	0.00188419	-0.00127527	-0.00310054	-0.00562809	0.00205201	0.00872186	-0.00160536
contig-1027000023	-0.00668058	0.00671161	0.00280713	0.00099806	0.00345767	0.00036291	-0.00269374	-0.000469005	-0.00253399	-0.000423537	0.00199734	-3.25264e-05				contig-1599000018	-0.0140131	0.0047141	-0.0152235	-0.0298142	-0.00521762	0.0277102	0.00935002	0.00245588	-0.00582131	-0.00943639	0.00295297	3.08536e-05
contig-10271000000	-0.00399452	0.0035266	-0.00273802	-0.00966898	-0.00194158	-0.00334772	-0.00458528	0.000336361	0.00149053	0.000421314	-0.000515435	-7.78251e-05				contig-1600000010	-0.0154984	-0.0019908	-0.0167167	-0.0220936	0.00964462	0.0108323	0.0191004	-0.0186304	0.00243685	0.00348896	-0.00829622	0.000616267
contig-10273000002	-0.00274488	-0.0026231	0.00111988	-0.00343291	-0.00496596	-0.00376655	0.00478784	-0.000896974	-0.0103049	-0.00990848	0.0062362	0.000120055				contig-160000002	0.0106738	-0.0124743	-0.0105759	0.0270049	-0.0151429	-0.0100805	0.0158288	0.011492	-0.0350875	-0.00526856	-0.0217654	-0.000587462
contig-10273000008	0.000191059	0.00134852	0.00159686	-0.00413458	0.00443742	0.0119835	-0.00285425	0.00592442	-0.00615087	-0.00332038	-0.00436834	-9.14898e-06				contig-160000019	0.0145741	0.00928682	-0.0165843	0.0191926	-0.00953594	0.000693825	0.011746	-0.00156889	0.00935247	-0.024499	-0.0202888	0.000982192
contig-10273000022	-0.00228699	0.00457125	0.00949151	0.00181992	-0.00112231	-0.00186066	9.18368e-05	-0.00702083	-0.000629458	0.00407694	0.000732516	4.59501e-05				contig-16000007	-0.0165315	0.00576885	-0.016405	7.38736e-05	-0.0163165	-0.0123879	0.00927306	0.00253778	-0.0185216	-0.0126134	-0.00864691	0.00344072
contig-10274000019	-0.00346939	0.00617111	0.0035448	0.00511468	0.00113876	0.0025841	0.00042637	0.000783872	0.00898726	-0.00618676	0.00217302	-0.000103003				contig-16000019	-0.0106988	-0.0232392	0.00676879	-5.92208e-05	0.00262875	-0.00354425	0.00104249	-0.0232658	-0.00452523	-0.0229773	-0.00317431	0.00036769
contig-10274000023	-0.00281296	-0.00296572	0.00495222	0.00518657	-0.00280635	-0.00313462	0.00393795	0.0106242	-0.00491372	-0.00308699	-0.00054642	7.50979e-05				contig-1601000002	-0.010851	-0.0228492	0.00266163	0.012824	0.00601497	-0.0119282	-0.00890365	0.0154632	-0.0149103	-0.0163582	-0.0023076	0.0027443
contig-10275000002	-0.00202885	0.00466128	0.000724697	0.00720758	-0.000558912	0.0017378	0.00033086	-0.002139	0.0119649	-0.00514979	-0.00352339	-4.66224e-05				contig-1605000012	-0.00256808	-0.0258829	-0.00109229	0.026163	0.0165721	-0.00555699	-0.0106635	0.00310561	-0.0174631	-0.00400459	0.00728715	0.001763
contig-10276000019	0.00316824	0.00254918	-0.00662453	0.00489576	-0.00787263	0.00495784	-0.00408421	-0.000353885	-0.00393797	0.00169999	-0.00134913	4.67658e-05				contig-1606000004	-0.0171573	0.00691467	-0.0170768	0.00902587	0.00947057	0.00537306	-0.000626845	-0.00134879	0.00705899	0.0169627	-0.00640286	-0.00204347
contig-10277000013	-0.00141699	-0.000595264	0.00572648	0.00121069	0.00181462	-0.00471493	0.00138345	0.0115556	-0.00820734	-0.00583589	0.00340666	-4.3322e-05				contig-1606000020	-0.0163878	0.00727546	-0.00870011	-0.0206731	-0.0183923	0.00301676	0.00514321	0.00752172	-0.00519036	-0.0186097	0.022214	0.00188717
contig-10277000019	-0.00108823	0.00409282	0.00286419	-0.00218165	-0.00563353	0.00885605	0.00425153	-0.00761281	-0.0074313	-0.00128948	0.00128238	0.000126142				contig-1608000017	-0.0124152	-0.0139628	-0.0145273	-0.0221025	0.0120131	-0.0241509	0.00559157	0.00672943	0.00129043	-0.00816895	-0.0221042	0.00157693
contig-10279000023	-0.00243375	0.00316085	-0.0042901	-0.00737931	0.00136928	0.00619709	0.00780976	-0.000863494	-0.00537977	0.0016008	-0.00111638	1.91021e-05				contig-1610000011	-0.0124709	0.0076311	-0.00368566	-0.0177757	0.0375286	0.0203048	-0.0139754	0.0237864	0.0125942	0.0105846	0.00870491	0.00207433
contig-10280000000	-7.36726e-05	0.000276023	-0.00158326	-0.00587671	-0.00866788	-0.00449714	-0.0107019	0.00102289	0.00427649	0.00187191	-0.000648292	5.6949e-05				contig-161000004	-0.016091	0.00834046	0.000498164	0.0265853	0.00073796	-0.0113349	-0.0212396	0.0131296	0.0121051	-0.0125464	0.00229589	-0.00265996
contig-10280000008	5.03312e-05	0.0068719	0.00625807	0.0031997	-0.0055156	0.00312438	-0.00287997	-0.00580588	0.00180265	-0.00407776	0.00150785	2.7145e-05				contig-161000019	-0.0175172	0.0109372	-0.0109941	0.00860061	0.00481918	0.00775384	0.0026993	-0.0167672	-0.00568294	-0.00790606	0.00438386	-0.00407842
contig-1028000001	0.00225354	0.00329996	0.00865409	0.00412164	0.00346748	0.00240608	-0.0040475	-0.00320195	0.000431249	0.00127327	0.00940016	-2.95338e-05				contig-1611000018	-0.016201	-0.00607983	-0.000584234	-0.0190698	-0.0191625	-0.0134593	-0.0286155	0.00394251	0.00492085	-0.0146232	-0.00119079	0.00147489
contig-1028000002	-0.0024571	0.00436542	0.0100172	0.001792	-0.000835733	-0.00266104	0.00111955	-0.00479246	-0.00132834	0.00414085	0.0012453	8.35687e-05				contig-1612000007	0.0134282	0.0118992	-0.0120475	0.0110282	-0.0114046	-0.0107509	0.0217192	0.00694602	-0.0372286	-0.00546821	0.000692284	0.00106069
contig-1028000007	0.00211994	0.00922095	0.000412264	-0.0031515	-0.00240909	0.00638797	-0.000570283	0.000750148	-0.00443846	-0.000202408	-0.000992136	-6.98243e-05				contig-1612000016	-0.0164638	0.00490365	-0.00364212	0.00124773	-0.00411205	0.0166345	0.0247311	0.0227022	0.0115022	-0.0231899	-0.0190734	0.00398861
contig-1028000008	-0.00176774	-0.00157773	0.00716278	0.00245872	-0.00841245	-0.0085594	0.00317559	0.00169424	0.00242776	-0.0011971	-0.00190036	-2.88995e-05				contig-1613000000	-0.0169913	0.00726199	-0.00077329	-0.00957175	0.00623423	-0.0108897	0.00327287	-0.0184834	-0.0205672	-0.030904	-0.00487281	-0.000815948
contig-1028000012	-0.00499606	0.0051174	0.00416412	0.00297291	0.00511298	0.00447579	-0.00426318	0.000587808	0.0069691	8.73867e-05	0.00135874	-0.000174861				contig-1614000019	-0.00626516	-0.0156163	0.0292155	-0.000884672	0.0137913	-0.0131358	0.00585731	-0.0101584	0.00953762	-0.00734825	-0.0198554	5.53017e-05
contig-1028000014	-0.00577755	-0.00124898	0.00589412	0.00576692	-0.00395521	-0.00199004	0.00536409	0.00150999	0.0011785	-0.00219174	0.0034126	5.94357e-05				contig-1615000001	-0.0171574	-0.00129408	0.0176835	0.00151084	-0.00455582	-0.0137165	0.00624113	-0.0123709	0.0155497	0.0114436	-0.0102419	-0.000323801
contig-1028000015	-0.00583244	0.000566888	-0.00357365	-0.00160202	0.00409094	-9.05705e-05	-0.00794997	-0.00661349	-0.00148895	-0.00693265	-0.00262126	-0.000231414				contig-1615000003	-0.00506589	-0.025988	0.00230268	0.0137868	0.0221087	-0.0218715	0.00556539	-0.00282565	-0.00577994	0.000426345	-0.00359484	0.000124942
contig-1028000017	-0.00417849	0.00776172	-0.00459385	0.000621936	-0.00435976	-0.0013134	-0.00501012	-0.00103017	0.00365854	0.000645804	-0.00129767	7.07732e-06				contig-1615000017	-0.0191095	-0.00526562	0.00171147	0.00748246	-0.0113506	0.000634959	0.0160747	-0.00158621	-0.013827	-0.00278412	0.00989063	-0.00421616
contig-1028000018	-0.00306486	0.000105681	0.000282855	-0.00415937	-0.000176146	-0.000501948	0.0127385	0.00846851	-0.00442198	0.000533767	-0.00275975	-7.34698e-05				contig-1615000018	0.0158689	-0.000601156	-0.0135034	0.0231948	-0.000749329	0.00782311	0.00625259	-0.00686864	0.025364	-0.0219212	-0.00913077	-0.00120873
contig-1028000019	0.00257807	0.0034493	0.00355166	0.00560301	-0.000412813	0.00213178	0.00522946	0.0114391	0.00131866	-0.0055556	0.000940681	-9.759e-05				contig-1618000020	-0.0170171	-0.0126786	-0.00577615	-0.0135017	-0.0137256	-0.00931218	0.0144714	0.00281999	0.00377845	0.00396855	0.0055881	-0.00133246
contig-1028000020	-0.00249126	0.00550853	0.00937279	-0.0040812	0.0018842	-0.000326029	0.00133247	1.43274e-05	0.0034383	-0.00127279	-0.000633474	-0.000112959				contig-1620000019	-0.0141868	-0.0105101	-0.015359	-0.0153125	-0.0019348	0.023004	0.0129627	-0.0247667	0.00419224	-0.0101702	0.00353346	0.00063226
contig-1028000022	0.00203136	0.00263067	0.00384032	0.00186674	0.00445012	0.00255749	-0.00223613	0.0123976	0.00140926	-0.00856698	-0.00500957	-0.000125152				contig-162000003	-0.0186555	-0.00210539	-0.00863716	0.00432791	-0.0177593	-0.0152584	0.00384507	0.00667366	-0.00345239	0.0124084	0.00487056	-0.00145019
contig-10281000019	-4.69503e-05	0.00566537	-0.00325519	-0.00696335	-0.00396485	-0.00672582	-0.00514667	-0.00122968	0.00529126	-0.00192251	-0.00217054	-2.43927e-05				contig-162000004	-0.0132127	-0.015087	0.0176921	0.00299564	0.00184741	-0.0122944	0.00809545	0.0121312	0.00748366	0.0172032	-0.0261965	-0.000832595
contig-10289000012	-0.00325446	0.00475029	0.00395497	-0.0039407	0.00749807	0.00478658	0.00567808	-0.00139873	0.00380193	0.00434725	0.00441407	-2.12958e-05				contig-162000007	-0.0182944	0.00656148	0.00391243	0.00284423	-0.0193121	-0.00850637	0.00998437	0.0180147	0.00668499	0.00416962	0.0095718	0.00202448
contig-10290000011	-0.00665708	0.00313943	-0.0039405	-0.00583007	-0.00392407	-0.00150034	-0.00196257	0.00190469	-0.0010181	-0.00412044	-0.000136436	0.000165817				contig-162000014	-0.0132905	-0.00959742	0.0221211	0.0199426	-0.00849961	-0.00247327	0.00335956	-0.0118435	-0.0185499	0.00587787	-0.0135722	-0.00229779
contig-1029000002	-0.00249074	0.00359385	0.00829924	0.0044839	0.00231443	0.00090956	0.000350126	-0.0061335	0.00210984	-0.000792492	-0.00923944	-3.94686e-06				contig-162000021	-0.0195545	0.00545651	-0.00392842	0.00285117	-0.00155881	-0.0141015	-0.00821436	0.00295626	0.00681586	-0.00925779	0.000414384	-0.00360826
contig-10290000023	-0.000258006	-0.002485	0.00288344	0.000796995	-0.00468493	-0.00438076	-0.00115467	0.0146875	-0.00617267	-0.00108313	-8.46887e-05	-4.41465e-05				contig-1622000001	-0.0179328	0.00778489	-0.00699802	0.0198159	-0.00577094	-0.00354512	0.00117159	-0.0104501	-0.00175905	0.0107361	0.0161649	0.00150528
contig-1029000005	-0.0081808	0.0012835	0.000965006	0.00192425	-0.00441938	0.00078733	0.00344584	0.00177005	0.00238144	0.00528191	-0.00228047	-3.56222e-06				contig-1622000011	0.0125305	-0.000354747	-0.0171135	0.0103302	0.00777605	-0.0182099	0.0414233	-0.00525594	-0.0216283	-0.00956854	-0.0131869	0.00215267
contig-1029000006	-0.00113522	0.00639154	0.00197565	-0.00497514	0.00643285	-0.00764486	0.00615876	-0.0015428	0.00079496	0.000351731	0.000198925	-2.6494e-06				contig-1623000023	-0.0177606	0.00949784	-0.00436492	0.00841872	0.00296148	-0.00178205	-0.00307976	0.000920477	0.0187854	0.0274008	-0.000742383	-0.00049085
contig-1029000007	-0.00647778	0.00233702	0.00646506	0.00464606	0.00177048	-0.000822353	-0.0037547	0.000614747	-0.00138842	0.00401895	0.000925789	-1.95107e-06				contig-1624000001	-0.0162364	0.0126681	-0.00255083	-0.00921863	-0.00789529	0.00758598	0.000531105	-0.0190088	-0.0115725	-0.0289231	-0.00698451	0.003053
contig-1029000012	-0.000718331	0.00708666	0.0059109	0.00491113	-0.00405795	-0.00358224	0.000250721	-0.00632472	-0.00145751	0.00208888	0.000151576	3.30258e-05				contig-1625000004	0.00605394	-0.01785	-0.0214541	0.0289839	-0.00433135	0.0155165	-0.0113018	0.00924563	-0.00163031	-0.0161383	-0.00240279	0.00406238
contig-1029000013	0.00748021	0.00557903	-0.00296169	0.00234509	0.00261301	-0.000152932	-0.00121184	0.000546769	-0.000245022	0.000495773	0.00267273	4.8783e-06				contig-1629000003	0.0142427	-0.000476213	-0.00816004	0.0367681	-0.0089278	-0.00790951	0.00413074	0.00919202	0.00500975	-0.0322117	0.00158263	0.00347387
contig-1029000015	0.00229345	0.006251	-0.00301679	0.000330389	-0.010978	0.000183228	-0.00571814	-0.00126326	0.000303131	-0.00200376	-0.000444298	3.75027e-06				contig-1629000005	-0.0173357	-0.00775142	-0.00972669	-0.00417802	-0.0201931	-0.00769385	0.0199942	-0.00931913	0.000957433	0.00799948	0.00476112	3.97899e-05
contig-1029000018	-0.00769557	-0.00372284	-0.00254578	0.00340549	-0.0014024	-0.000539786	0.00159962	-0.000205423	-0.00288746	-0.002175	0.00665155	5.91451e-05				contig-1629000012	-0.0176817	-0.00264398	-0.0109096	0.00881245	0.0146129	-0.0231238	0.000514263	-0.0102528	0.0105878	-0.0040479	0.00803952	-0.000990905
contig-1029000019	-0.00703167	-0.00446218	-0.00479929	0.00308683	-0.00363564	-8.29393e-05	0.00163609	0.00153608	-0.00250341	-0.00214705	0.000729552	-4.75778e-05				contig-1629000020	-0.0165842	-0.0108699	-0.0148583	0.0055928	0.000897169	-0.0162791	0.000296323	0.00677723	0.00154891	-0.0164823	-0.00968283	0.00286174
contig-1029000021	-0.00825174	-0.00032155	-0.00288989	0.00114738	-0.000153509	0.001521	-0.00236287	0.00131272	-0.00332598	-0.00557069	0.00538286	5.09646e-08				contig-163000012	0.0127288	0.00114314	-0.0197098	0.0112561	0.00600469	-0.00912477	0.0392299	-0.0105093	-0.00565085	-0.0201755	-0.0168503	-0.000153604
contig-1029000022	0.00055683	0.00317586	-0.00275665	-0.000382938	-0.00609596	0.0116914	0.0063375	-0.00361393	-0.00294178	-0.000824183	-0.00565859	6.5765e-06				contig-1631000020	0.00357146	-0.0224796	0.018031	0.00616253	0.00723972	0.0254614	-0.0085107	0.0267992	0.00615581	-0.00607161	0.00123231	0.00160484
contig-10292000000	-0.00524764	-0.000175447	0.000282614	-0.00228275	-0.00814401	-0.00189579	-0.00879306	-0.000997265	0.00626959	0.00353982	0.00323838	4.83955e-05				contig-1634000019	0.0146812	0.00222735	-0.0213453	0.0179351	0.00335944	-0.00110718	0.000844151	0.0205778	-0.0207369	-0.0142453	-0.000644562	-0.00165099
contig-10292000002	-0.00528172	0.00256086	0.00618734	0.00606014	-0.00179397	-0.00257038	0.00300231	-0.00296729	0.00142895	0.00618052	0.000382725	5.87073e-05				contig-1635000010	-0.0156688	0.0035477	-0.0130309	-0.00926773	-0.014949	-0.0243565	-0.0279833	0.0101355	0.00743762	-0.000160138	-0.00173081	0.00271268
contig-10293000023	-0.00290861	0.00460562	-0.00502474	-0.00781889	0.00472923	-0.00574335	0.00139117	-0.000279668	0.000321394	-0.00186077	0.00203636	-3.06305e-05				contig-1638000004	-0.01259	0.0141515	-0.00978523	-0.0140158	0.0158638	-0.0148675	0.0182775	0.0178785	-0.0272671	-0.0171298	0.00128547	0.00294028
contig-10294000005	-0.0047993	0.00778796	-0.00309063	-0.00357909	0.00429793	1.92707e-05	0.000337235	0.00348796	0.00172981	-0.0023425	-0.00167231	-7.37023e-05				contig-1639000023	-0.000784997	-0.0260244	-0.00791525	0.00350009	-0.0240104	0.00694174	-0.005664	0.0260834	-0.00973628	-0.00685997	0.0138823	-0.00267188
contig-10296000005	-0.0044734	0.00345261	0.00649602	0.00532059	-0.00414072	0.00142445	0.00347267	-0.00487434	0.00524498	-0.000294258	0.00175694	0.000121036				contig-164000009	-0.0176824	-0.0114874	0.00862837	0.00509986	0.0154312	-0.00483733	0.000457366	0.00648756	-0.0106013	-0.00879289	0.0013035	0.00187074
contig-10296000008	-0.000754292	0.00715363	0.00662492	0.0060498	-0.0016301	0.00429813	0.000834479	-0.00111923	0.00185871	0.000186309	-0.00309586	2.77964e-05				contig-164000014	-0.0163132	0.00386498	-0.0124431	0.0193771	0.00809192	-0.0173975	-0.0150953	0.00369278	0.0111072	0.0206089	-0.0107349	-0.00194079
contig-10297000000	-0.00132656	0.00399702	0.00621379	-0.00179503	0.00122579	-0.00484984	-0.00422427	-0.00718364	-0.00305778	-0.00788351	0.00891646	5.55178e-05				contig-164000017	-0.0190231	0.00215724	-0.00118283	0.0215394	0.00316653	-0.00322978	0.0133946	0.00351537	-0.000722531	0.0046156	0.00463993	-0.00182977
contig-10299000023	0.00198773	0.000773955	-0.00262453	0.00178656	0.00684443	-0.00694455	0.000771385	0.00108806	-0.00762644	-0.0128006	-0.00116338	5.92425e-05				contig-1642000016	-0.0185298	0.00576766	4.86733e-05	0.00897113	0.00476	0.0169486	0.01646	0.00573367	-0.000473144	0.0187977	0.00129049	-0.000147595
contig-103000000	-0.00781037	-0.00423479	0.000600009	0.00387063	-0.000322396	0.00183283	0.00275551	0.000374865	0.00371419	-0.00165302	-0.00230488	0.000111579				contig-1644000000	0.0146819	0.000439499	-0.0152987	0.0265167	-0.014269	-0.00116556	0.0144156	0.00752479	0.00433566	-0.0297345	-0.00511231	0.000266116
contig-1030000000	-0.00450533	0.00581963	-0.00673081	-0.00265206	-0.00240631	0.00351301	0.00303214	6.92577e-06	-0.00166207	0.00437264	-0.00496084	0.000164692				contig-165000001	-0.018224	0.00240994	0.000707355	0.0190694	-0.000763295	-0.0174125	-0.0172533	0.0119788	-0.00113634	-0.0036982	0.0104274	0.00242198
contig-1030000006	0.0028848	-0.00282713	-0.00140651	0.00246677	0.00260504	-0.00229583	-0.00157062	-0.00628767	-0.00350558	9.89293e-05	-0.0190887	-3.05105e-05				contig-1650000020	-0.0175676	0.00524718	-0.013079	-0.0125986	-0.00990106	0.005899	0.010163	0.020182	0.00156968	0.00770099	0.00770244	-0.00126682
contig-1030000009	-0.00327258	0.00408108	-0.000743521	-0.000990355	0.00949026	-0.000324822	-0.00397653	0.000376204	0.00426207	-0.0107514	0.00421723	-4.51221e-05				contig-165000011	-0.0180344	0.00934559	0.00589941	0.0012587	-0.00364197	0.0190967	0.016792	-0.00794332	-0.00168266	-0.00699399	0.00479055	0.00123015
contig-103000001	-0.00235657	0.00443792	0.00960985	0.00190039	-0.00121329	-0.0016523	0.000432849	-0.00697245	0.000386141	0.0037754	0.000535924	3.37849e-05				contig-1652000015	-0.0172026	0.00986382	-0.0030994	0.00190543	-0.000638785	-0.0284094	-0.0157504	-0.00859894	-0.00735663	-0.00459002	-0.00336831	0.00171296
contig-1030000010	-0.00606523	0.00338008	-0.00148223	-0.00473954	-0.00176986	-0.00748977	0.00294519	0.00329622	-0.00134152	0.00568097	0.001181	-6.46168e-06				contig-1652000018	-0.0134412	-0.0203563	0.00575141	0.00650608	-0.00131824	0.00245424	0.0130159	0.00844025	-0.0239602	-0.00387948	-0.000172135	0.0013362
contig-1030000013	0.00553921	0.00100487	0.000492435	0.000674028	0.000254926	0.00508497	0.00860819	0.00205765	0.0105365	0.000790493	-0.0034557	-3.73191e-05				contig-1653000004	-0.0156661	0.00407852	-0.0134977	-0.0102958	0.0229999	-0.0204651	-0.0162407	-0.00595541	0.00438148	-0.00730416	-0.0215203	-0.000924076
contig-1030000014	0.00110601	0.00540107	-0.00059131	0.00787929	-0.00377136	-0.00131332	0.00191627	-0.00591234	-0.00542457	-0.00725544	0.00306974	-1.04563e-05				contig-1654000014	-0.00910116	-0.00916304	0.0280491	0.0151949	0.00869625	0.00547828	0.0207297	0.0225191	0.00795829	-0.0110915	-0.0120554	-0.00317272
contig-1030000018	-0.00637727	0.00544411	-0.00117943	0.0024822	0.00575995	-0.00390115	-0.00221935	-0.00346622	-0.0018028	0.00224867	-0.00313911	0.000235055				contig-1656000013	0.0109989	-0.0223676	-0.0112122	-0.00187234	-0.012261	-0.0100841	-0.0077735	-0.0140068	-0.0104323	0.00964779	0.0111614	-0.0017133
contig-103000002	0.000281762	0.00765516	-0.00439633	0.00166651	0.000886406	-0.00267431	0.00469978	0.00658899	0.00400806	-0.00745331	-0.0016881	-2.49971e-05				contig-1657000015	-0.00626765	-0.0211044	0.0214874	0.0203715	0.0102129	-0.00419947	-0.00254206	-0.00093828	0.0155682	-0.0100063	0.0034377	0.00483339
contig-1030000021	-0.00322318	-0.00347024	0.00064095	0.00183401	-0.00290397	-0.00663144	0.0052926	0.00813877	-0.00895721	0.00356953	-0.00596233	-2.65643e-05				contig-1659000002	-0.01526	-0.0147423	-0.0145816	0.00607116	-0.00402264	0.00342584	-0.0102447	-0.0122817	0.00650417	0.0193609	-0.0029316	9.69223e-05
contig-1030000024	0.00399028	0.00905242	-0.00429537	0.00312508	0.000884807	0.000343369	0.000759479	-0.00037685	0.000707407	6.07155e-06	-0.000295172	-0.000109935				contig-1659000006	-0.0128003	0.00560711	-0.0167129	-0.00102265	0.0182143	-0.0274916	-0.0305549	0.0192859	0.00935957	-0.00316447	-0.0109966	-0.00167121
contig-103000003	-0.00551936	0.00415709	-0.00342264	-0.00736599	0.00270726	-0.00376823	0.00292586	0.00229439	-0.000469933	0.000496244	0.00251295	2.95715e-05				contig-1662000024	0.0100235	0.00481224	-0.0171379	0.0145246	-0.0120025	-0.00939322	0.0332304	0.0236466	-0.0379604	-0.0117239	-0.0121098	-0.000190756
contig-103000004	-0.0083079	0.00127819	-0.00409064	-0.00249232	0.0015054	0.00268778	0.00212342	-0.0017337	-0.0022954	0.0012012	0.00120574	-7.20572e-05				contig-1666000016	-0.00262302	-0.0232178	0.000786703	-0.0210605	-0.0295106	-0.0157391	0.0145959	-0.0123228	0.0125072	0.0160219	-0.00381339	-0.00144317
contig-103000005	-0.00405783	0.00217513	0.00966581	0.00456955	0.00332433	0.000725806	-0.00172468	-0.0013606	0.000889477	0.00121645	-0.00326901	2.33345e-05				contig-1668000011	-0.0155181	-0.0122608	-0.00975467	-0.00721829	-0.0141241	-0.00497379	0.0128886	-0.01468	0.0285677	-0.000938286	0.00578289	-0.000581475
contig-103000006	-0.00802478	0.00283816	-0.00386784	-0.000143398	0.00312342	0.00393486	0.00256342	0.000280029	-0.00142297	0.00169973	-0.000155786	-0.000203698				contig-167000001	-0.0167366	-0.000593157	0.00085237	-0.00995374	-0.00225569	0.0311714	0.023077	0.0183971	0.00743543	0.00911844	0.00698557	0.00337751
contig-103000007	-0.00413549	0.00746875	-0.00316545	0.00580554	-0.00279162	-0.00176423	-0.00223668	0.000211323	-0.00128458	0.00449854	0.00114789	0.000161898				contig-1670000021	-0.0180858	0.00837355	-0.00633335	0.0160304	-0.00187202	-0.0174732	-0.00282278	0.00691766	-0.00410094	0.0106517	-0.000189092	0.00212217
contig-103000008	-0.00651754	0.00344674	-0.00616214	-0.00280243	0.00109886	-0.00380957	-0.00214612	-0.00139607	0.00327284	-0.0040799	0.00241584	0.00022105				contig-1670000022	-0.014429	-0.00678708	0.0193211	-0.0149028	-0.0026651	0.0189566	0.00984735	0.00500269	-0.0127893	-0.0252578	0.00976314	0.000468373
contig-103000010	0.0013122	-0.00216568	0.000386503	-0.00268961	0.00822869	0.00144994	0.00112022	-0.000356659	0.00258569	-0.00407541	-0.01876	-0.000113776				contig-1670000023	-0.0191013	-0.0046045	-0.00207063	0.00546908	-0.0138414	-0.0116571	0.00728597	0.00611716	0.00913971	0.012993	0.00992205	0.000879387
contig-103000011	-0.00780959	0.00258669	-0.0047013	-0.00115963	0.000955714	0.00315202	0.00478275	0.000519843	0.00142373	0.000917774	0.00133249	-7.63742e-05				contig-167000006	0.0166964	-0.00169933	-0.000852314	0.021107	-0.0101712	0.0033389	-0.00581433	0.0204756	-0.0151707	-0.0279335	-0.0184525	-0.00139755
contig-103000012	-0.00201852	0.000725581	-0.00692073	-0.00255004	-0.000383603	0.00114696	-0.00612596	-0.00548202	-0.00691502	-0.010488	-0.00383273	0.000155152				contig-167000014	-0.015051	-0.0129822	0.00496391	-0.00197448	-0.00416598	-0.0115767	0.00224791	0.0328762	0.0264246	-0.00402967	-0.0102999	-0.00253986
contig-103000013	-0.00506255	-0.00115299	-0.00231802	-0.000517125	0.00632557	0.0018244	-0.0109252	-0.00272436	0.00203693	-0.0026528	-0.0068183	-0.000222559				contig-1671000006	-0.0175972	0.00657586	-0.00813512	0.0166302	-0.00394665	-0.0147593	0.00391042	0.00622486	-0.0125648	0.0147634	-0.0178046	0.00411784
contig-103000014	-0.00615448	-0.00290582	0.000983453	0.00132543	-0.00472594	-0.00471415	0.00444752	0.00814356	-0.00518063	0.000652162	0.000809175	8.45733e-05				contig-1671000013	-0.0174435	0.00759118	0.00101748	-0.00666857	0.00473819	0.00861891	0.0151462	-0.0175138	-0.0255868	-0.0170424	0.0018496	0.00335988
contig-103000015	-0.00142856	-0.00176964	-0.00228733	-0.00408447	-0.00747531	-0.00306781	-0.00871924	0.000104992	0.0104208	0.00164345	-0.00555297	1.9887e-05				contig-1674000002	0.000777735	-0.0218977	0.00874549	-0.00753331	-0.033871	0.00943844	-0.0262049	-0.0147152	-0.00324291	0.012303	-0.0221783	-0.00132405
contig-103000016	-0.0051154	0.00610488	-0.000545396	0.00560457	-0.00122754	0.00208446	0.00252044	-0.00403283	-0.00146411	-0.00210768	-0.00866319	-0.000215904				contig-1676000000	-0.0174274	0.00219837	-0.00825793	0.0209054	0.0137257	0.00367187	-0.00478188	0.0174763	-0.00467768	0.0212841	-0.00179866	0.0023694
contig-103000017	-0.00730749	0.00221122	-0.00585012	-0.00316395	0.00194135	-0.00165874	0.00124379	-0.00125788	9.40501e-05	0.0048782	0.00196621	3.74539e-05				contig-1679000007	0.0164781	0.00214303	-0.0202527	0.0109539	-0.0101023	0.0129967	-0.0078141	0.00156358	0.0121756	-0.0072595	0.00209347	-0.00161096
contig-103000018	0.00260133	0.00443433	-0.00425011	0.00855791	-0.000116925	0.000620874	-0.000713574	-0.00473449	-0.00531461	-0.00563489	-0.00268581	-5.3604e-05				contig-1679000015	-0.00614646	-0.0240002	0.00848311	0.00555769	-0.0218139	0.0156797	-0.0180075	0.0087227	-0.00603503	-0.00639716	0.0243243	0.000272273
contig-103000020	-0.00683364	0.00011927	-0.0028741	0.00656287	0.00127905	0.00246673	-0.000549159	0.00236282	-0.00245526	0.00693283	0.00063514	-3.01758e-05				contig-168000011	-0.0175615	0.00728862	-0.00239011	0.0230827	-0.00343757	0.00940282	0.000915548	-0.000778774	0.00320153	-0.0156412	0.0219677	0.00283304
contig-103000021	-0.00685566	-0.00203666	-0.00368658	0.00720364	0.000954871	0.00176126	-0.00174039	0.000271315	0.0023835	0.00242603	0.000738807	-7.20816e-05				contig-168000022	-0.0184222	0.0021646	0.0126137	0.0143959	0.0101598	0.00262708	0.0138708	-0.00396026	-0.000246245	0.0038758	-0.0039018	0.00290404
contig-103000022	-0.00269728	0.00351414	0.00336954	-0.00106297	0.00626264	0.0089925	-0.00429684	0.00886442	0.00184603	-0.00118101	-0.0017236	-4.40915e-05				contig-168000024	-0.0180384	0.000636627	-0.00662063	-0.0107337	-0.0228496	-0.0203565	-0.00277199	0.0054754	-0.0016252	0.00551174	-0.00517075	-0.00399975
contig-103000023	-0.00669531	-6.95966e-05	0.00439087	0.00305911	0.00364164	0.0068298	-0.00348483	0.00315426	0.00254381	-0.00281652	-0.00194372	6.58716e-05				contig-1681000005	-0.000731412	-0.0264165	0.00586609	0.0161146	-0.0125533	-0.0149714	0.006674	0.0136367	-0.025278	0.00329875	0.00505294	-0.00282646
contig-103000024	-0.0021343	0.00436085	0.00890643	0.000647747	0.00644381	0.00121965	-0.00611324	-0.00121301	-0.000928971	0.00226197	0.00233619	8.2841e-05				contig-1685000006	0.0131823	-0.00324819	-0.0213687	0.00938381	-0.0305681	-0.0100099	0.013396	-0.00218578	0.0163677	-0.013977	-0.00412793	-0.00252353
contig-10306000012	-0.00552585	0.00578347	-5.42747e-05	0.00373268	-0.00322385	-0.00173502	0.00287403	-0.00682124	-0.00274658	-0.00231739	-0.00643327	0.000252094				contig-1685000014	-0.0167006	0.00815302	-0.0203701	-0.0033413	0.00402505	0.000220022	-0.00154642	0.00951824	-0.00821703	0.00386285	-0.000578139	-0.000996709
contig-10306000019	0.00305308	0.00701174	9.24415e-05	0.000131349	0.000636366	0.00227099	-0.00787841	0.000771267	-0.00464686	-0.00245751	-0.0116286	0.000123808				contig-1685000022	-0.0173773	0.00906564	-0.00956761	0.0164275	-0.00219931	0.0105888	0.00750741	-0.0162467	0.00400581	0.0132591	-0.00411151	0.00152707
contig-10307000012	-0.000890672	0.00647877	0.00829483	0.00337438	-0.00253314	-0.00155722	-0.00165644	-0.0059684	-0.000458813	0.00315582	0.000133898	7.57364e-05				contig-1687000018	-0.00170891	-0.0224062	-0.0069978	-0.0145637	-0.0212789	0.0396118	0.000332618	-0.00308027	-0.0125176	-0.00836837	0.00340691	0.00196367
contig-10307000019	0.000401833	0.00279071	0.000196176	-0.00449108	0.0106522	0.00605131	-0.00270048	0.00834324	-0.00312946	-0.000664209	-0.000471071	-1.4711e-05				contig-169000002	-0.00787946	-0.0214004	0.0167097	0.0125205	0.0039948	0.0154509	-0.00789382	0.026755	0.00935764	0.00791876	-0.00630862	0.00437957
contig-10308000013	-0.00325997	-0.00466527	-0.00336718	-0.000711268	0.000254114	0.00107919	0.00090939	-0.00768189	0.00161764	-0.0129644	0.00580014	0.00012302				contig-1691000004	-0.00850475	-0.0203982	0.00547726	-0.0213336	-0.0104439	-0.0162783	0.00645199	-0.0379654	-0.00168784	-0.00033728	0.00656979	0.00161742
contig-10308000022	-0.00299981	0.00223116	0.00792631	-0.00229484	-0.00885918	-0.00147822	-0.000181684	-0.0035559	-0.00584488	0.00127456	0.00220964	9.01018e-05				contig-1691000022	0.0162036	0.00296015	-0.0206695	0.00702878	-0.00930331	0.00738194	-0.0130894	-0.00371237	0.019468	0.00122763	0.00526172	0.000549007
contig-10309000012	-0.00309096	0.0035744	0.00812213	0.00489655	-0.000823561	-2.48868e-05	0.00166313	-0.00624007	0.00575529	0.00328888	-0.00240434	2.36624e-05				contig-1693000009	0.00470655	-0.027509	-9.75487e-05	0.0065275	-0.00105096	-0.00382615	0.0262508	0.0121178	-0.00538907	0.000599991	-0.0131262	0.00118854
contig-10310000008	-0.00247244	0.00377994	0.00914332	0.00201899	-0.000827438	-0.00231542	-0.00047873	-0.00878543	-0.00155797	0.000658406	0.00376238	-2.57041e-05				contig-1694000024	-0.00682164	-0.0223284	0.000457959	-0.0149084	-0.032125	0.0042698	-0.00960206	-0.0219119	0.00246927	0.00404434	0.0191452	-0.00160544
contig-10310000013	-0.00181507	0.00390398	0.00997312	-0.00562426	-0.000704201	0.000257351	-0.00197499	0.00141938	0.00282178	0.00132501	0.000787585	2.30941e-06				contig-1695000018	-0.0169323	-0.00521722	-0.000257403	0.0227206	0.0218997	0.012368	-0.0104268	0.0122101	-0.00580812	-0.000769904	0.0137242	0.00124664
contig-1031000005	0.000807111	0.000883431	-0.000364249	0.00536654	-0.00163648	-0.000933373	0.00119568	0.0125473	-0.00920757	-0.00673269	0.00229793	-1.47278e-05				contig-1697000024	-0.0174073	4.90706e-05	-0.0145889	-0.0123952	0.0134945	-0.0163893	-0.0017403	-0.0159099	0.00712274	-0.00101046	-0.00617304	-0.000586491
contig-1031000006	0.0052215	-0.0036092	0.000748476	-0.000626961	0.00255113	0.000796915	0.00147463	-0.00145284	0.00188093	0.0114668	0.0118639	-2.63378e-05				contig-1698000010	-0.00378802	-0.0264688	-0.00285344	0.00350673	0.0246827	-0.0179622	-0.00730151	-0.00511236	-0.0168188	-0.00455999	-0.00607636	0.00167786
contig-1031000007	-0.00678809	0.00477352	0.00320516	0.00259125	-7.92395e-05	0.00635773	0.000105182	-0.000856963	0.00264226	0.00298272	-0.00340351	0.000197808				contig-170000003	-0.00316074	-0.0261962	0.0092756	-0.0108351	0.00535567	-0.0251476	-0.00325654	0.0132516	0.0118366	0.00279381	-0.0155648	-0.000569421
contig-1031000009	-0.00673508	0.00285202	0.00352081	-0.00493207	0.00235031	0.00465682	0.000695594	0.00122842	-0.00246372	-0.00621154	4.74029e-05	-9.50925e-05				contig-170000021	-0.0171678	0.00188666	0.0140234	0.00571044	-0.0211908	-0.0203699	0.00361211	0.00888761	-0.00699977	0.00447248	-0.0020034	-0.00286258
contig-1031000013	0.000510589	0.00540743	0.000502473	-0.00154025	-6.39408e-05	0.00328564	0.00789398	-0.00640024	-0.00864409	0.00781006	-0.00604611	1.45262e-06				contig-170000022	0.0158006	0.00833872	-0.0195957	-0.00234872	0.00317149	0.00730288	-0.00813673	-0.01127	0.000364728	0.0214258	0.014071	-0.00297326
contig-1031000014	-0.00768993	0.00254256	-0.00142906	0.00137683	-0.00267842	0.00692633	0.00254406	-0.00298952	0.00142957	-0.00226999	0.00129261	-1.82719e-05				contig-17000009	-0.0193573	-0.00299149	-0.000763263	0.0138178	-0.00984956	-0.0126366	-0.000130467	0.0107919	0.000384433	0.00681394	0.00291122	0.0032238
contig-1031000015	-0.000111115	0.0031173	-0.00297044	-0.0088564	-0.0025563	-0.00835054	-0.0048261	0.00201803	0.00431619	0.000525092	-0.000638382	-2.01246e-05				contig-17000011	-0.0159358	-0.0132858	0.0123105	0.000357845	-0.0139964	0.0158479	0.00896259	0.00223098	-0.0146233	0.00757374	-0.00316569	0.00148182
contig-1031000016	-0.00144391	0.00627548	0.0057355	0.000536534	0.00864712	-0.000152046	-0.00314543	0.00686366	-0.00168181	-8.8991e-05	0.000315087	-6.88377e-05				contig-17000012	-0.0157504	0.00292028	0.00499335	0.00117439	-0.00368754	0.042658	0.00442422	0.0133668	0.0187966	0.00345639	-0.00356988	0.00127497
contig-1031000017	-0.00627839	-0.000254072	-0.00470702	0.00736523	0.00204317	-0.00241019	-0.00138809	-0.00309309	-0.00218688	0.00252188	-0.00186715	0.000142775				contig-17000013	-0.0176974	-0.0144682	0.00627646	0.00548799	-0.000390853	0.00136171	0.00286794	0.00533308	-0.00673478	-0.000353404	-0.00857133	0.00399889
contig-1031000022	0.00379771	0.00642942	-0.00504403	0.00739503	-0.00114453	0.00190151	-0.000114627	0.00212341	0.000719807	-0.000367091	0.00133961	-0.000123844				contig-1701000001	0.000973876	-0.0260302	0.00677012	0.00669716	0.0073049	0.0249003	-0.0259398	0.0121063	-0.00589662	-0.00648881	0.00476212	0.00224741
contig-1031000023	-0.00715074	-0.00228277	-0.00554853	0.00289374	0.00113796	-0.00351518	0.0012238	-0.000855874	-0.0013822	-0.000547031	0.00734088	0.000155644				contig-1704000018	-0.00638549	-0.0212432	-0.00613245	-0.0291875	-0.00353487	0.0215608	-0.0157041	0.00517592	0.0150609	0.000303958	0.0242609	0.00185448
contig-10311000022	-0.0011505	-0.00327664	-0.00146313	-0.00179255	-0.00309494	-0.00133216	-0.00326342	-0.0059776	-0.0051855	-0.0130639	0.0115382	4.45933e-05				contig-1705000012	0.00855099	-0.0186667	-0.0068442	6.22554e-05	-0.0133048	-0.00450565	-0.000442861	0.012113	-0.0439185	0.0274457	0.0186435	-0.000308686
contig-10314000008	-0.00246124	0.00333709	-0.0030826	-0.00892194	-0.00293001	0.00693214	0.0031542	-0.001925	-0.00456203	0.00128254	-0.0030215	3.765e-06				contig-1706000002	0.000489915	0.00566425	0.0322583	-0.00274588	-0.0351921	-0.0072089	0.00123658	0.00267034	0.0244983	-0.0078233	0.00481988	0.00135379
contig-10316000000	-0.00288664	-1.9927e-05	0.00712525	0.00797402	-0.00211438	-0.00516462	0.00236034	-0.00141268	-0.00572823	-0.000233465	-0.000900239	0.000104178				contig-1706000020	-0.0141272	-0.0138979	-0.00837672	-0.022494	-0.0242021	0.00350518	0.0137436	0.00485164	0.00307904	-0.0133577	-7.39228e-06	0.00190896
contig-10316000022	-0.00240891	-0.00315595	-0.00273964	-0.00220969	-0.00320595	0.00211753	-0.00207554	-0.00681269	-0.00480686	-0.0116793	0.0109792	-5.95732e-05				contig-1706000022	0.0142398	0.00755194	-0.0208922	0.0182629	-0.00564914	0.001226	0.0131635	-0.00217592	0.0162795	-0.0203847	-0.00850033	-0.000581974
contig-10317000022	0.000698254	0.00914213	-0.000226771	0.00240168	-0.00559868	-0.00556335	0.00468099	0.000384534	-0.000149333	-0.000566699	-0.00136392	-1.37811e-05				contig-1707000005	-0.0141533	0.0112612	-0.0200398	-0.00153356	-0.00417773	0.00613632	0.0213673	0.00474608	0.0210027	-0.00403461	0.0113826	0.00165055
contig-10319000023	0.000576955	0.00932115	0.00126527	-0.00295584	0.00532234	0.00223451	-0.00209189	0.00375327	0.000320694	-0.000661612	0.00652177	-2.06533e-05				contig-1707000009	-0.0149898	0.0124784	0.00688154	0.00714191	-0.00930173	-0.0121427	-0.0236486	-0.0169767	-0.0110362	-0.0261115	0.00806454	-0.000678104
contig-10320000019	0.00304286	0.00902418	-0.00397869	-0.00100253	0.000269539	-0.00582384	0.00210152	0.00100942	0.00129025	-0.00190067	-0.00125354	1.42055e-05				contig-1707000012	0.00323905	-0.0245739	0.00288065	0.00394532	0.0278874	-0.0117368	0.0224339	-0.0179865	-0.0120104	-0.00675131	-0.013308	0.00187139
contig-1032000002	0.00117182	0.00653636	-0.00165331	0.000685497	0.00210795	-0.00705173	0.00253408	-0.00616211	-0.00173091	-0.00956797	0.00701458	5.33472e-05				contig-1707000016	-0.00217963	-0.0246754	0.00442813	-0.0169238	-0.00155094	-0.0300125	0.0184037	-0.0208968	-0.000798513	-0.00697532	-0.00421653	-0.00237575
contig-1032000009	-0.00535108	0.00317086	0.00489726	-0.00602622	-0.0031243	-0.00627221	0.00106027	0.00107219	-0.000641608	-0.00142739	-0.00554792	0.000109048				contig-1708000023	-0.0163921	0.0122931	-0.00568117	-0.00255599	-0.0159002	0.015542	0.00192608	-0.0208371	-0.00304154	-0.010595	0.0173297	0.000658244
contig-1032000010	-0.00563822	0.00560528	-0.00313823	0.00643735	-0.000468827	-0.000581966	-3.62895e-05	0.00337633	-0.00190012	0.0043994	-0.00138466	1.56784e-05				contig-1709000002	-0.00430197	-0.0226467	-0.0041074	-0.0264928	-0.031899	0.0139815	-0.00238133	-0.00226433	0.00866425	0.00580519	0.00312416	-0.00076147
contig-1032000011	-0.00253234	-0.00196415	0.00265469	0.00264093	0.00523392	0.000103283	-0.00608225	-0.0092811	-0.00555096	-0.0104652	0.000734	-6.077e-05				contig-1709000024	-0.0167532	0.00840536	-0.0187249	0.00408537	0.0125654	0.00412392	-0.00651043	0.00256292	0.00261388	0.00966295	-0.00505157	-0.00103019
contig-1032000012	-0.00338343	0.00542207	0.00901612	0.00165187	0.00256757	-0.0019947	-0.00097606	-0.00376495	-0.00144835	0.0036774	0.00156511	4.62042e-05				contig-171000009	-0.0115674	-0.0207984	0.011145	0.0199748	0.00235847	-0.00258366	-0.00982112	0.0149924	-0.00881971	-0.0028098	-0.00984757	-0.00319801
contig-1032000013	-0.00815031	-0.000466505	-0.00374162	0.003223	0.0020758	0.00324624	-0.000319256	-0.00179695	0.000417967	-0.00311156	-0.00368888	-1.50727e-05				contig-171000020	-0.0175749	0.00641164	-0.00983821	0.0141928	0.00920375	-0.0183171	0.00516695	-0.00903875	0.0119599	-0.00959656	0.00974915	-0.00280259
contig-1032000019	-0.000756534	0.00555758	-0.00317779	-0.0084499	0.00205803	-0.00784749	-0.000515846	0.00244349	0.00236442	0.000143521	-0.0006883	-6.59486e-05				contig-1711000020	-0.00118638	-0.0268633	-0.00172546	-0.0120922	-0.0294122	0.00651637	-0.00287233	-0.00466708	-0.0139789	0.00598733	-0.000809763	0.000832494
contig-1032000020	-0.00704102	-0.000962368	0.00306304	0.00551085	0.00405802	0.0041024	-0.00120925	0.00361132	0.00211646	-0.00321936	0.000800607	-0.000113388				contig-1713000008	6.48526e-05	-0.0255607	0.000908907	-0.00659679	-0.00773868	-0.019308	-0.000402222	-0.0226706	-0.0231545	0.0091052	-0.0293856	0.000631085
contig-1032000021	-0.00877411	-7.75706e-05	0.000401115	-0.00019608	0.00076961	-0.000595919	0.00337988	0.00284586	0.00535201	-0.000779893	0.000400304	2.20505e-06				contig-1714000005	0.0092677	-0.0234321	-0.00331496	0.0221833	0.0014184	0.0050791	-0.0165887	-0.0196598	-0.00388905	-0.00472426	0.00206221	0.00204112
contig-1032000023	-0.00645584	-0.000872502	-0.00129651	0.00822738	-0.00174719	-0.000843345	0.00196534	0.00489308	0.00155359	-0.000125533	0.00315453	8.4208e-05				contig-1715000001	-0.0115864	0.00380431	-0.0223953	-0.0167173	-0.0138714	0.0114962	0.00341099	0.0269096	0.0207546	-0.0185692	-0.0219508	0.0010739
contig-1032000024	0.00134005	0.00697648	0.00617174	0.00626037	-0.00266335	-0.00061344	-0.000273284	-0.00499937	-0.00164668	0.00267871	0.0019477	-4.10098e-06				contig-1715000014	-0.0174861	0.002946	-0.0067093	-0.00642553	-0.0102988	0.0240168	0.0235637	-0.00889977	-0.00843084	0.00485543	0.00931373	0.000145018
contig-10324000000	0.000543382	0.00445615	-0.00603904	0.00457143	-0.00192099	0.00682668	-0.000253595	-0.0011781	-0.00873947	-0.00631515	0.00356284	-4.38667e-05				contig-1717000006	0.012627	0.00479055	-0.00841199	0.00933433	-0.0241354	-0.018456	0.0147995	0.0154455	-0.0443675	0.00869017	-0.0174076	-0.000939485
contig-10324000019	-0.00643933	0.00398639	-0.00617191	-0.002994	-0.00321894	-0.000724261	-0.00175392	0.00357537	0.0023752	0.00303051	0.000251742	1.87799e-05				contig-1717000007	-0.0118803	-0.0163547	0.00818678	0.00372372	-0.0178279	-0.0180506	-0.0352737	0.00716269	0.00126458	-0.000934515	-0.017123	0.000453973
contig-10325000019	-0.00673491	-0.00393472	-0.00153128	0.00604992	0.000781013	-0.00317103	0.00141051	0.00265597	-0.00223916	0.00457167	-0.00300614	0.000102117				contig-1718000009	0.00488473	-0.0260584	0.00930393	-0.00959431	0.00672756	0.0141665	-0.0138595	-0.00938317	-0.00513714	0.000777784	-0.0280544	0.00229468
contig-10327000008	-0.00138132	-0.00040353	0.00120766	-0.00477859	-0.00494628	-0.00306552	-0.00706359	-0.000473411	0.0124626	-0.00774313	0.00254681	-2.51162e-05				contig-1718000011	-0.0119126	-0.015432	-0.0109509	-0.00772756	-0.0102123	-0.00438007	-0.0258173	-0.00324944	0.0114358	-0.0316784	-0.0268934	0.00524346
contig-10327000019	0.00106569	0.000542131	0.00036843	-0.0031169	0.00976486	-0.00473584	0.00216845	-0.00163227	-0.00207941	-0.00111995	-0.0165527	4.33736e-05				contig-1718000016	0.00088891	-0.0251806	-0.00637178	-0.00674295	-0.013947	-0.0296263	0.0117057	-0.00900856	7.93121e-05	0.00957571	-0.0271733	-0.0057349
contig-10328000019	-0.00670073	-0.00105419	-0.00400456	0.00243246	0.00020316	0.00730608	0.00370766	-0.000204598	0.00561757	0.00421696	-0.000413746	-9.55196e-06				contig-1720000016	-0.0192399	0.00828449	-0.00342671	0.00707483	0.00404499	0.00727988	-0.0110887	-0.00245292	-0.00698742	-0.00476511	0.0044308	0.00113918
contig-10329000019	-0.000995392	0.00837162	-0.00536913	0.00548415	-0.00149992	0.000707808	-0.00148807	-0.00234102	0.00308993	8.05818e-05	0.00397348	0.000208891				contig-172000003	-0.014002	-0.0189263	0.00789914	0.00427308	-0.00958656	-0.00992582	0.00884189	0.0143211	-0.0143405	0.00132033	0.01595	0.00300371
contig-10330000019	-0.00197298	0.00853985	0.000865414	0.00243665	0.00736602	-0.000756692	-0.000874343	0.000105231	-0.00292076	-0.00586649	0.00429825	-4.22471e-05				contig-172000004	-0.0153692	0.00601336	-0.00731384	-0.0222791	-0.0095299	0.0310999	0.013997	0.00707595	0.00834057	-0.0147689	-0.00535647	0.000118442
contig-10330000023	0.00186419	0.00268772	0.00220765	0.0021225	0.00627288	0.00622161	-0.00849776	0.00968813	-0.00145306	-0.00441862	-0.000964949	-5.73521e-05				contig-1721000012	-0.0143823	-0.0151995	0.0110784	-0.00946862	0.00238875	-0.020027	-0.00591193	-0.0210043	0.00789236	-0.0119208	0.0145127	-0.00307834
contig-1033000005	-0.0037315	0.00440964	-0.00967579	0.00228309	0.000362678	0.00399948	-0.000330341	0.00185002	0.00105439	-0.00053221	0.00294775	-9.8043e-05				contig-1723000006	-0.0128934	0.00363836	0.0257647	0.0205615	-0.0204843	-0.00216264	-0.00116624	-0.00375141	0.00391826	0.00256052	0.011356	-0.00275898
contig-1033000007	-0.000696057	0.0104434	-0.00105872	0.00299906	-0.000655448	4.98027e-05	-0.00172055	-0.00163787	-0.00160457	-0.000289211	-0.00561984	-6.33045e-06				contig-1730000022	-0.00251991	0.00685117	0.0346678	-0.00638465	0.00574775	0.0116895	0.020669	0.00965782	0.0146925	-0.0186524	0.0165518	0.00181334
contig-1033000009	-0.00545881	0.00178436	-0.00419247	-0.00697	0.00244185	0.00175576	0.0066619	-0.000843833	-0.000724917	0.00446279	-0.00378346	2.17322e-05				contig-173000016	-0.0169537	0.00279145	-0.0061813	0.0249531	0.0170979	-0.0100771	-0.0154051	0.00489966	0.0157669	0.00136578	0.0038854	-0.000796818
contig-1033000010	0.00615436	0.00391988	-0.00143789	0.00365503	0.00107804	0.00817955	-0.00260315	0.00463996	-0.00249191	0.00110648	0.0033632	2.04566e-05				contig-173000019	-0.0160565	-0.00935713	0.00291408	-0.0124296	-0.00130588	0.00462181	0.0284255	-0.00682279	0.0214541	-0.0227221	-0.0069867	0.000648781
contig-1033000011	-0.00469641	-0.00488571	-0.0052151	0.00183993	0.00380929	0.00033662	-0.00194706	-0.00669148	0.00374536	0.000859478	-0.00928569	-8.7077e-06				contig-1738000007	0.00780992	-0.0250079	-0.00536963	0.00564754	0.00572709	0.0110526	-0.0141577	0.0245212	0.0117605	-0.0140067	-0.000508096	0.000590121
contig-1033000012	-0.00429305	0.00546194	0.00345444	0.00600644	-0.00048766	-0.000742	-0.000939348	-0.00625596	-0.000539544	0.00795491	0.00140836	2.47391e-05				contig-1738000021	-0.0169944	0.0105603	-0.00741807	0.0117263	-0.0164393	-0.0117993	-0.0130351	-0.00850685	-0.0139787	0.00552965	0.000789379	0.00140013
contig-1033000014	0.00420177	0.005828	-0.00397751	0.00717121	-0.00459314	-0.000450025	-5.26224e-06	-0.000765079	-0.000401868	-0.00474388	-0.00021655	4.0794e-05				contig-1739000018	-0.0182837	-0.0010693	-0.0114973	0.00957563	-0.016786	0.00384886	-0.00564806	-0.0127958	-0.00740122	0.00677025	0.013997	-0.00104706
contig-1033000016	0.0052215	-0.0036092	0.000748476	-0.000626961	0.00255113	0.000796915	0.00147463	-0.00145284	0.00188093	0.0114668	0.0118639	-4.55479e-05				contig-174000001	-0.016097	-0.000888888	-0.0126313	-0.0122641	0.00518644	-0.0238944	-0.00037206	0.0248213	-0.0180327	-0.0149143	-0.00683871	0.00198069
contig-1033000022	0.00181197	0.00840602	0.00502028	0.0010353	-0.00630663	0.00207087	0.00120483	-0.00203874	-0.00378977	0.00222034	-0.00300781	9.89707e-05				contig-174000013	-0.0158398	0.0126196	-0.0122656	0.00674631	0.00627656	-0.00253649	-0.0210939	0.00299939	0.00767352	-0.0172004	0.0158014	-0.00465131
contig-1033000024	-0.00151201	0.009399	-0.00409258	-0.00502851	0.000246077	0.00078218	0.000838114	0.00203866	0.00177041	0.00017809	-0.0014039	-0.000169059				contig-174000017	-0.0171356	0.0127791	-0.00279522	0.00126446	0.0048764	-0.00529256	-0.0110906	-0.0145012	-0.00482297	-0.020173	0.0176547	5.27926e-06
contig-10331000019	-0.00861212	-0.000588634	-0.0012113	0.00194976	-0.00444757	0.00230307	-7.44248e-05	0.00139035	0.0027461	0.00274385	0.000599446	-9.8981e-05				contig-174000022	0.0118546	-0.0173914	-0.0105066	0.0145875	-0.00606857	0.0052591	-0.00380798	0.014675	-0.0345399	0.0131036	0.0132007	0.000684193
contig-10331000023	-0.00778606	-0.00381946	-0.00339011	0.00269299	0.00172139	0.00112192	-0.000884778	0.000372112	0.00289195	-0.00348404	0.00401666	-0.000127177				contig-1743000005	-0.0164752	0.000639148	-0.0122866	-0.0211051	-0.0168801	0.0196572	0.0157972	-0.000139383	-0.000434522	0.00613083	0.00573686	7.56458e-05
contig-10332000012	0.00538923	0.00637632	-0.00499703	0.00521082	-0.00178653	-0.00133715	0.0026603	3.55587e-05	0.000279053	-0.000518337	0.000740471	-2.64931e-05				contig-1743000016	-0.00987769	-0.0243934	-0.00527832	-0.00369564	0.00493306	-0.0034459	0.00426317	-0.0275588	0.00829426	0.00509042	-0.00932552	-4.58321e-05
contig-10332000023	-0.000214633	0.00115441	-0.00345068	-0.00309896	-0.0108332	0.00461647	-0.00211742	0.000474278	0.01069	-0.00160385	-0.00381137	-5.59235e-05				contig-1746000002	-0.0195004	0.0027231	0.00143376	0.00957154	0.00338519	-0.0170849	0.00135573	-0.00898087	0.0066504	0.00102866	0.0100148	-0.00150264
contig-10333000019	-0.00640991	0.00384773	-0.00501692	0.00366937	-0.00464033	-0.00355736	0.000741835	-0.00175671	-0.00450973	0.000243006	-0.000687889	7.45516e-05				contig-1748000003	-0.018207	0.00681354	-0.00752328	0.00349651	-0.0186813	0.0159182	0.0037214	-0.00788546	-0.00126401	0.0118171	0.00193933	-0.000147148
contig-10335000022	-0.00298427	0.00192836	0.00950918	0.00186171	-0.00391239	-0.00172386	0.00196714	-0.00519981	0.00715588	-0.000916375	0.000756647	3.70431e-05				contig-1749000009	0.00418717	-0.0276847	-0.00214307	-0.00838872	0.00653088	-0.0152355	0.00452275	-0.0163269	0.018055	0.00947147	-0.00148636	0.00241603
contig-1034000001	-0.00068763	0.00070584	-0.00120487	-0.00572622	-0.00440771	0.0115938	0.00532164	-0.00215635	-0.00706348	5.11703e-06	-0.00189882	5.63941e-05				contig-175000005	-0.0161674	-0.00814912	-0.00990793	-0.0143368	-0.0133196	-0.0214119	-0.00494036	-0.0207294	0.00783428	-0.0136891	-0.0078748	-0.0019768
contig-1034000002	-0.00482868	-0.00322393	-0.00277017	-0.00418574	-0.00688222	0.000397174	0.00329422	0.00300206	-0.00125493	0.0102002	-0.00328982	5.59545e-05				contig-175000017	-0.0179803	0.010741	-0.00158269	0.0124096	-0.00629975	-0.0167707	0.00965648	-0.00195781	-0.00968347	-0.00128439	0.00369942	-0.003385
contig-10340000023	-0.00376096	-0.00492235	0.000999019	-0.00160105	-0.00794511	-0.00565112	-0.00366216	0.00659106	-0.00391476	-0.00522096	-0.00110974	0.000112849				contig-1755000019	0.000522853	-0.0290033	-0.00233129	-0.00187117	0.00792472	-0.0167938	0.00511911	-0.0118559	-0.0145477	0.000671231	-0.00887085	-0.00134608
contig-1034000004	-0.00551771	-0.000691505	-0.00426035	-8.71284e-05	-0.00181174	0.0104553	0.00499276	-0.00100615	0.00300108	0.00388015	-0.00135517	1.25285e-05				contig-1755000022	-0.0174729	0.00952199	-0.0117175	0.00338028	-0.011567	-0.0111287	-0.00153283	0.00828955	-0.00399131	-0.00342361	0.0218949	-0.00148911
contig-1034000005	-0.00733091	0.00587421	-0.00283891	0.00275601	-0.0013246	-0.00139321	-0.000426625	0.00016159	0.00232944	0.00152062	0.000637538	-0.000147423				contig-1759000017	-0.0103227	-0.0238442	0.00694265	-0.00282412	-0.0192104	-0.0024876	0.000119099	0.0129031	0.000593768	-0.016764	-0.000866928	-0.00497914
contig-1034000006	-0.00300923	0.00549531	-0.000986181	-0.000951408	0.00863631	-0.00757542	0.00418948	-0.00160644	0.00291691	-0.00558651	-0.00155528	-0.00012783				contig-1760000000	-0.0130313	-0.0189216	0.000603945	-0.00874667	-0.0290383	-0.00652599	0.00895029	0.000519476	-0.00181327	-0.0120991	0.0106893	0.000767267
contig-1034000008	-0.00318869	0.0059246	0.00220002	-0.0076929	0.000843703	0.00547258	0.000619024	0.00503879	-0.000948836	-0.00434285	-0.000493303	-1.88232e-05				contig-176000010	-0.0166938	0.0137486	-0.00388182	0.000252519	0.0022815	0.0116315	0.00375503	-0.0142716	-0.0117359	-0.0239434	-0.00438603	0.00144826
contig-1034000012	-0.00215144	-0.00531832	-0.00545656	0.00493208	-0.00157934	-0.00711176	-0.00293128	-0.00405848	-0.00575572	-0.00438919	-0.00167213	-8.00881e-05				contig-176000014	-0.0186796	0.00600652	0.00163588	0.0147955	-0.0126995	-0.0111961	0.0014428	-0.00625242	-0.0123529	0.0107094	-0.00133172	-0.00155813
contig-1034000015	-0.00764316	0.00480911	-0.00151521	-0.00154186	-0.00151313	0.00144067	-0.00181579	-0.0021823	-0.00237075	0.00592984	-0.000201926	0.000223287				contig-1761000012	0.00642704	-0.0263814	-0.00389623	0.0151496	-0.00893237	-0.00301255	0.0108438	0.0179245	-0.00174101	-0.0036455	-0.0192446	-0.00129685
contig-1034000018	-0.00772624	-0.00126442	-0.00535543	0.00178998	0.00298798	0.00171978	-0.0037618	-0.00126636	0.000841411	0.000661273	0.00417164	7.23607e-05				contig-1763000005	-0.0191571	-0.00168091	0.000326295	0.00988233	0.00803725	-0.0189205	0.00255694	0.00186696	-0.0170781	9.20771e-05	-7.00809e-06	-0.00209549
contig-1034000022	-0.004747	0.00426063	-0.0067099	0.00248019	0.00590751	-0.00249728	-0.0035104	-0.00343037	0.000719487	0.00203211	-0.00567551	-6.23969e-05				contig-1763000008	0.0112295	-0.0128665	-0.0213001	0.0214536	-0.024816	-0.00284787	0.00833662	0.0104428	0.00223179	0.00556139	-0.00383975	-0.00400282
contig-1034000024	0.00233503	0.00436263	5.28475e-05	0.000174979	-0.0114069	0.00247044	-0.0055337	-0.00439303	-0.00107269	-0.0060203	0.00427632	9.07984e-05				contig-1764000021	-0.0167007	0.00474136	-0.0154825	-0.00484087	-0.0127325	-0.0252484	-0.00369111	0.00558058	-0.0123162	-0.00349018	-0.00691233	-0.0025003
contig-10341000013	-0.00121015	0.000678702	-0.00171268	-0.00540273	-0.00417548	0.0117493	0.00516952	-0.00218375	-0.00707481	0.000745648	-0.00172814	3.3232e-05				contig-1765000024	0.0149198	0.00831517	-0.0152148	0.00651155	-0.00269278	-0.0036358	0.0179606	0.0145126	-0.0018884	-0.0332625	-0.0216431	-0.000371738
contig-10343000012	-0.00141317	0.00123463	0.00326224	-0.0066139	-0.00550956	-0.00873732	-0.00360513	0.00671227	0.00489094	0.0028161	0.000929658	3.59904e-05				contig-1767000004	-0.0181282	0.0075165	-0.0104637	0.002539	-0.0174841	0.00216148	0.00206709	-0.00826981	-0.0127784	0.00860306	0.0068373	-5.55804e-05
contig-10343000023	-0.00083378	0.00340892	0.00667126	0.00356368	-0.000946386	0.00365299	0.00369594	-0.00213808	0.0121496	-0.0050523	-0.00214468	1.07886e-05				contig-1767000011	-0.0164963	0.00879659	0.00818268	-0.0145078	-0.00507319	0.00264177	0.0310191	-0.00950606	-0.0132826	-0.00150057	5.35765e-05	-0.00149597
contig-10344000002	-0.000469498	0.00665252	-0.00215817	0.00730212	-0.00152412	3.15379e-05	0.00464213	-0.00203764	0.00908795	0.000101367	-0.00197871	8.02773e-06				contig-1767000016	-0.018247	-0.000687617	0.00428135	0.0124786	-0.000332002	0.010533	0.0262627	-0.00253936	0.0162109	-0.00849998	0.00294128	0.00181353
contig-10346000011	-7.27638e-05	0.00410926	0.00660069	0.00586334	-0.00198096	-0.00428639	-0.000429112	0.0079899	-0.00691675	-0.00134414	-0.000530805	3.53948e-06				contig-177000002	-0.0191239	-0.00199806	0.00786922	0.0123585	0.00861615	-0.0151539	0.00770629	-0.00316978	0.0036216	0.00149661	-0.000254347	0.00326432
contig-10349000022	-0.00264358	0.00014047	0.00503657	-0.00181899	-0.00438735	-0.00246239	0.0125383	0.00661648	-0.00208873	-0.00141201	-0.00193517	2.36128e-05				contig-177000003	-0.0194553	-0.000163568	-0.00130794	-0.00507645	-0.00529679	-0.00887009	0.000767018	-0.0207371	-0.00911422	0.00362631	-0.0134671	0.00216769
contig-1035000002	0.00525977	0.00795638	-0.00366969	0.00419858	-0.000290819	-0.00106113	0.000717959	-0.000332636	0.000202644	-0.00043214	-2.86028e-05	-9.71781e-05				contig-1778000002	-0.0151999	-0.0159633	0.00313534	0.00475006	-0.000448367	-0.017862	0.0140081	0.0157146	0.0209493	0.000681961	-0.00703957	-0.00306181
contig-1035000003	-0.00559891	0.00381435	0.0048315	0.00656571	-0.00406772	0.000472336	0.00183613	-0.00304114	0.00205208	0.00263702	0.00239757	5.16349e-05				contig-178000024	-0.0190433	-0.00109024	0.00349127	0.00516071	-0.0108273	-0.0108426	-0.00322651	-0.0121569	-0.021275	-0.00482988	-0.00942642	-0.000319624
contig-1035000005	-0.00816777	-0.0016664	-0.00264852	-0.00145705	-0.000991221	-0.00449903	0.00106882	0.00390115	0.00210813	-0.00407394	-0.001278	9.59492e-05				contig-1781000023	-0.0104327	-0.0236772	0.00548713	0.00129719	-0.0170814	-0.0124234	0.00750935	-0.00875695	0.00106745	-0.0186055	-0.00097747	0.00446707
contig-1035000009	0.00343991	0.00568537	0.00372722	0.000763868	0.00514528	-0.00555106	0.00459973	0.00729558	-0.00303136	0.00321805	0.005056	-3.69992e-05				contig-1782000015	-0.0114464	0.0141049	-0.00108088	-0.0296697	0.00824492	0.022833	-0.0052069	0.00825225	-0.00205859	-0.00116727	-0.041064	0.00156431
contig-1035000016	-0.00425017	-0.00059422	-0.00205719	0.00904685	-0.000405482	-0.00383164	0.00140971	-0.00689347	-0.0028648	-0.00148776	-0.00614619	0.000103431				contig-1783000010	0.00461808	-0.0256826	0.00210084	0.0241056	0.0011413	0.00778207	-0.00625634	0.0218231	-0.0174101	0.00157481	-0.00473202	-0.00118248
contig-1035000017	-0.00500231	0.001514	-0.000692746	0.00602628	-0.00224452	0.00423774	-0.00112005	-0.00942862	0.000988038	-0.0058431	0.00568247	-0.00024039				contig-1784000015	-0.0158336	-0.00297168	-0.0160097	-0.00139968	-0.0122009	0.0264486	0.0104371	-0.0143723	0.00166419	0.0213981	0.00214998	0.00153799
contig-1035000019	-0.0058051	0.00180068	-0.0067978	0.000943115	0.00625688	-0.00219566	0.00112564	0.000653615	0.000741641	0.00744901	0.00191095	2.73226e-05				contig-1785000000	0.00128733	-0.0253846	0.0099015	-0.0123822	0.00623469	-0.0191674	0.00539657	-0.0113983	0.0274668	0.0127091	0.0134337	-0.000329739
contig-1035000022	-0.00752255	0.00130656	-0.000419192	0.00465219	0.00149193	0.00482009	-0.00244142	0.00252639	-0.00206543	-0.00603986	0.000669419	3.15615e-05				contig-1785000016	-0.0182356	-0.00620716	0.00777165	0.0193196	0.00229342	-0.00698118	0.00180862	0.0136063	-0.00769545	-0.00707033	0.00958074	0.00221866
contig-10352000011	-0.00261696	0.00662684	0.00685063	0.00101509	-0.00225606	-0.0005281	0.00596472	0.00118773	0.00349225	-0.00674267	0.00226405	6.33801e-05				contig-1785000021	0.0039007	-0.0263554	0.00369629	0.00306837	-0.0124864	0.00330598	0.00132908	0.0331684	-0.0177481	0.00834051	0.000628567	0.00111227
contig-10353000008	0.00525717	0.00465627	-0.00271169	0.00642494	-0.00221285	0.00369693	-0.00241955	0.00592468	-0.00326053	-0.00214617	0.00172947	2.03636e-05				contig-1787000004	-0.0165099	-0.000492088	-0.00877249	-0.016228	-0.013766	-0.00406732	-0.0204379	0.028477	0.016195	-0.000582628	-0.00656227	-0.0021386
contig-10353000013	-0.00180289	0.00572508	-0.00157889	0.00329389	0.00866034	-0.000645735	-0.00248466	0.00993598	-0.00300974	0.000908289	-0.00122274	-0.000102475				contig-1787000011	0.0145988	-0.00420044	-0.0215746	0.0171633	-0.00582202	-0.00207162	0.01569	0.0124034	0.0165689	-0.0157184	-0.00415911	-0.00115169
contig-10354000005	-0.00787946	0.000176692	-0.00153621	0.0038237	0.00187645	-7.72128e-05	-0.00342602	0.00122104	0.00519584	0.00523038	0.00326404	1.04038e-05				contig-179000001	-0.0189149	-0.00653045	-0.00349514	0.0108994	-0.0147065	-0.00819659	0.00612406	-0.0103442	0.000713052	0.00834926	0.0031498	0.000340652
contig-10354000023	-0.00523531	-0.00185653	-0.00286259	0.00406256	0.002571	0.00471632	0.000932769	0.00256931	0.0122118	0.00206375	-0.00092294	-0.000113583				contig-1791000000	-0.0166354	-0.0134727	0.00473674	-0.00417986	0.00967009	-0.010167	0.0122867	0.000237826	0.0015325	0.00577556	-0.0293636	0.000737029
contig-10356000023	-0.00459903	0.00171234	-0.00564704	-0.00586266	0.00501299	0.000830366	0.00419661	0.00445741	0.00149348	0.00655768	0.00375176	7.25642e-05				contig-1794000016	0.0031206	-0.0227095	-0.00986134	-0.00193507	-0.0241646	-0.0196843	0.0145201	-0.0207489	0.0248414	0.0139911	-0.00664441	-0.00123808
contig-1036000000	-0.00498045	0.00358516	-0.00373547	-0.0088567	0.000226051	0.00202875	0.00243919	-0.00212654	-0.0029992	-0.00127961	-0.000623342	-8.07068e-05				contig-1794000018	-0.0144489	-0.00864388	-0.00552787	-0.0365319	-0.000803019	0.00970328	0.0194537	-0.00908908	0.00387708	-0.00869592	0.00564863	0.00289559
contig-1036000004	-0.0042147	0.00089487	0.00766886	0.000930031	-0.00636029	0.00234188	0.00459292	-0.00470218	0.00634103	-0.00190348	0.00263336	3.13157e-05				contig-1794000023	-0.0116066	-0.000183402	-0.021124	-0.00841341	0.00860446	0.0268038	0.00114158	-0.0216372	0.0167901	-0.0303802	-0.0232137	0.00162421
contig-1036000006	-0.000848173	0.00125685	0.00789875	0.0019899	0.00129674	-0.00305809	-0.000980792	-0.00980559	-0.00262327	0.00389149	-0.0108393	3.52168e-05				contig-1795000017	-0.0148258	-0.0193619	0.000772834	0.0160714	-0.00922735	-0.00731886	-0.00374389	0.00371227	0.000370239	-0.000386885	0.00686192	0.0010204
contig-1036000010	0.00178687	0.00745915	-0.00223825	-0.00209119	-0.00535855	-0.00731182	-0.000604776	0.000785387	0.00771089	-0.00170682	-0.00238028	3.44331e-05				contig-1796000004	-0.0153984	-0.0148893	0.00453725	-0.00469114	0.00995287	-0.00675524	0.0143556	-0.00804335	0.00923857	-0.0163985	0.0300029	0.00036352
contig-1036000013	0.00297601	0.00787465	-0.000273153	0.00543463	-0.00713965	-0.000156425	-0.00125434	-0.00347333	-0.000503947	0.000125832	-0.00152334	7.0569e-06				contig-1796000017	0.00211551	-0.026371	0.00225787	0.00891417	0.0250463	0.0162677	-0.0116868	-0.00414177	-0.00904086	-0.0185314	-0.00410593	0.00132855
contig-1036000015	0.00128722	0.00680633	0.00248997	0.00837988	-0.00505459	0.00117821	-0.000273508	0.00271566	0.00259022	-0.00317006	-0.000808096	3.52887e-06				contig-1797000005	-0.0176785	-0.00502072	-0.0143575	0.00905094	0.00668438	0.000997106	0.00566524	0.00716504	-0.00928467	0.0212315	-0.0120845	0.00162211
contig-1036000019	0.00105592	0.000344133	-0.00287104	-0.00728781	0.00161045	-0.00907797	-0.00373972	-0.00218742	0.00128519	0.000577797	-0.0125453	-2.52539e-05				contig-1798000014	-0.000994826	-0.0243571	0.00370699	0.0015487	0.0347708	0.0064968	0.0068159	-0.0215521	-0.0163154	-0.0131507	-0.00656642	-0.000667603
contig-1036000021	-0.00384573	0.00616031	-0.00306972	-0.000648815	0.00228799	0.00806339	-0.00246558	0.00271344	-0.00416415	-0.00643827	-0.00509641	-2.34137e-05				contig-18	-0.0180874	0.00304695	0.0124937	0.00694206	0.00848616	0.0184876	0.0167413	0.00274472	0.00176823	-0.00173813	0.00306914	0.00145891
contig-10361000011	-0.00792951	0.00251782	-0.000994792	0.000650429	0.00393129	0.00505268	0.000337081	-0.000286353	-0.00214806	0.00303515	0.00583879	0.000160711				contig-180000006	-0.0166647	0.00356764	0.00561761	-0.0173627	-0.0156813	0.0260023	0.00138235	0.00369229	-0.00378253	-0.0174369	0.0210289	-0.00218513
contig-10362000013	-0.000616271	0.00354533	-0.00501177	0.00207691	-0.0113124	-0.0036025	-0.00198331	-0.0032401	0.00457859	-0.00542872	-0.00329064	7.54791e-06				contig-180000012	-0.0187754	0.00301191	-0.00217649	-0.00268995	-0.00806779	0.0184586	0.0197765	-0.00192795	0.00576968	0.000203014	0.0156226	-0.00270403
contig-10366000000	-0.00323698	0.00619373	0.00457992	0.00425748	0.00451369	-0.00230542	-0.00532562	-0.00650734	-0.00238999	0.00013266	0.00340987	-5.96965e-05				contig-180000013	-0.015064	-0.0103669	0.0110239	0.0119156	-0.000660965	0.0175281	0.0128445	0.0184921	0.0281573	0.00923465	-0.00977795	-0.000889759
contig-10367000012	-0.00137689	0.00115124	0.00117474	0.00088353	0.00765887	0.00717133	-0.00932599	0.0094546	-0.00141935	-0.00101749	-0.000266162	-0.000108956				contig-180000015	0.0113957	-0.0135707	-0.0165806	0.0118913	-0.0357121	0.0118177	-0.00650105	0.0128333	-0.00475733	-0.00441786	0.00299418	-0.00136285
contig-10367000022	-0.00805027	0.00230514	-0.00545042	-0.000337858	0.00107653	-0.000572356	-0.00147866	0.000440058	-0.00195562	-0.00324294	0.00147132	-0.000156199				contig-18000004	-0.0144678	0.0116154	-0.00519479	-0.0209111	-0.00858519	0.0328019	0.0051307	-0.0115621	-0.00968736	-0.00709818	-0.00973376	0.000503458
contig-10367000023	0.000699724	0.0052779	-0.00754268	0.00217563	-0.00826154	0.00507346	-0.00203088	-0.000929222	-0.00215029	0.00249554	-0.00169384	2.09347e-05				contig-18000005	-0.0150795	-0.0053206	-0.0167698	-0.00342755	-0.00621066	0.00509723	-0.0117983	0.0188394	0.029762	-0.0229725	-0.00666547	-0.000277197
contig-1037000003	-0.000828298	-0.0030268	-0.00112007	0.000710137	0.000921805	-0.00201638	-0.0025801	-0.00732983	-0.00365298	-0.013596	0.012226	4.87921e-05				contig-18000013	-0.0190439	0.000333682	-0.0009183	0.00822934	0.00483851	-0.00406498	0.00493209	-0.0142207	-0.0253129	-0.00443279	0.00918023	0.00354849
contig-1037000004	-0.000265169	0.00595963	-0.00129768	-0.00320584	0.00553856	-0.00848329	0.00447148	-0.00410288	-0.000726761	-0.00690396	0.00553944	-3.94669e-05				contig-18000018	-0.0174153	0.0117096	0.000263952	0.0152655	-0.00472551	-0.00763591	-0.0046112	-0.0129911	-0.0124022	-0.0155385	0.00559561	-0.00273333
contig-1037000008	0.00441037	0.00592527	-0.00448961	0.0070502	-0.00430798	0.000439158	0.000631405	-0.00016676	-0.000406988	-0.00237337	-0.00158564	-4.66225e-05				contig-18000019	-0.0156126	-0.0123054	0.00354994	0.00898524	0.0256429	-0.0124039	0.00815593	-0.0204826	0.00424871	-0.010792	-0.00931497	0.00437879
contig-1037000017	0.00115059	-0.0054249	-8.46387e-05	-0.00131976	-0.00170978	-0.00264683	-0.000877641	-0.00256566	-0.00529784	0.000711496	-0.0193665	0.000109461				contig-18000020	-0.0174329	0.00734408	-0.0100587	0.0110263	-0.0150935	-0.012541	0.000190032	0.0140871	-0.00017303	-0.0169557	-0.0108709	-0.00286921
contig-1037000019	-0.00211083	-0.00159969	0.00424355	-3.29281e-05	-0.00484499	0.00580092	0.00911801	0.00155012	0.0105408	-0.00380901	-0.00357774	-3.55231e-06				contig-18000023	-0.017445	-0.00257067	0.0152372	0.012176	-0.0053037	-0.0131828	0.0168607	0.0102223	0.00861958	0.00406968	0.00259732	-0.00467667
contig-1037000020	-0.0037365	0.00176982	0.00719172	0.000704172	-0.00559168	-0.00613044	-0.0043241	-0.00600086	-0.00252177	-0.000389302	0.00622083	5.1481e-05				contig-1802000014	-0.00682619	-0.0206647	-0.00861673	-0.00317937	0.00278861	-0.0303095	-0.00546404	-0.0279688	0.0173733	0.0273126	-0.00138102	-0.00465973
contig-1037000022	-0.00767516	-0.0018654	-0.000516887	0.00269292	-0.00152179	-0.00422256	-0.00328684	-0.000189215	-0.00288958	-0.00495978	0.00720014	-6.28267e-05				contig-1804000007	-0.0180403	-0.00214939	0.00609497	0.0271059	0.000840327	0.000705463	-0.00942343	-0.00632559	0.000458487	-0.00746085	0.0112362	0.00147537
contig-1037000023	-0.00601773	0.00677391	0.00024475	0.0018956	-0.00292361	0.000323114	0.00285863	-0.00368071	0.00294051	0.00624215	0.000685248	8.10609e-05				contig-1805000021	-0.0079145	-0.00907312	0.0216636	-0.030081	-0.0155675	0.0075706	-0.0190784	-0.00159317	-0.0070455	-0.0341917	-0.0121501	0.00265841
contig-1037000024	-0.00642566	-0.00136805	-0.00638448	0.00365413	0.00279413	0.00197009	-0.00221311	-0.00315532	-0.00202241	0.00364166	0.00630128	-7.08847e-05				contig-1808000015	-0.0134472	-0.0165178	0.00969986	0.00428814	-0.0207215	-0.013549	-0.00115783	0.00931689	0.013737	0.0218974	-0.0156715	0.00383492
contig-10371000022	-0.00729155	-0.00116259	-0.00519042	0.000853994	-0.00375374	0.00032603	0.00264358	0.00395129	-0.000393551	0.00616137	0.00289949	5.75708e-05				contig-181000007	-0.00048035	-0.0249115	0.00139144	-0.0188922	-0.0290133	-0.0159317	0.00375886	-0.0178478	0.00679954	0.00903671	0.0021041	-0.00327104
contig-10372000022	-0.0025061	-0.00744837	-0.0026624	0.00456905	-0.0022807	0.0040436	0.00443887	0.000801193	-0.00268023	-0.00578077	-0.00734757	0.000131138				contig-181000010	0.00199151	-0.0179439	0.0218125	0.0190941	-0.00879712	-0.00407476	0.0167245	0.00619686	0.0264149	-0.0321994	0.00401555	1.20655e-05
contig-10373000005	-0.000441618	0.00419579	0.00548723	0.00559507	0.00549729	0.00426871	-0.00719232	0.00588052	-0.0032288	0.00264468	-0.000462461	3.57262e-05				contig-181000019	0.00133332	-0.0262446	0.000538174	0.00263767	-0.000172826	-0.0204823	0.027148	-0.0208774	-0.00621308	-0.000119422	-0.016304	0.00110432
contig-10373000022	-0.0070956	0.00421072	0.00322564	0.00320389	0.00124474	-0.000309487	-0.00262372	-0.00517814	0.000905438	0.00405377	-0.00396166	1.84559e-05				contig-1811000010	-0.0156106	-0.0129176	0.00269819	0.0180122	0.0107257	0.022846	-0.0109408	0.00893413	-0.0114075	-0.00234828	-0.012514	0.00324549
contig-10374000005	-0.00193047	-0.00393479	0.00252129	-0.00226655	-0.0088451	-0.00876789	-0.00122844	0.00503815	0.00364372	-0.0056639	0.00209544	0.000165773				contig-1811000019	-0.0172665	0.00114653	0.0087994	-0.00416975	-0.0105934	0.0210238	0.0292999	-0.00596147	-0.00423968	-0.00915427	0.00247916	-0.00155601
contig-10374000022	0.00230792	0.00678973	-0.00788917	0.00509796	-0.00150712	0.000857859	0.00259863	-0.00013545	-0.0015392	-0.000415799	0.00144681	-0.000114479				contig-1812000005	0.0105323	0.00360806	-0.0181038	0.0199523	-0.0153128	-0.0178744	0.0302853	0.0217025	-0.0280415	0.0138464	-0.0021199	-0.00154065
contig-10375000022	-0.00571069	0.00113706	-0.00833581	0.00466404	-0.00124543	0.000102289	-0.0043333	-0.000918147	-0.000801692	0.000136118	-0.000647027	-8.3589e-05				contig-1813000001	-0.0170814	-0.00883452	-0.0088158	0.0114598	0.014059	-0.0240282	0.00171569	-0.0109589	-0.00230625	0.00461195	0.00128212	0.000696678
contig-10376000022	-0.00636134	0.00131583	0.00714149	0.00230167	0.00431512	-0.00128673	-0.00235532	-0.000377962	0.00183559	-0.00573731	0.00236978	0.000101295				contig-1815000004	-0.0173096	-0.0125059	-0.00509732	-0.00375149	0.0143698	0.00469821	-0.00632847	-0.0189466	0.00172099	-0.0119665	-0.00385057	-0.000807051
contig-10377000022	-0.00428729	0.00499686	-0.00620476	-0.00578193	-0.0026607	0.00364787	0.000269376	-0.000845952	-0.00225938	0.00232939	-0.00619745	-9.71961e-05				contig-1817000016	-0.0161962	0.00221054	-0.0137932	-0.00400764	0.0205734	0.0159356	0.025085	-0.00587931	-0.00352145	-0.0139215	-0.00996227	-0.00156473
contig-10378000011	-0.00845666	0.000965532	-0.000165624	0.00257336	0.0019949	0.00514549	-0.000915793	0.000963523	0.00133445	0.0030721	0.00285989	-2.14159e-05				contig-1818000004	-0.015191	0.00201529	-0.0114766	-0.00488855	0.0290895	-0.0156656	-0.0174034	0.015667	0.011198	-0.0158044	-0.0199442	0.000475187
contig-10378000022	-0.00691837	-0.00252546	-0.00624087	0.00278312	0.0015903	-0.00326919	4.42728e-05	0.00245515	-0.00238026	0.00295138	0.00427624	1.22565e-05				contig-182000012	0.0140098	0.00693154	-0.020194	0.0186365	-0.00809914	-0.00717907	0.0227132	0.011094	-0.0107232	-0.0137652	-0.00881987	0.00105819
contig-10379000023	-0.0035878	0.0040955	0.00660029	-0.000769399	-0.00402214	0.000819025	-0.0022345	-0.00747038	-0.00102863	0.00913513	0.00241634	6.69421e-05				contig-182000019	-0.0185115	-0.00715496	0.000281522	0.00797726	-0.000495388	0.0173525	0.0165025	-0.00399852	0.00234839	0.0159962	-0.00436171	-8.7175e-05
contig-1038000000	0.000906738	0.0091487	-0.000921412	3.71935e-05	0.00441346	-0.00497455	0.00567569	-0.00201297	0.00249929	-0.00176646	-0.00412486	-8.01045e-05				contig-182000020	-0.00557264	-0.0245421	-0.00166241	-0.0154084	0.000967097	-0.0166172	-0.0297107	-0.0171506	0.00828009	-0.00819341	8.34956e-05	-0.00162859
contig-1038000002	-0.00728883	-0.00163043	6.11023e-05	0.00129605	-0.004871	0.00285797	-0.000701317	0.000502059	0.00285429	-0.00980371	0.00221689	0.000249642				contig-1821000020	0.013575	-0.00179726	-0.0187709	0.0228917	-0.0105056	0.000118402	0.0196513	0.01513	-0.0177868	-0.0236632	-0.00986725	0.00231785
contig-1038000005	0.00135983	0.00854148	0.00269501	0.0046549	-0.00290091	-0.00132168	0.00241732	-0.00700341	-0.00248708	-0.00215017	0.00170838	-6.2488e-06				contig-1824000004	0.0159841	0.00219389	-0.0188872	0.0150669	0.00346047	0.0105807	-0.00157124	-0.00591054	0.0254568	-0.0109744	0.00416971	0.000189242
contig-1038000006	0.00214853	0.00879496	-0.00219044	-0.00119749	-0.00201362	0.00178617	-0.00581007	0.00191952	-0.00115998	-0.00189788	-0.00943866	-5.68631e-05				contig-1826000002	-0.0181986	0.00284975	-0.00175782	-0.00130908	-0.0160653	-0.00258515	0.0157718	0.0121838	0.014964	-0.0229752	-0.0111538	0.00663949
contig-1038000013	0.00173782	0.00431436	-0.00208263	0.00502702	-0.00456559	0.00710257	0.000100425	0.00780475	-0.00629297	-0.00212443	-0.0075646	7.40153e-06				contig-1826000004	0.0137228	-0.00115616	-0.0153391	0.00410163	0.0237216	-0.0181703	0.0254111	-0.0304818	0.00307013	0.0119054	0.00477809	-0.000625491
contig-1038000014	-0.0027716	0.0034409	-0.00575581	0.00352694	-0.00086856	0.00628556	-0.00276926	0.00164976	-0.0117101	0.000383685	-0.00328064	-7.33051e-05				contig-1827000018	0.00136488	-0.0236444	0.00596936	0.00761742	0.0357831	0.00883116	-0.00289129	-0.0237103	-0.0136227	-0.0102522	-0.00559137	0.00071617
contig-1038000016	-0.00266168	0.00973322	-0.00186737	-0.00130861	-0.00125065	-0.000817624	0.00487182	0.00271734	-0.000334446	-0.000789989	-0.00477011	8.86221e-05				contig-1828000009	-0.0158528	0.000225069	-0.0224614	0.00775372	0.0161709	0.00709814	-0.0125445	0.00517971	-0.00164761	0.00305368	-0.00787933	0.00104044
contig-1038000017	-0.007071	-0.00037255	0.00167495	0.00072271	-0.00100804	-0.000238513	-0.00106263	-0.00664242	-0.00851799	-0.00306045	0.00673542	8.73028e-05				contig-1829000010	-0.0127637	0.0162838	0.0171724	0.0123448	0.000379233	0.00595226	0.0113505	0.0105469	0.000328726	0.0144096	-0.0259662	0.00318725
contig-1038000020	-0.00224508	0.00478078	0.00616797	-0.00197003	0.00444891	0.00660405	-0.00127394	0.00333276	-0.00565164	-0.00538087	-0.00739838	-7.18152e-05				contig-183000005	-0.012979	0.00293302	0.0159588	-0.0197167	-0.0332996	-0.00746554	-0.0116755	0.000725305	0.00113115	-0.0093369	-0.0317833	-0.00265405
contig-1038000021	-0.0060065	-0.000298851	0.00405649	0.00680112	-0.00171508	0.00374043	-0.00457259	-0.00318389	0.000816418	-0.00241306	-0.00554501	0.000206392				contig-1832000016	-0.0184904	0.0069589	-0.000900949	0.0180939	-0.00943621	-0.0135876	-0.00347157	0.00231897	-0.0100953	0.00660297	0.00357771	0.00333493
contig-1038000023	0.000652446	0.00651086	0.0077275	0.000377311	0.00216888	0.00140618	0.00108905	-0.00683957	-0.0038097	0.000729814	0.0073554	7.78583e-05				contig-1833000015	-0.0159112	-0.00677407	-0.0109788	0.00913393	0.0249166	-0.00676844	0.0199893	-0.0127784	-0.000666629	0.0180926	-0.0131257	-0.00131962
contig-10382000008	-0.00415473	0.000156011	-0.00315766	-0.000715278	-0.00988648	0.00124173	0.00696102	0.00158629	-0.00859964	0.00223586	-0.00131895	6.54218e-05				contig-1835000006	-0.0108596	0.00984947	-0.0191687	-0.0162243	-0.00175474	0.0216999	0.0194402	0.0112159	-0.0337943	-0.00254314	-0.0172586	0.000248496
contig-10382000023	0.000136337	-0.00140015	-0.00140753	-0.00481126	-0.00193786	0.00882826	0.00405606	-0.00509219	-0.0086136	0.000735057	-0.0117247	5.159e-05				contig-1837000016	-0.00192037	-0.0248531	0.00304437	-0.00294167	-0.0118784	-0.00873649	0.0154602	-0.0362779	0.0199456	-0.0133514	0.0108489	0.00179484
contig-10383000002	-0.000495942	0.00358078	-0.0079375	0.00654161	-0.0050677	-0.000540319	-0.00512922	-0.00130466	0.00162437	0.00437591	-0.00335375	-7.24889e-06				contig-184000001	-0.0147546	0.00830171	0.0214827	0.00466913	0.0142141	0.00307492	0.00426736	-0.00267094	-0.0212774	-0.0156142	-0.00540077	0.00140597
contig-10383000013	-0.00609808	0.00230397	-0.00299513	-0.00569271	-0.00210699	-0.0077559	0.000292384	-0.000738188	-0.00392898	-0.00174168	-0.00331352	5.55008e-05				contig-184000004	-0.0182715	0.00513883	-0.0123213	0.00395386	-0.0124588	-0.00879246	-0.0109332	-0.00806505	-0.00585603	0.0121946	-0.00600177	0.0010461
contig-10387000002	0.00136761	-0.000477265	-0.0013694	-0.00831138	-0.0077543	-0.00444303	-0.00675123	0.00252522	0.00328399	0.00482065	0.00297914	4.89031e-05				contig-184000021	-0.0148592	-0.0180825	0.00968134	0.0119984	0.00698515	-0.00724741	0.011886	-0.00413307	-0.00130304	-0.00381531	-0.0091864	-0.000394001
contig-10388000002	0.00516236	0.0042825	-0.00259095	0.00873775	-0.00311971	-0.00101654	0.000769664	-0.00211452	0.000112813	-0.00206914	-0.00104153	1.84315e-05				contig-1842000018	-0.00901789	-0.0234735	0.0100326	0.0187669	-0.00465311	-0.00529917	-0.00179527	0.0151412	-0.0148298	0.0121008	0.00775621	-0.000894983
contig-10388000011	-0.00557275	0.00178509	0.00534397	0.00333236	0.00203919	-0.00190159	-0.00429498	-0.00928405	0.000524609	-0.000814897	0.00507192	-3.72318e-05				contig-1844000024	-0.0188319	0.0033834	0.00389649	0.000847497	-0.00113999	0.0158551	0.0138291	-0.00749703	-0.00343065	-0.014661	0.0206574	0.000393464
contig-10388000013	-0.00568975	0.00152496	-0.000714311	-0.00544588	0.00169103	-0.00273445	0.000785128	-0.00837412	0.00313374	-0.00830532	-0.00226053	-0.000151116				contig-1845000016	0.00263905	-0.0251284	-0.00847404	0.00478437	-0.00458661	-0.0114171	-0.0113077	-0.00569602	0.0266788	-0.0193533	-0.0303254	-0.00213078
contig-10389000002	-0.00892934	0.00169624	-0.00205836	-0.000522833	-0.0003403	-0.002973	0.00189592	0.00214307	-0.000474138	0.000342927	0.000903882	-0.00012019				contig-185000002	-0.0141805	-0.00882428	0.0154649	-0.000594669	-0.0322815	-0.0103481	-0.00241809	-0.0183859	-0.00247032	0.0159968	-0.00852979	0.00256902
contig-10389000005	-0.00331059	0.00200974	0.00865623	0.0031038	0.000793277	-0.00121411	-0.00114019	-0.00953624	0.0011491	-0.00302889	0.00369612	-2.00845e-05				contig-185000003	-0.0159325	0.0145406	0.00230248	0.0110328	-0.0103189	-0.0132919	-0.00106951	-0.0126947	-0.016097	-0.017761	0.00970898	0.0015781
contig-10390000002	0.00258717	0.00495414	-0.00637032	0.00841639	-0.00378488	0.000450424	7.75089e-05	0.000336167	0.00109458	0.00110501	0.00167901	2.95443e-05				contig-1851000001	-0.0189949	0.000581416	0.004795	0.00143625	-0.00378136	-0.0146685	0.0179036	0.00243251	-0.0165807	-0.00783308	0.00787315	-0.00199542
contig-1039000003	-0.00883652	-0.00244932	-0.00205348	0.00127753	-0.000521683	0.000568921	0.00168672	0.00199385	-0.00152069	0.0003342	0.00311986	-6.76499e-06				contig-1851000002	-0.017575	0.00667298	-0.0167031	-0.0053641	0.00866924	-0.00858621	-0.0103475	0.000273028	-0.0011344	0.0086265	-0.00618076	0.000636216
contig-1039000006	0.00179953	0.0063808	-0.00760036	0.00497072	-0.00176213	-0.00201204	0.000579979	0.00352254	0.00292007	-0.00474251	-0.00171082	-2.34027e-05				contig-1854000012	0.0141648	0.00663122	-0.0203452	0.0180245	-0.0102356	-0.00766036	0.0213787	0.0109274	-0.00902699	-0.0138568	-0.00922878	-0.000597312
contig-1039000007	-0.00546185	0.00488505	-0.00650421	0.00528735	0.00146804	0.000500824	-0.00153831	0.00186802	-0.000670875	0.000402939	0.0040046	-3.85398e-05				contig-1854000013	-0.0179104	0.000143536	-0.0170653	-0.0123431	0.00556382	-0.00551941	0.00543048	-0.00916775	-0.00865247	-0.00231212	0.00288585	-0.00199871
contig-1039000008	-0.00234566	0.004956	0.00386978	0.00202863	-0.00906817	-0.00145876	-2.27057e-05	-0.00364706	0.00974136	0.00328015	-0.000901441	-6.69758e-06				contig-1859000006	0.01498	0.00662827	-0.0177519	0.0154162	-0.0095116	0.00835543	0.0010902	-0.00737096	0.0263763	-0.0213023	-0.000993089	-0.00107343
contig-1039000009	-0.00610922	-0.00203884	0.00534586	0.00325541	-0.00247212	-0.00511686	0.00594662	0.00466104	-0.00244081	-0.000278986	-0.00153344	0.000105014				contig-186000003	0.013147	-0.00238056	-0.0211574	0.0262255	-0.0159624	-0.000864779	-0.00346905	-0.00540145	0.00900821	-0.0213843	-0.0201898	0.00590715
contig-1039000010	-0.00560791	-0.000308759	-0.00462571	-1.07003e-05	-0.00087737	0.00972705	0.00505608	-0.000682568	0.00463086	0.00395606	-0.00137406	-2.20983e-05				contig-186000017	-0.00392394	-0.00235548	0.026321	0.000711703	-0.0356867	0.00712372	-0.02383	-0.0057045	0.0274276	-0.00806267	0.0299174	0.000613855
contig-1039000021	-0.00251464	0.00881485	-0.000591052	-0.00549988	-0.00474609	0.000299537	-0.00218302	0.00112066	-0.000122823	0.00368032	0.00102005	7.08808e-05				contig-1861000009	-0.00601816	-0.0237541	0.0144531	-0.00618683	-0.000521681	-0.0160911	0.0247333	0.00269499	0.0180993	-0.000724933	0.00925493	0.00205528
contig-1039000022	0.0047009	0.00563532	-0.00396107	0.00722625	-0.000396241	0.00264658	-0.00049126	-0.00226421	0.000221202	-0.00413936	-0.00332975	3.93953e-05				contig-1863000011	-0.00462955	-0.0238337	0.000716423	0.000613391	0.0329547	-0.00444132	0.0186593	-0.0197648	-0.00202944	-0.00746137	-0.0178617	0.00220839
contig-1039000023	-0.00679266	0.00108885	0.00108938	0.00494185	0.00110142	0.0016724	0.00105031	-0.0035152	0.00782772	0.00692434	0.000576801	-5.18864e-06				contig-1863000013	-0.0181311	0.000102299	-0.00956099	-0.00962287	-0.0195368	0.00988249	-0.0138795	-0.0136016	9.74568e-05	0.00281053	-0.00867072	-0.000830987
contig-1039000024	0.00243155	0.00894467	-0.00313917	-0.000502595	-0.000383005	-0.0073818	0.00189656	-0.00164861	0.0011098	-0.00330278	0.000558049	-1.27546e-05				contig-1864000023	-0.0015814	-0.0254257	0.000540498	-0.0158135	-0.0161581	-0.0155058	-0.0141519	-0.0182978	0.0113266	-0.0201587	0.0172945	0.00101676
contig-10391000002	0.00406422	0.00548978	-0.00585595	0.00745378	-0.00236435	-0.00113951	-7.88647e-05	-0.00038717	-0.00100963	-0.00201103	-0.0012365	-4.69118e-05				contig-1867000000	-0.0177444	-0.00339045	0.00888408	0.0017451	-0.0215926	-0.0234863	-0.0081235	0.0013883	-0.00272961	-0.00645424	0.0027456	-0.000816583
contig-10392000002	-0.00784253	-0.000404479	-0.00596976	0.000602294	-0.00306128	0.000443889	-0.00133804	0.00124403	-0.00393409	-0.00135099	7.94902e-05	4.85978e-05				contig-1869000008	-0.00491931	-0.0265705	-0.00751332	-0.00411959	-0.0184834	-0.0126642	0.00520055	-0.00598475	-0.021417	0.00517585	-0.00584215	0.000153232
contig-10393000000	-0.00651349	0.00104821	-0.00184081	0.00152862	0.00750511	0.00684666	-0.0019744	0.00358375	-0.00158518	0.00350434	-0.00315025	-0.000173678				contig-187000009	-0.00107224	-0.0214125	0.0133766	-0.0011672	0.0040899	0.0237437	-0.0380099	-0.00909991	-0.0206849	-0.00987185	-0.00754854	-0.00132654
contig-10393000002	-0.00173249	-0.00123074	-0.00081142	-0.00430885	-0.00929208	-0.00254987	-0.00507977	0.00267179	0.0119274	-0.00143743	-0.00329177	5.68098e-05				contig-1874000004	0.0160071	0.0042412	-0.0186622	0.0160438	0.000689078	0.00810688	0.00470386	-0.00135331	0.0230348	-0.0144871	-0.0031566	0.000209341
contig-10394000008	-0.00684827	0.00186955	0.00323046	-0.000439339	-0.00370856	0.00587486	0.00526514	-0.00467893	-0.00326073	-0.00308181	0.00189386	0.000127886				contig-1874000010	-0.018019	0.00314112	-0.010009	-0.00609377	-0.00746755	0.0157431	0.0225829	-0.00764513	-0.00848784	-0.000992657	0.0101644	-0.00178359
contig-10396000013	-0.000766456	0.00341353	0.00957942	1.60856e-05	0.00518312	0.00589892	-0.00176975	0.00271361	0.00554934	-0.000740612	0.000250495	-6.30388e-05				contig-1874000012	0.0178453	0.00295414	-0.00993672	0.0205595	0.00186871	0.0154131	-0.00192114	-0.00149686	0.00318827	-0.0190207	-0.000420479	0.00110163
contig-10398000005	0.00555286	0.00373077	0.000399221	0.00317543	0.00540096	0.00444225	-0.00434706	0.0072442	0.00458485	-0.00171706	0.00416422	-8.43009e-05				contig-1877000000	-0.0138877	0.0113757	-0.00918175	-0.0154301	-0.00250047	0.010788	0.0180434	-0.00239652	0.0280967	-0.0285908	-0.0182963	-0.00284145
contig-10398000023	0.00428435	0.00562661	-0.00533429	0.00153927	0.00149948	0.00690643	0.00410366	0.00335234	-0.00366554	-0.00437359	0.00283489	0.000173241				contig-1880000008	-0.0133422	-0.0209151	0.00761307	0.0121682	-0.00678402	0.000680095	0.0034955	0.0127354	-0.0106204	0.00932898	0.00213284	-0.0021785
contig-10399000000	-0.00661438	-0.000637539	-0.00506942	0.00468038	0.0021524	0.000491042	-0.00107818	0.000852851	-0.000277479	0.00899443	0.00209219	-3.3765e-05				contig-188000024	-0.0178273	-0.00582478	0.0130073	0.0122111	0.00800212	-0.00228535	0.00912089	0.00389875	0.0031487	-0.0086039	0.0219597	0.00072521
contig-10399000023	-0.000783459	0.000894088	-0.00132298	-0.00620416	-0.00393575	0.0113767	0.00638624	-0.00191883	-0.00564395	-0.000565128	-0.00219968	3.62979e-05				contig-1883000012	-0.0145728	0.00535052	-0.0151469	0.0208242	0.0135941	-0.0197111	-0.0213892	0.00803473	0.00893271	0.0173105	-0.00635327	0.000177121
contig-104000000	-0.00310165	-0.00103074	-0.0034107	-0.00229249	-0.00743733	7.02237e-05	-0.00483137	-9.76283e-06	0.0139078	-0.000349537	-0.00113017	-6.92179e-05				contig-1887000002	-0.0174025	0.00187681	-0.00659245	-0.00540925	0.0179036	0.00424608	0.0223102	0.00737948	0.0235523	0.0155662	-0.00361414	0.000797057
contig-1040000000	-0.00860456	-0.00104721	-0.00177449	-0.0010751	-0.00166137	-0.00330639	0.000277957	-0.00298248	0.0019489	-0.00465734	-0.00100908	0.000126646				contig-1890000001	0.0137364	-0.000617565	-0.0153951	0.00715859	0.0134354	-0.0231175	0.0349499	-0.00917	-0.0227178	0.00576499	-0.00230689	-0.00168415
contig-1040000004	-0.00068763	0.00070584	-0.00120487	-0.00572622	-0.00440771	0.0115938	0.00532164	-0.00215635	-0.00706348	5.11703e-06	-0.00189882	5.63941e-05				contig-189000005	-0.017029	0.0110383	0.00526704	0.0164596	0.0102788	-0.00331125	0.00237266	0.008094	0.0191932	-0.0102891	0.0145534	-0.00289858
contig-1040000005	-0.00792475	-0.002336	-0.000311193	0.000632005	-0.00502917	-0.00174542	-0.00458744	0.00459479	-0.00197365	0.00129924	0.00113726	6.21067e-05				contig-189000007	-0.0180407	-0.00889342	0.00663144	0.017553	-0.00198286	0.00193796	0.00722745	-0.00441763	-0.00581212	0.0175371	-0.00650113	-0.000434798
contig-1040000007	-0.00668153	0.00321756	-0.00707572	0.00324833	0.00121976	0.000692537	0.00044285	0.00206873	0.00189461	0.00294278	-4.12614e-05	9.36788e-05				contig-189000010	-0.0175932	0.00811291	-0.00308125	-0.00738742	-0.0203634	-0.0156662	-0.000990045	0.00115994	-0.0141291	-0.0149691	0.0113414	-0.00055207
contig-1040000008	-0.00305855	0.00793044	-0.00274975	-0.000958933	-0.000484109	-0.00624402	-0.00610745	0.000794001	0.00549872	-0.000355498	0.00267309	-0.000122172				contig-189000013	-0.0189675	0.004446	-0.00285266	0.00488849	-0.0139388	0.00741342	0.0169922	-0.00447092	-0.00937136	0.0116363	0.00666535	-0.00013452
contig-104000001	0.00112631	0.00358505	-0.00301418	0.0111039	-0.00356204	0.000322982	0.000239151	-0.00210784	-0.00238299	-0.00208995	-0.00320488	-9.35398e-05				contig-189000014	-0.0181818	0.0048684	-0.0139894	0.00853392	-0.000770174	-0.0118602	-0.0125804	-0.00468534	0.00183465	0.0108403	-0.0025576	-0.00266758
contig-1040000017	-0.00657015	0.00216394	-0.00498087	0.0067329	0.00230635	-0.000952055	-0.00161992	-0.00158126	-0.000444132	0.00207915	0.00270618	-0.00013951				contig-189000017	0.0136095	-0.00270954	-0.0218929	0.0151763	-0.0235921	0.000452587	0.011856	0.0123317	-0.002749	-0.0179815	-0.0170164	-0.00102636
contig-104000002	-0.0071254	-0.00507307	-0.00256299	0.00453184	0.00148702	-0.00105647	-0.00217657	-0.000136707	-0.00273004	-0.00309505	-0.000453072	0.0001383				contig-1891000019	-0.0174026	-0.00555321	-0.0145332	-0.00471661	0.0164567	0.0030178	0.0152432	0.00761706	0.0139302	0.00256175	-0.00485152	-0.000948505
contig-1040000020	-0.00127681	-0.0007824	-0.00549918	-0.00392512	0.00418145	0.00525143	0.00536216	-0.00325838	-0.00350699	0.009387	0.0103529	6.62567e-05				contig-1897000000	-0.0126208	-0.0191676	0.0150091	0.00510248	-0.00194532	-0.00319797	-0.00396809	-0.00977087	0.0137736	-0.00876348	0.0232298	-0.00029743
contig-1040000021	0.000302098	0.00517055	-0.000132114	0.00613884	-0.0101862	0.00142581	0.00390944	-0.000982039	-0.00535455	-0.0035959	-0.00244486	6.14977e-05				contig-1900000013	-0.0170092	-0.00188227	0.0127044	0.00989278	0.00566803	-0.0297544	-0.00152472	-0.00327984	0.011999	3.11684e-05	-0.0139581	0.00304701
contig-1040000024	0.00180669	-0.00433244	-0.000296045	0.000725157	0.00370415	-0.0024251	-0.0017418	-0.00629934	-0.00343358	0.000693112	-0.0188543	6.16266e-05				contig-190000015	-0.00213791	-0.0281813	0.00546601	-0.0112418	-0.00651527	0.0100894	-0.000636671	0.0200739	0.0120856	0.0113339	-0.00154776	0.00145244
contig-104000004	-0.000828224	-0.00239266	0.00127072	-0.00394479	-0.00695039	-0.00174861	-0.00835692	0.00927112	-0.00533566	-0.00593933	0.00338566	6.99698e-05				contig-190000018	0.00013911	-0.0261418	0.00856076	0.016656	0.0172859	0.0149535	0.0139677	0.00871727	0.00538581	-0.00325223	-0.0197129	0.0001244
contig-104000005	-0.000127727	0.00834374	0.00424845	-0.00032557	0.00346221	0.000882287	0.00704794	-0.00399729	0.003135	-0.00507043	-0.00107299	4.81124e-06				contig-19000009	-0.0112093	-0.0187339	0.0198028	-0.00433491	0.0151937	-0.00158673	0.0118118	0.00052065	-0.00776999	-0.014739	-0.0019214	-0.000514485
contig-104000006	-0.00763745	-0.00327619	-0.00307256	0.00456421	0.000298171	0.000777743	0.00107478	0.00195715	0.00358706	0.00373316	-0.000482567	1.19264e-06				contig-19000010	0.0172771	-0.00587801	-0.0137844	0.0116543	0.000814064	0.00595946	-0.0019036	-0.0106727	0.0221222	-0.0131148	0.010939	0.000631353
contig-104000007	-0.00127774	0.00501282	0.00394612	0.000654174	0.00538633	0.00641713	-0.00961575	0.00617101	-0.00148747	-0.00261392	-0.000629043	-0.000123749				contig-19000023	-0.0177385	0.00744567	0.00620185	-0.000432438	-0.00176961	-0.0211217	0.0176036	0.00787568	-0.00405211	-0.0161483	0.0125818	-0.00140566
contig-104000008	-0.001554	0.00255978	-0.00429987	-0.0097291	-0.00323491	-0.00570161	-0.00464542	0.00103539	0.00297824	-0.000595273	-0.000447506	1.25182e-05				contig-1904000010	-0.0178972	0.0115064	-0.010831	-0.0078809	-0.000218609	-0.00229834	-0.00830616	-0.000640156	-0.00971531	-0.00340762	-0.00443334	-0.00206571
contig-104000009	-0.00716091	0.00469928	0.000232023	-0.00514625	0.00225843	0.000916397	-0.00219602	0.000888555	-0.000167477	-0.00458957	-0.00220517	7.93406e-05				contig-1904000020	-0.0174761	0.00583665	0.0126343	0.0108689	0.0149038	-0.00923129	0.00136867	-0.00523799	0.0204662	-0.00530146	0.00723524	0.000336272
contig-104000010	-0.00654856	0.00632948	-0.00442347	0.0009919	-0.00125777	0.00274852	-0.000143897	0.00151578	-0.00276556	0.00143643	-0.00311411	-0.000206522				contig-1906000003	-0.0185663	0.00818564	-0.00744158	-0.00301748	-0.0146113	0.00127036	0.00442745	0.00662778	0.0150834	0.00381727	0.00755613	0.00118954
contig-104000011	-0.0048274	0.000629829	0.00633863	0.00319974	0.00434646	7.69188e-05	0.00170013	0.00249601	0.00851728	-0.0022695	-0.00899759	-4.18097e-05				contig-1906000023	-0.0136291	-0.00418122	-0.00959563	-0.0055032	0.0271134	0.0361454	0.00384811	-0.0203282	-0.0165008	-0.00246818	-0.0146966	0.00141977
contig-104000012	-0.00826502	-0.00204112	-0.000775412	0.00355461	0.00128021	-0.00332148	-0.000762111	-0.00259243	0.000342704	-0.0047358	-0.00192957	-0.000218022				contig-1909000000	-0.0162328	-0.00784935	-0.0117653	0.0114975	0.0140646	-0.00568411	0.0131946	0.0132929	-0.0172812	-0.0242708	-0.00225698	-0.00171989
contig-104000013	-0.0080245	-0.00025769	-0.00364593	-0.000528506	-0.000547362	0.00411532	-0.00220601	0.000231387	-0.00311463	0.00628224	-0.00125964	7.82222e-05				contig-1910000012	-0.0125745	-0.0131254	-0.0056162	-0.0362317	-0.00345208	0.00578533	0.0162383	-0.01282	0.016255	-0.0103618	-0.00536198	0.000974707
contig-104000015	-0.00790305	0.00290864	-0.0045339	-0.0018586	0.00255299	-0.00105524	-0.00335316	0.00271486	-0.000405073	0.000902079	0.000527808	-3.25736e-05				contig-191000008	0.0146824	0.00605297	-0.018483	0.0173003	-0.00987507	0.00297985	0.0054479	-0.0104071	0.0249557	-0.0204658	-0.00987699	-0.00169482
contig-104000016	-0.0031658	0.00801943	-0.00495084	0.00339179	0.00443417	-0.00178351	0.00215938	-0.00405352	-0.00232313	0.000313822	-0.000509216	-0.000120964				contig-1914000001	-0.0191701	0.00232462	-0.00199926	0.0151386	0.00308114	-0.0131497	0.00901522	0.00481489	0.000366504	0.0132709	-0.00999806	-0.00065887
contig-104000017	-0.00664114	0.00348855	-0.000838738	-0.00748741	0.000494501	0.00207985	-0.00297739	-0.00110068	-0.000814886	-0.00343751	0.00015621	0.000102481				contig-1916000013	-0.016927	-0.0105885	0.0115457	0.0135757	0.0107115	-0.00742564	0.0143898	0.00671767	0.00647096	0.00464521	0.0107499	0.00292772
contig-104000018	0.00469058	0.00582755	-0.00525351	0.00714618	-0.00142065	0.000721945	0.000400477	-0.000742747	-0.000159559	-0.00107527	0.00129366	-0.000239012				contig-1916000021	0.0140623	0.00491328	-0.0204267	0.0212173	-0.00547001	-0.00172139	0.0194567	0.00327943	0.00330572	-0.0242756	-0.0136158	-0.000666548
contig-104000020	0.000961869	0.00225173	0.00374314	0.00151728	0.00587785	0.00262337	-0.00520993	0.0132914	-0.00392425	-0.00431057	-0.000822553	-1.67613e-05				contig-192000006	-0.0147859	0.00561748	0.00867243	-0.00247697	0.0074438	0.0345207	0.0182591	0.0239942	0.0168381	0.0140994	-0.00178534	-8.51779e-05
contig-104000021	0.000791943	0.00302729	-0.00505549	0.00768538	-0.00703187	-0.00253609	-0.0043132	-0.00103005	0.00104774	-0.00773489	3.09644e-07	3.42411e-05				contig-192000009	-0.0196467	0.00574868	-0.00254015	0.00844596	0.00817308	-0.005637	0.00610964	-0.00882901	-0.00288755	-9.19092e-05	0.00777631	0.000153594
contig-104000022	-0.00722599	-0.00421175	0.00312373	0.0022759	-0.000278277	0.000831837	-0.000462423	0.000354772	0.00219416	-0.00827813	0.0024906	-2.12122e-05				contig-192000014	-0.018511	0.00814371	-0.000284029	0.0104139	0.00358327	-0.00248776	0.020155	-0.00507814	-0.0114899	-0.0101136	-0.00574701	-0.000260366
contig-104000024	-0.00565944	0.00692178	-0.00128789	-0.00456515	0.00389792	-0.00284635	0.00278481	0.000777183	-0.00165751	0.00136943	-0.00225098	8.2394e-05				contig-192000021	-0.0156807	0.00821786	0.0123883	-0.0177966	0.00060617	0.00746083	0.00497573	-0.00518306	-0.0036329	-0.00710539	-0.041342	0.00334751
contig-10401000008	-0.00616201	-0.000946525	-0.00561706	0.00381127	0.00098158	-0.000465773	0.00297306	0.00327634	0.00853315	0.00405818	0.000409129	-3.68028e-05				contig-192000024	-0.0182583	0.00317472	0.00180694	0.0100725	0.0181242	-0.0120955	-0.0114939	-0.0067206	-0.00876149	-0.0163894	0.0164583	-0.00273934
contig-10401000013	-0.00838047	-0.000692348	0.00258997	0.00295011	0.000210011	-0.00257942	0.00251177	-0.00174421	0.00503801	0.000795487	-1.41201e-05	-4.6559e-05				contig-1922000004	0.0146588	0.00683508	-0.0208463	0.016286	-0.010631	-0.00204417	0.0203583	0.00609738	-0.00220421	-0.0139227	-0.00987549	0.0017205
contig-10404000008	-0.00238736	0.00596652	0.00328993	-0.00312722	-0.000168982	-0.0058939	-0.00804725	0.00564159	0.00386943	0.0052542	-0.00185002	-0.000177232				contig-1922000020	-0.0186018	0.00699994	-0.0121088	0.000209401	-0.00694089	-0.0100271	-0.00981582	-0.00147615	-0.004567	0.00734097	-0.000360266	-0.000796185
contig-10405000012	-0.000939007	0.00494475	-0.00183551	-0.00633504	0.007436	-0.00748504	0.00200003	0.00392975	-0.000820673	-0.00328455	0.00530835	-4.13198e-07				contig-1924000018	-0.0161927	0.0087512	0.00424101	-0.0225343	-0.00354209	0.0102042	-0.00154721	0.0227672	-0.00363947	-0.00661832	-0.0287231	-0.00390111
contig-10407000005	-0.00638869	0.00690446	0.00454501	-0.000816299	-0.0011113	0.00199198	-0.00080237	0.00140152	-0.000402896	-0.00203843	0.000992073	9.91331e-05				contig-1928000021	-0.000185319	-0.0250034	0.00138347	0.00841651	-0.00217975	0.0306347	-0.0297121	0.0116076	-0.00427492	-0.00747335	0.00519214	0.000871475
contig-10407000012	0.00109775	0.00229508	-0.00140474	-0.00486421	0.005035	-0.00903219	0.00930272	0.0059415	-0.00160513	0.00146921	0.00311957	-3.94174e-05				contig-193000004	-0.0187718	0.00323961	0.0062081	0.0107	-0.0155615	-0.00803985	-0.00793118	-0.00816059	-0.0141101	-0.00483227	0.00915909	0.00300958
contig-1041000003	-0.000778544	0.000342583	-0.000707915	-0.0054565	-0.00465439	0.0113469	0.00556207	-0.000198536	-0.00813281	-0.000279451	-0.00195153	2.4967e-05				contig-193000008	-0.0182312	-0.00761065	0.00388562	0.0100406	-0.0182071	-0.0151436	0.00488648	-0.00543853	0.00655845	-0.00185084	0.0108807	-0.000789931
contig-1041000005	-0.00102462	0.00610748	0.00650495	0.000766137	0.00086851	-0.00058983	0.00134127	-0.00997846	-0.00525749	-0.00447461	0.00232432	5.98746e-05				contig-193000012	-0.0189323	0.00642742	0.001155	0.00817931	0.00609473	0.000130602	0.0208674	-0.00352829	-0.00392754	-0.00494134	0.0143911	0.000153301
contig-1041000006	-0.00799324	0.00113147	-0.0017392	-0.00263212	-0.00165826	0.00395207	0.00597218	-0.000207524	0.000199124	-0.000252614	-0.00476824	-8.01602e-05				contig-1931000019	-0.0179483	0.011491	0.00827544	0.00341858	-0.010498	0.00214221	-0.00234151	-0.0170151	-0.0023719	0.00263096	0.00370795	0.000845044
contig-1041000007	-0.00462679	0.0027234	0.0101814	-0.000383943	-0.00237222	0.00223456	0.000270159	0.00187089	0.00173057	-0.0017445	0.000166276	-1.8943e-05				contig-1934000008	0.000754085	-0.0263113	-0.00757367	-0.00645391	-0.0179005	0.0260449	-0.00783692	0.0024613	-0.0128291	-0.0135755	-0.00149694	-6.37729e-05
contig-1041000009	-0.0078817	0.00269315	-0.00533673	0.00136665	-0.0010229	0.00292293	-0.000733581	0.000277118	-0.0030761	0.00103489	-0.000164805	0.000199269				contig-1934000013	0.000602495	-0.0269388	0.00151848	-0.0133029	-0.0151118	-0.0106352	0.00411166	-0.0272013	0.00974098	0.0133547	0.00309701	-0.000203241
contig-1041000011	-0.00769608	-0.00406833	-0.00197876	0.00193596	0.000699089	-0.00375528	-0.00349081	0.00235782	-0.0036302	-0.00290046	-0.000967552	0.000179918				contig-1935000002	-0.0156579	0.0044271	-0.00918332	-0.0141151	0.0207972	-0.0167132	-0.00717094	0.028544	0.0199417	-0.0058555	-0.00289864	-0.000403051
contig-1041000013	-0.00214788	0.0035214	0.00180279	-0.00647717	0.00318956	-0.00597718	0.00881547	-0.00309768	-0.00255095	-0.0069519	0.002827	0.000123569				contig-1935000008	-0.00994298	-0.0245387	0.00651677	-0.0090397	0.00493877	-0.0106819	0.0167653	0.00459798	0.0107124	-0.00947479	0.000833372	-0.000512449
contig-1041000018	0.00528003	0.00546713	-0.00417868	0.00705091	-0.00346285	0.000483218	0.000117827	-0.000334584	-0.000300726	-0.00163834	-0.000515947	-4.85489e-06				contig-1938000006	-0.0132196	0.00514771	-0.0213602	-0.0046201	0.013187	-0.0145367	-0.00148483	0.0263664	-0.0247387	-0.0177677	-0.00314695	-0.00140329
contig-1041000021	-0.00221616	-0.000454515	0.00638454	0.00539237	-0.00222554	-0.00177192	9.80446e-05	0.0104058	-0.00634429	-0.00472679	0.00308061	0.000139972				contig-1938000011	-0.0178076	0.00827618	0.00699349	0.0170554	-0.0108129	-0.00747798	-0.010815	-0.012329	-0.00629354	-0.00781216	-0.007318	0.00174303
contig-1041000022	-0.00826949	-0.00147472	0.0015772	0.00350354	0.00109431	0.00106855	-0.00236502	0.00218117	-0.00275	-0.00544179	0.00118011	-4.68377e-05				contig-1938000013	-0.0178592	0.00875818	0.00528114	0.0122807	0.00348936	-0.0144681	0.014057	-0.0128529	-0.00399985	-0.0137908	-0.00730025	0.00427986
contig-1041000024	-0.00575899	-0.00249922	0.00567755	0.00165027	-0.00602474	0.00120712	0.00716855	-0.00201258	0.00281296	-0.00328644	-0.00111036	5.83958e-05				contig-1938000019	-0.0186982	-0.001439	-0.00986197	0.00170201	-0.00469608	-0.0204818	0.00497856	0.0142073	0.00213782	0.00801592	-0.00675594	0.000657242
contig-10412000008	-0.00186093	0.00379729	0.00514775	-0.00259721	0.00399685	-0.0104612	0.00673022	-0.00137585	-0.0025381	4.25567e-05	-0.00425459	5.28643e-05				contig-1940000017	-0.0156153	-0.000306271	0.00328464	0.0167932	0.014865	0.0341096	-0.0161363	-0.00432917	0.00289022	-0.0238196	0.0021417	0.00145263
contig-10418000013	-0.0013655	0.0047288	-0.00101195	-0.0109471	-0.0039089	-0.00107158	0.00268715	-3.3776e-05	1.06871e-05	0.000338153	-0.00200599	-2.71558e-05				contig-194000021	-0.0112568	-0.0211237	-0.00653783	0.023417	0.00768062	-0.0120711	0.00921878	-0.0075129	-0.00695036	0.0125612	-0.00409623	-0.000953965
contig-1042000001	-0.00135702	0.00625774	-0.00356142	-0.00501709	0.00226166	0.00306373	-0.00657251	0.00274465	-0.00419292	-0.00817669	-0.00438373	-5.79845e-05				contig-1942000011	0.0147918	-0.00946232	-0.01699	0.021715	-0.000237549	0.00636404	0.00315489	0.0185852	0.00350057	-0.0210455	-0.00380917	-0.000131869
contig-1042000003	-0.00440223	0.0044327	0.00561116	0.000171833	-0.00448284	0.00420604	0.00330783	-0.0080049	-0.00438859	-0.00010959	0.00366434	-4.19936e-05				contig-1942000019	-0.0163292	0.0142182	0.00727227	0.00327018	-0.0036089	-0.0102932	-0.00868402	0.00195914	-0.00595242	-0.0223819	0.0189951	0.00375536
contig-1042000005	-0.00207782	0.000733431	-0.00818386	0.00519533	0.00456245	-0.000218882	-5.30691e-06	-0.00222212	-0.0001681	0.0107472	0.00274698	-2.20737e-05				contig-1943000012	-0.017427	0.00863746	-0.0101744	0.0150121	-0.00349851	-0.00953771	-0.0165936	-0.00354087	-0.0033583	0.0139783	-0.0096981	-0.00223069
contig-1042000008	-0.00295213	0.00666318	0.00605998	-0.00121186	0.00245422	-0.000896458	-0.00944595	0.00112296	-0.00122104	0.000813267	-0.000658758	-9.55581e-05				contig-1947000008	-0.0078376	-0.0143376	0.0295664	0.00329392	-0.00325911	0.00584568	0.0218669	0.00666918	0.0130055	-0.00410729	-0.00441151	-0.00426525
contig-1042000009	0.00139332	0.00138365	0.00253908	-0.00291824	0.00663901	0.0100939	-0.00510767	0.00850717	-0.00381145	-0.0018484	0.000769051	8.06543e-06				contig-1947000014	-0.014145	-0.00214293	-0.00870126	-0.035323	-0.00699914	0.00853579	0.0074989	0.0132825	0.0278465	-0.0135869	-0.00857662	0.000467256
contig-1042000013	-7.36726e-05	0.000276023	-0.00158326	-0.00587671	-0.00866788	-0.00449714	-0.0107019	0.00102289	0.00427649	0.00187191	-0.000648292	9.11003e-05				contig-1949000009	0.0148489	0.00834369	-0.0171881	0.0149259	0.0004527	0.00920907	-0.00272951	-0.0121322	0.0270598	-0.0200624	-0.00201042	0.000629983
contig-1042000015	-0.00783154	-0.00178447	-0.00326532	0.00295202	0.0037613	0.00334744	-0.00439937	0.00048328	-0.00205901	0.000817687	-0.0017049	1.36801e-05				contig-195000021	-0.0163363	-0.0107503	0.0118996	0.013111	0.0184216	-0.0102704	0.0116754	0.00672577	-0.00992118	-0.00638661	0.00180863	-7.06701e-05
contig-1042000016	-0.00258949	-0.001125	0.000124211	0.00217457	-0.00245556	0.0049108	-0.00160249	-0.00476044	0.0091087	-0.0132504	0.00698027	-4.40987e-06				contig-1951000006	-0.0152079	0.00354931	-0.0145336	-0.0166127	-0.0151732	-0.022688	-0.011932	0.0230158	-0.011851	-0.00652011	-0.00508507	0.000379463
contig-1042000022	-0.00101942	-0.00240949	0.00129596	0.00095621	-0.00159235	0.00397692	0.00574882	0.00111872	0.0162181	-0.00513776	-0.00331275	-5.2593e-05				contig-1951000024	-0.0141873	-0.0188976	0.00197705	0.00698213	-0.0227745	-0.00778533	0.0111705	6.16407e-05	-0.00302259	0.00914465	0.00458447	2.84334e-06
contig-1042000024	-0.00661725	0.00266129	0.00510615	-0.0013396	-0.0038317	0.00209871	0.00207164	0.00586983	0.00583067	-0.00205551	-0.000355006	0.000169404				contig-1955000008	-0.0165049	-0.00792214	-0.00345599	-0.0252353	-0.0224145	-0.00184932	0.00852031	0.00511045	0.00830674	0.0123035	-0.000794016	-0.000758289
contig-10422000000	-0.00748186	-4.7838e-05	-8.65569e-05	0.00355198	0.00590493	0.00285938	-0.00238822	0.00311819	0.00583701	-0.00125457	-0.000725922	-6.39139e-05				contig-1958000016	-0.015535	-0.0040762	-0.00528303	-0.0225869	0.0184638	-0.00821405	0.0154707	0.020742	-0.00220428	0.0066132	-0.032726	0.00278304
contig-10425000000	-0.00218476	0.000800219	-0.00194409	-0.00196781	0.00501138	-0.00696675	0.00214004	-0.00641895	-0.00233767	-0.0115128	0.010088	-3.25153e-05				contig-196000001	-0.0186156	0.00558896	0.000870645	0.0202009	-0.00369246	0.000397993	-0.00433717	-0.0144124	-0.00912575	0.00826216	0.00861529	-0.00199219
contig-1043000000	-0.00100734	0.00197643	-0.00373905	0.00670578	0.00499524	-0.00123069	-0.00648875	-0.00390448	-0.00600087	-0.00978238	0.00267637	3.8755e-05				contig-1960000014	-0.0167688	0.00626598	0.0045483	-0.00843801	-0.025795	-0.0122927	-0.0173053	-0.0122896	-0.00516936	-0.0168591	0.0114572	0.0026785
contig-10430000008	0.00314924	0.00892078	-0.0031441	0.0023875	-0.00147211	0.00186897	0.00574882	0.00019911	0.00411133	2.07717e-05	-0.000374213	-2.70762e-06				contig-196000002	-0.0179618	-0.00158344	-0.0154588	0.0111564	-0.005535	-4.51302e-05	0.0023897	-0.00346081	0.0101244	0.0182742	0.00922466	0.00358264
contig-10430000012	-0.000715245	0.00111247	-0.00278809	-0.0040755	0.00631014	-0.00679391	0.00315735	-0.00405366	-0.0019747	-0.0113502	0.00896129	0.00010027				contig-196000011	-0.00675464	-0.0207834	0.0176355	-0.0147747	0.0130687	-0.00754192	0.0128708	-0.00773812	-0.00934883	-0.00129032	-0.0350474	-0.00189515
contig-1043000003	-0.00291657	0.00215543	-0.000277321	-0.00242973	-0.00546153	0.000697928	-0.00111417	-0.00691056	0.010666	-0.0107695	-0.00243764	-7.5333e-05				contig-196000018	-0.016991	0.00565508	-0.00954884	0.0267833	-0.000799379	-0.00194171	-0.0013478	-0.000420766	0.0170886	-0.0110555	-0.0115514	0.00514004
contig-1043000005	-0.00309169	0.00583428	0.00861293	-0.0017292	0.00442347	0.00101665	-0.00188428	-0.000914163	-0.00444518	0.00162708	-0.00145833	2.11468e-05				contig-196000019	-0.0186221	0.00405613	0.00936012	0.00656102	-0.0190411	-0.0092779	0.00240854	0.00567142	-0.0100478	-0.000282919	0.00705674	-0.00273574
contig-1043000006	-0.00573187	-7.56556e-05	-0.00394561	0.00521939	-0.00103813	0.00527961	0.00727424	0.000750474	-9.00422e-05	0.00652934	-0.00156575	5.90123e-05				contig-1963000021	-0.0120775	-0.0101452	-0.0203231	-0.0303296	-0.0132538	-0.00675575	0.00437605	0.0104297	-0.0121181	0.000259745	-0.00895928	0.00236346
contig-1043000009	-0.000135034	-0.00124605	-0.00707382	-0.0015621	0.00283032	-0.000319079	-0.00169237	-0.012284	-0.00684089	-0.00424959	-0.00315791	-8.11896e-05				contig-1966000014	-0.0130028	0.00610464	-0.00425539	-0.0357175	0.0248701	0.0120922	-0.00328034	0.00497415	-0.00245262	-0.0224051	-0.0214466	0.000152429
contig-1043000010	-0.00315223	0.00492432	0.000495002	-0.00118292	-0.00760485	1.23705e-05	0.00751382	0.0030309	0.008434	-0.00561798	-0.00190091	8.76897e-05				contig-1967000005	-0.0155664	-0.0149883	0.00291864	0.0154244	-0.00346256	-0.00208713	-0.00314745	0.0110303	0.010871	-0.0242451	0.0182675	0.00380959
contig-1043000014	-0.00084515	-0.00265126	-0.00169757	-0.000257244	0.00200167	-0.00273074	-0.00201524	-0.00732646	-0.00344753	-0.012878	0.0132273	-1.84341e-05				contig-1970000002	-0.0162706	-0.00124241	-0.0185906	0.00965461	-0.0215205	-0.0111197	-0.0111087	0.00650981	0.000646456	0.0106144	0.000736618	-0.00173421
contig-1043000015	-0.00517516	0.0045166	0.00601313	0.00470767	0.00614251	0.000281333	-0.00192326	0.00151696	0.000688859	-0.0010319	0.00364243	2.43735e-05				contig-197000003	-0.01842	0.00404253	-0.00993047	0.00440299	-0.0177517	0.00323959	0.0108679	-0.00898042	-0.00581649	-0.00908381	0.0140533	-0.00160293
contig-1043000018	-0.00661736	0.00366159	0.00426093	0.000704603	0.0033754	0.00360061	0.00335885	-0.00541918	0.00498942	0.000365533	0.0029882	1.29507e-05				contig-197000016	0.00136906	-0.025753	0.00522796	0.00843705	0.0235699	0.0221876	-0.0111385	-0.00574208	-0.0187581	-0.00832031	0.00152491	0.000428854
contig-1043000021	0.000777412	0.00122921	0.00334879	0.000377966	0.00740311	0.00616462	-0.00872773	0.00981204	-0.00136365	-0.00386278	-0.000576729	7.43128e-06				contig-1973000004	0.00381377	0.0125157	0.0251843	-0.00978472	-0.00672732	0.0120206	0.0275635	-0.00370883	0.0226963	-0.0329062	-0.0225518	0.00127915
contig-1043000024	-0.00601869	-0.00211897	-0.00533164	0.004598	0.00305743	0.00211483	-0.000216592	-0.000962691	0.00589163	0.00668834	-0.00282129	-2.34719e-06				contig-1976000014	-0.0193958	0.00417065	-0.00731578	0.0137448	-0.007376	0.00561332	-0.00103215	-0.00681095	-0.00243429	-0.001813	0.00372634	0.000700005
contig-10431000023	-0.00418745	0.00300391	0.00840074	0.0017586	0.00176592	-0.00292661	-0.00119486	-0.00660575	-0.000665241	0.00359238	0.00671479	0.00010758				contig-1977000010	-0.0179647	0.00910135	-0.011215	0.0123913	-0.00118741	0.00540067	-0.00460022	-0.0150825	-0.00103364	0.00573418	-0.00613997	0.00112531
contig-10434000005	-0.00778885	-0.00262344	-0.00276277	0.00387624	0.00140984	-0.00121878	0.00142867	0.002822	0.00552264	0.00196005	0.00135021	-0.000118864				contig-1977000020	-0.0186013	-0.00582813	-0.00402141	0.0150458	-0.0103373	-0.00582324	-0.00929511	-0.00672907	-0.00705578	0.00250454	-0.020058	-0.00529411
contig-10434000023	-0.000635675	0.00732703	0.000494996	-0.00491547	0.00505724	-0.00695465	0.00615387	-0.000238601	0.00377727	-0.00101219	-0.000814418	-0.000123701				contig-198000001	0.0143504	0.00712985	-0.0202148	0.0179772	-0.0154161	-0.00323816	0.0113505	-0.00716452	0.00940582	-0.0193566	-0.0116112	-0.00489788
contig-10435000000	0.000731912	0.00470546	-0.00386012	-0.00842987	0.00458654	-0.00570432	0.0045767	0.00186175	0.00131882	0.00294795	0.00280948	-3.73444e-05				contig-198000003	-0.0171427	0.0123053	-0.00474576	-0.00447815	0.00339895	0.00121148	-0.00122731	-0.00823626	0.00199472	-0.0276281	-0.0189013	0.000897897
contig-10436000000	-0.00544459	-0.000529916	0.006303	-4.10253e-05	-0.00705725	-0.000420386	0.00701233	0.00319342	0.00257858	-0.00178398	-0.00360722	-3.79079e-05				contig-198000020	-0.012664	-0.0164368	0.00796114	0.0123109	-0.0046234	0.0181754	-0.0181846	0.00327674	-0.0240292	0.00184443	-0.0285204	-0.00251243
contig-10437000000	-0.00424518	0.00745197	-0.0034488	-0.00554468	-0.000247153	0.00224042	-0.00125802	0.00297343	0.000995499	-0.00427886	-0.00286396	7.72862e-05				contig-1984000002	-0.0126651	0.0153853	0.0150024	0.00499448	0.00617045	0.0144204	0.0167821	0.0180045	0.0214931	0.00556091	0.020657	-0.000951809
contig-10438000011	-0.00472999	0.00395148	0.00778789	0.000148798	-9.54826e-05	0.00111227	-0.00557097	0.00410961	-0.00491439	0.0039817	0.00119896	3.35111e-05				contig-1987000014	-0.00734946	-0.0227753	-0.00403261	-0.0037542	0.0164918	-0.0260813	0.0228218	-0.0203694	0.000127261	0.00644186	-0.00905556	0.000329144
contig-10440000008	-0.00103667	-0.00407547	0.00117653	0.00140418	-0.00274812	0.000772027	0.00747385	0.00224329	0.0145887	-0.00359825	-0.00490749	6.82253e-05				contig-1987000024	0.0147981	0.00762707	-0.0183181	0.00842288	-0.00142929	0.00561065	0.000566518	-0.00874311	0.0373556	-0.00133706	0.00758334	-0.000805671
contig-1044000001	-0.00714908	-0.00236128	-0.00218985	0.00655599	0.00177062	1.40554e-05	0.000192799	0.0031412	0.00465921	-0.000164392	-0.00192105	-2.92161e-05				contig-1988000010	0.0120481	0.00970651	-0.0252282	0.000534548	0.00921198	-0.0135118	-0.0128932	0.00521749	0.0235346	-0.0154837	-0.000514809	-0.00138968
contig-10440000012	-0.00068763	0.00070584	-0.00120487	-0.00572622	-0.00440771	0.0115938	0.00532164	-0.00215635	-0.00706348	5.11703e-06	-0.00189882	8.62765e-05				contig-1990000011	-0.00940314	-0.0240065	-0.00410489	0.0248893	-0.00851666	0.000684878	-0.000855239	0.00252846	-0.00984724	0.00850034	0.00270436	0.000123525
contig-1044000002	-0.00053106	-0.00152865	0.00119746	0.00724897	0.00265992	0.00188747	-0.00299053	0.0132153	-0.00353921	-0.00413507	0.00123863	-7.686e-05				contig-199000002	0.0148576	-0.00542064	-0.0149939	0.0291301	-0.00962544	0.01445	-0.00424483	0.014253	-0.00449847	-0.0121149	-0.0119306	0.00217556
contig-1044000005	-0.0076864	0.00519606	0.00253488	-0.00156027	-0.0013619	0.00353874	0.000584351	-0.000324937	-0.00173889	-0.00157564	0.00213818	-0.00011272				contig-199000005	-0.0177794	-0.00956172	0.010938	0.00801738	0.00568641	-0.00622526	0.0178883	0.00239364	-0.00181575	0.0105615	-0.00285858	0.00374395
contig-1044000007	-0.00641473	-0.00292813	0.000199305	0.00689977	0.000748707	-0.00238952	0.00114948	0.00469415	-0.00298419	0.00523595	-0.00288887	2.61281e-05				contig-199000011	-0.0189517	0.00556575	0.000859037	0.0172058	-0.00638244	-0.00834538	0.00301011	-0.0124643	-0.00662908	0.00339708	0.0088613	0.00124972
contig-1044000008	0.00159778	0.0066677	-0.00401534	-0.00569582	0.00446527	-0.00679898	0.00418577	0.00273087	0.00132346	-0.00196917	-0.000528832	4.80356e-05				contig-1991000000	-0.0140048	-0.0155299	0.00507271	-0.00807004	-0.00385092	-0.0315885	0.0139732	-0.0136726	0.0131666	-0.0042225	-0.004899	-0.00298813
contig-1044000009	-0.000317325	0.00440163	-0.00206307	-0.00602277	0.00702306	-0.00786044	0.00731872	0.00270328	0.000665969	-0.00167321	-7.60648e-05	2.21526e-05				contig-1997000000	-0.00794147	-0.0230089	0.00923167	0.0180922	0.00628094	0.0119743	-0.021515	0.00505213	-0.0132629	-0.0126974	0.0153035	0.00423137
contig-1044000010	0.00233417	0.00700548	0.000249705	0.00914415	-0.00163742	0.0028169	-0.000934021	0.00256004	-2.0366e-05	-0.000377741	-0.000190772	-5.84463e-05				contig-200000005	0.0113006	0.00174523	-0.0258619	0.0206419	0.00778029	0.016147	0.00983945	-0.00933222	0.0238546	-0.0163244	-0.00702394	-0.00372914
contig-1044000012	0.00572856	0.00631338	-0.00132524	0.0067976	-0.00246652	0.000660774	-0.00185952	-0.000358533	-0.000468431	-0.00033283	0.000571393	8.07837e-05				contig-200000006	-0.0168785	-0.00784451	-0.00446154	0.0199127	-0.000117954	0.0232693	3.51724e-05	-0.00294885	-0.0214392	-0.00601015	0.00557663	-0.00149187
contig-1044000013	-0.00433577	-0.00438359	0.00309599	0.000739548	-0.00642828	-0.000689861	0.00873457	0.00510704	-0.00215821	-0.00601265	-0.000893539	0.000167414				contig-200000010	-0.0173521	0.00526382	-0.0125767	0.0146486	-0.00840557	-0.0191708	-0.00894468	-0.00127603	-0.00565322	0.015029	-0.00028227	-0.00148398
contig-1044000014	0.00488447	0.00566363	-0.00457595	0.00707634	-0.00364594	0.000182874	0.000416766	-5.15494e-06	-0.000211749	-0.00157166	-0.000726922	6.08371e-05				contig-20000011	-0.0150835	0.0135668	-0.0126732	0.0202554	-0.00805731	2.8769e-05	0.0145607	-0.0136379	-0.00442185	-0.00296911	-0.00946192	3.84644e-06
contig-1044000015	-0.0008597	0.000139259	-0.000830854	-0.00536456	-0.00527714	0.0106867	0.00628147	-0.00043403	-0.00825404	-4.73203e-05	-0.00190343	5.98005e-05				contig-20000023	-0.0155649	-0.00632841	-0.00552144	0.000501455	-0.00401611	-0.0035708	-0.0368129	0.00235142	0.00233639	-0.00984101	-0.0387225	-0.000599969
contig-1044000018	-0.00621049	-0.000359157	-0.00600921	0.00414849	0.00299281	0.00128623	-0.00208046	-0.000221022	0.000213163	0.00884958	0.0021334	-4.74397e-06				contig-20000024	-0.0183157	0.00777792	0.01106	0.000694702	-0.00656767	0.0145568	0.00716454	-0.00434101	-0.00858314	-0.0102919	-0.00226737	0.00218139
contig-1044000020	-0.00855739	-0.00275374	-0.00117868	0.000205749	0.000333002	-4.28567e-05	0.000458006	0.000327113	0.00298594	-0.00485985	0.00456548	-0.000110647				contig-2000004	-0.018381	-0.00543993	0.005444	0.00546446	-0.00581375	-0.00892586	0.0211357	-0.00166334	-0.00732189	0.0016528	-0.0241709	0.00315768
contig-1044000022	0.00440976	0.00401251	-0.00611931	0.00793472	-0.000533153	0.00180492	-0.000786668	-0.00274058	-0.0014857	0.00236549	3.2729e-05	-9.27251e-05				contig-2000016	-0.00140687	-0.0280453	0.00723483	0.0160015	0.00464494	0.00277737	0.00744973	0.00965889	-0.0206496	-0.00329753	-0.00030209	0.000522779
contig-10442000013	-0.00545666	-0.00131522	0.00238125	0.00259981	0.00437696	-0.00100757	-0.00284794	-0.00575775	-0.00505836	-0.00907723	0.0085728	-1.08799e-05				contig-2000024	-0.0164228	0.0123557	0.00656219	0.0139503	-0.00235084	0.00456102	0.00910091	-0.0120881	-0.00524675	-0.020448	-0.0224365	0.00156443
contig-10448000011	0.00103133	0.00303181	0.0073765	0.00684722	-0.00410328	-0.00242916	0.0040276	-0.00556591	-0.00512296	-0.00139511	-0.00182427	0.000157497				contig-2003000016	0.00213435	-0.024874	0.00399509	0.00337081	-0.000169267	0.0225816	-0.0357893	0.0123868	0.000991287	0.00667048	0.0138849	0.0010124
contig-1045000000	-0.00770749	-0.00254524	0.000593062	-0.000699789	-0.00454198	-0.00648415	-0.00293135	0.00075638	-0.00152504	-0.000988461	-0.00305582	8.43353e-05				contig-2005000001	0.00347247	-0.0244812	-0.00767021	0.0120528	0.00110624	0.0228813	-0.0231676	0.00477663	-0.00500345	-0.027939	-0.00728393	0.00047166
contig-1045000005	-0.00127942	0.00948554	-0.00496305	-0.00101923	-0.00378481	0.00170974	-0.001204	0.00066795	0.0035288	-0.00223731	-0.00122859	-0.000166953				contig-201000005	-0.00808813	-0.0252679	0.00668482	0.00471111	-0.0149313	0.0105536	0.014408	0.0119704	-0.00400788	0.0169962	-0.00030218	-0.00102776
contig-1045000007	-0.00358721	0.00629258	-0.00268353	-0.0081286	0.0018343	-0.00327909	-0.00212562	0.00254353	0.00120493	-0.00298873	-0.00130079	-9.49797e-05				contig-201000006	-0.0158582	-0.00208438	-0.0129475	-0.0184647	0.00439144	-0.0258989	0.00383555	-0.0123854	-0.00673733	-0.0249566	0.00597308	0.00141439
contig-1045000010	-0.000565538	0.00231143	-0.00334623	-0.00662468	0.0046445	-0.00871377	0.00128928	-0.00234183	7.85275e-05	-0.00875906	0.00673523	-2.06732e-05				contig-201000024	-0.0185973	0.00421307	0.00182169	0.0191136	0.00680372	0.00405337	0.0137431	-0.00670154	0.00637382	0.016022	0.00307202	-0.000177735
contig-1045000011	-0.00265119	0.00140891	0.00369744	-0.00434123	-0.00261221	0.0100096	-0.00378105	-0.00023512	-0.00902028	-0.00468372	0.00381982	9.0662e-05				contig-2013000009	-0.0182248	-0.004954	0.0081754	0.0204433	-0.0146852	0.00165582	-0.00340741	-0.00372449	-0.00348001	0.00963404	0.00105609	0.000174444
contig-1045000012	-0.00107599	0.00395202	0.000643143	-0.00702641	-0.00711689	-0.00623419	-0.00760038	-0.00133679	0.00346937	0.00295085	-0.00037118	0.000104087				contig-2015000013	-0.0167947	0.00364683	-0.00346529	-0.0138717	-0.0165903	0.0250624	-0.00767606	-0.0225885	-0.00556351	-0.0152365	0.00425593	0.00273139
contig-1045000014	0.00490537	0.00562043	-0.00443995	0.00702228	-0.00409301	0.000513732	0.000768646	-0.000300079	-0.000236976	-0.00133646	-0.000509211	-6.60602e-06				contig-2016000009	-0.0189892	0.00462367	-0.00530931	-0.0101429	-0.00579571	0.0164099	0.00695877	0.00225123	-0.00036633	-0.00446464	0.0174423	-0.000556026
contig-1045000015	0.00452745	0.00735705	0.000547741	0.00496831	0.00582222	-0.00124013	-0.000335715	0.00419985	-0.000441069	0.00122707	0.00211088	-7.60033e-05				contig-2016000023	0.00361536	-0.0254548	0.00392994	0.0203515	0.0174438	0.00518592	0.00697231	-0.00759765	-0.0207982	-0.0208486	0.000780614	0.00146395
contig-1045000017	-0.00537333	0.00486772	-0.00512436	0.00215739	0.00308808	0.00144169	0.00353806	0.00185652	0.00884752	-0.00188925	0.000345728	-2.12819e-05				contig-2017000017	-0.016439	-0.0134919	0.0100329	0.0177638	0.00102687	-0.0117578	-0.008379	-0.00101635	-0.0012996	-0.00319763	0.00839546	-0.00196172
contig-1045000018	-0.00751097	-0.00149676	-0.00326825	0.000102104	0.00565224	0.00113001	-0.0052612	-0.00083408	0.00416812	-0.00318909	0.00111771	-9.1991e-05				contig-2018000014	-0.0135566	0.00803591	-0.0119558	-0.0102218	0.0114131	-0.0280211	-0.0308987	0.0152888	0.00507119	-0.0197857	0.0019386	-0.000599119
contig-10451000008	0.00029084	0.00418093	-0.00406771	0.00330754	-0.00231099	-0.00585019	-0.00172442	0.00249236	-0.0101711	-0.0012261	-0.0125602	-1.61221e-05				contig-202000000	-0.0135903	-0.0140823	-0.00405465	-0.023697	0.000680586	0.0160575	0.0260084	-0.0179933	0.0063052	0.0106587	-0.00802949	-0.000861338
contig-10451000011	-0.00723433	-0.0037022	0.00339292	0.00230144	-0.0023866	-0.00225414	-0.00270844	0.00473185	0.0011395	-0.00484182	0.0033209	0.000104921				contig-202000003	-0.0154774	0.00652032	-0.0104644	-0.0266494	-0.00746207	0.0279193	0.00624186	0.00198543	-0.00679317	-0.00358917	-0.00436951	-0.00169058
contig-10452000005	0.000777412	0.00122921	0.00334879	0.000377966	0.00740311	0.00616462	-0.00872773	0.00981204	-0.00136365	-0.00386278	-0.000576729	-3.41906e-05				contig-202000005	0.012189	-0.00809121	-0.0181475	0.0180664	-0.0258025	-0.00924862	0.0154187	0.0281651	0.0059243	-0.0116936	-0.00298905	0.00144709
contig-10453000005	0.000600621	0.00689193	0.00211764	0.00249425	-0.00388244	0.00947993	0.00268382	-0.000447238	-0.00683889	-0.0040535	-0.000142974	-3.03233e-05				contig-202000012	-0.0151051	0.0045929	-0.0187047	-0.0236447	0.00625979	-0.00974484	-0.0125095	0.0136184	0.00465489	-0.0147862	-0.00130504	-0.00229616
contig-10453000023	0.00151724	0.00703413	-0.00672226	0.0067114	-0.00285896	0.000254947	0.000185427	-0.000764652	8.22263e-05	-0.00199273	-0.000214188	-3.72663e-05				contig-202000021	-0.0186557	-0.00677223	-0.00428004	0.00598261	0.00717938	0.0161261	0.00416785	0.00951238	-0.0174895	-0.00469431	0.0071115	-0.000513186
contig-10456000000	-0.00252741	-0.00358926	0.0007168	0.000612658	-0.00721888	-0.000556452	0.00634664	0.00860507	-0.0103118	-0.000134759	-0.00134426	0.000107374				contig-2022000001	-0.00932844	-0.020157	0.0138873	-0.00151194	-0.0159714	0.0261515	0.0166045	0.000585964	-0.00919507	0.000619696	0.0191249	0.00170323
contig-10457000023	-0.00239467	-0.000154547	0.00675677	0.00352815	0.00420718	-0.00244836	-0.00353537	0.0021459	-0.0114961	-0.00654725	0.000940959	0.000122033				contig-2023000002	-0.00346941	-0.0225852	0.00606388	-0.0164735	-0.0373489	0.00382013	-0.00656286	0.00421336	0.0029493	0.0185424	-0.0181947	-0.00156559
contig-1046000000	3.88173e-05	0.000846271	0.000120313	-0.00285568	-0.0067007	-0.000640126	-0.00546747	0.00418183	0.0149982	-0.00373685	-0.00341767	1.95458e-05				contig-2024000024	-0.0174495	-0.00917857	-0.00418478	-0.00306043	0.0111918	0.02515	0.00230468	-0.0128329	0.0047312	0.00898481	0.0135983	-0.000593389
contig-10460000008	-0.0051913	0.00471172	-0.00139718	-0.00735722	-0.00248715	0.00684639	0.000402286	0.000681394	-0.000833819	-0.000150692	0.000283228	-8.80301e-05				contig-2026000008	0.0131567	-0.0136112	-0.00325413	0.016425	0.00788027	-0.000969212	0.0032751	-0.0307299	-0.00849442	-0.0379587	-0.0108429	-0.00572764
contig-1046000001	0.000610791	0.00687805	0.00627605	0.00171325	-0.00389547	0.00688271	-0.00342121	0.00304699	-0.00504266	-0.000865723	-0.00206062	8.7128e-05				contig-2028000005	-0.0113751	0.017006	-0.0129467	-0.0171489	-0.00565072	0.00440293	-0.00378365	0.00111682	0.00853458	-0.0415486	0.00307041	-0.000749524
contig-10460000013	0.000269476	-0.00507561	-0.00111599	0.00116516	0.00306475	-0.00301715	-0.00299245	-0.00998093	-0.00522469	-0.011667	0.000384181	-2.27346e-05				contig-2028000014	-0.0151038	0.00169661	-0.00867749	-0.0229354	0.00872458	-0.0115564	0.0104912	0.0153429	-0.00137545	-0.0411216	0.00871837	0.00164913
contig-1046000007	0.000631933	-0.00539047	-0.000988069	0.00111866	0.00346712	-0.00304874	-0.00293912	-0.0102453	-0.00545439	-0.00996291	-0.00410629	5.26723e-05				contig-2029000008	-0.0158554	-0.00950777	-0.00857439	0.00209102	-0.01739	-0.0112801	-0.00769705	-0.0227901	0.0176414	0.0227918	0.0099897	0.000391753
contig-1046000009	-7.36726e-05	0.000276023	-0.00158326	-0.00587671	-0.00866788	-0.00449714	-0.0107019	0.00102289	0.00427649	0.00187191	-0.000648292	9.11003e-05				contig-2030000013	-0.011176	-0.0212974	-0.00333915	0.000440086	0.00855071	-0.0303251	-0.0089147	0.0173794	0.00112262	-0.00403341	-0.00129327	0.00375801
contig-1046000010	-0.000915624	0.0092575	-0.0037638	-5.56196e-05	-0.00169597	0.00496689	-0.0049751	0.00225243	0.000574486	-0.00395051	0.000147439	3.24289e-06				contig-2033000008	0.00127494	-0.0270498	-0.00266333	0.0107931	-0.0106568	0.0204277	-0.0249705	0.000905337	0.00129167	0.00497917	0.00915755	-0.00131029
contig-1046000011	0.000128464	0.00580134	0.00703536	-0.00271602	0.00463917	-0.00208486	-0.0036679	0.00689911	0.00578034	-0.00244409	-0.00205699	-0.000112157				contig-2034000003	-0.0122247	-0.0124461	0.022758	0.0123132	-0.0152148	0.000875523	-0.00296262	0.00810199	0.0112802	0.0239113	-0.00551558	5.17109e-05
contig-1046000014	-0.000611621	0.00575539	0.00269412	-0.00445329	0.0010567	0.00641508	0.00678504	-0.00564099	-0.00334103	-0.00809333	0.000718448	5.17548e-05				contig-2035000012	-0.0149031	0.00274929	-0.0176713	-0.0165324	0.000714924	0.00426938	0.0173433	0.0128805	-0.0252594	-0.0187751	-0.0147597	0.000712804
contig-1046000016	-7.78912e-05	0.000377212	-0.0011711	-0.0058224	-0.00833841	-0.00424151	-0.0112618	0.00175471	0.00407996	0.0016872	-0.000679512	2.9663e-05				contig-2036000012	-0.015257	0.00784128	-0.00124734	0.00664524	0.00437032	-0.0235469	-0.0240206	0.0164149	0.0215668	0.0170762	-0.0244049	0.000189859
contig-1046000017	0.000159623	0.00828414	0.00188984	0.00168952	-0.00738306	0.00339958	-0.000324196	-0.00152268	0.00537871	-0.00625424	0.000194972	-9.61397e-05				contig-2038000000	-0.0170962	-0.00617976	-0.0107031	-0.00867725	-0.00453783	0.00401495	0.0281603	-0.00266655	0.0031372	0.0219059	-7.9148e-05	-0.00151806
contig-1046000018	-0.001515	0.00603224	-0.0016669	-0.00968736	0.00394586	-0.0022538	0.00301925	0.00171347	-0.00100586	0.000204054	-0.000931336	-7.09595e-06				contig-2038000008	-0.0124778	-0.0121614	-0.0204789	0.00959817	-0.0160559	0.0117496	-0.0218775	0.00147629	0.0196363	0.000983367	-0.00891728	-0.00164794
contig-10461000005	0.00608607	0.00536959	-0.00509965	0.000559282	0.00323384	-0.00503104	0.00232991	0.00150027	-0.00118884	-0.00122545	-0.00476478	-9.24573e-05				contig-2039000012	0.0161022	0.00760688	-0.0201638	0.00652039	-0.00634734	0.0036425	0.000381298	-0.0101133	0.0188375	0.00206922	0.00863568	0.00140438
contig-10461000008	-0.00225788	0.00853713	-0.00188029	0.0057437	-0.00394463	-0.00382133	-0.0017563	-0.000322269	0.00328569	9.66821e-05	0.00181954	0.000155036				contig-2039000014	0.0129004	-0.0140129	-0.0116718	0.00921049	-0.0163904	-0.00916884	0.0144239	0.0380849	0.00493015	-0.0036545	-0.00713874	0.00346745
contig-10463000000	-0.000320183	0.0027601	0.00474083	-0.00334107	-0.00132945	0.000536711	-0.0141131	0.00533293	0.00189167	3.46612e-05	-0.00062526	-3.44419e-05				contig-2040000003	0.0133383	-0.0076515	-0.0225554	0.00990706	-0.0250461	-0.00670488	0.00130806	0.0101378	-0.0088886	0.0122551	0.0154319	0.000540696
contig-10465000013	-0.00350724	0.00021891	0.00683656	0.00251927	-0.00392841	-0.00809135	0.00469473	0.00363771	-0.00679827	0.00282078	0.000195844	9.14402e-05				contig-204000001	0.0158069	0.00578219	-0.0193325	0.00991411	-0.0167837	0.00221241	0.00314429	-0.00723896	0.0167052	-0.0129284	-0.0112101	0.000208875
contig-10468000023	-0.00426443	0.00362132	-0.00403175	-0.00142481	-0.00409095	0.00888934	-0.00155377	-0.00545568	-0.00570939	-0.00153406	0.00567349	3.98062e-05				contig-204000007	-0.016648	0.00994955	-0.00317248	-0.0115807	-0.0223208	-0.00315911	-0.00795769	0.00403199	-0.00257371	-0.000911771	-0.0323298	-0.00267489
contig-10470000023	0.00183272	0.00247072	-0.000429129	0.0053784	-0.0077921	-0.00641027	0.00479928	0.00827133	-0.00572469	-0.00132056	-0.00111649	4.82933e-05				contig-204000015	-0.016712	0.010843	0.0121559	0.0135147	-0.00282352	-0.010161	-0.00533626	-0.0194883	-0.00627064	-0.00985644	0.00233817	0.000780867
contig-1047000006	0.00251973	0.0059739	-0.00109483	0.00963085	0.000910702	-0.000726652	0.000250363	-0.00381412	-0.00283763	0.00197926	-0.00325625	-0.000106771				contig-204000016	-0.0165051	-0.0124449	0.00814275	0.00144358	0.00786978	-0.00959195	0.0133025	0.0232237	0.00883969	0.000877067	0.0152498	-0.000786337
contig-1047000007	-0.00721325	-0.00451359	-0.00144551	0.00257981	0.00156816	0.000177808	0.00174984	-0.0033026	-0.0027992	-0.00757667	0.000565088	0.000114773				contig-204000019	-0.0172578	-0.00892419	0.0085216	0.0101174	-0.0213958	-0.00416069	-0.0163395	9.78376e-05	-0.00297052	0.012249	-0.00125015	0.0008441
contig-1047000009	0.00491474	0.00778682	-0.0043801	0.00415902	-0.00114371	0.00173359	-0.000506159	0.000669819	0.000373119	-0.0024082	-0.00112879	3.90721e-05				contig-204000020	-0.0165832	-1.56818e-05	-0.0150939	0.0116046	0.00712989	-0.0149897	-0.014166	0.018648	0.0128828	0.0180728	-0.00103098	-0.00164976
contig-1047000013	-0.000878019	0.00583327	0.00898352	0.0031261	-0.00127368	-0.000996668	-0.000751137	-0.00634441	-0.000470319	0.00390954	0.00138891	7.29094e-05				contig-2043000003	0.00802989	-0.022694	-0.0182819	-0.00443344	-0.0117137	-0.00466894	-0.00642511	0.00134476	0.0132508	-0.0190058	-0.00714802	-0.000408256
contig-1047000014	-0.00354602	0.00315151	-0.00627398	-0.00077419	0.00510172	0.00188564	-0.00886923	-0.00226691	-0.00391738	-0.00540028	-0.00560881	-0.000141939				contig-2047000000	-0.0032112	-0.0257165	-0.00257512	0.0216351	-0.0122815	0.013377	-0.0178514	-0.0001318	-0.0163004	0.014668	0.00493646	0.000100531
contig-1047000016	-0.00619278	0.00299314	-0.000382426	-0.00530549	0.00648711	-0.000352487	-0.00598579	0.00205424	0.00157267	-0.00364039	0.0025052	-0.000167245				contig-2048000018	-0.0158001	0.0127731	-0.00455352	0.00307708	-0.000310741	0.00738603	0.00381211	-0.0139809	-0.0057264	-0.0200063	0.0385752	-0.00214214
contig-1047000020	0.00457424	0.00446032	-0.00544447	0.00300107	0.00238273	0.00762627	0.00232591	-0.00131486	0.00228222	-7.92451e-05	-0.00823401	3.729e-05				contig-205000001	-0.0177219	0.000733349	-0.00622776	-0.0138572	0.004382	0.00426562	0.028062	-0.0210167	0.00404343	0.0040774	0.00469875	-0.000638185
contig-1047000022	-0.00280516	0.00460411	0.00813739	0.00249227	0.00568788	0.00320004	-0.00629936	0.0013927	-0.00111085	0.00147246	0.00117698	2.19686e-06				contig-205000002	-0.0179334	0.00799025	0.00155089	0.0231804	0.00411258	-0.0110206	0.00385756	-0.00558075	0.00470063	0.00380652	0.013503	-0.00023925
contig-10471000005	-0.000883303	9.39e-05	-0.00178782	-0.00680978	-0.00605165	0.0101283	0.00242304	-0.00354466	-0.0069173	-0.00259337	0.000669243	-1.12236e-05				contig-205000021	-0.016682	-0.00815065	0.0105128	0.0208848	-0.00705667	0.0113499	0.00978177	0.0133344	0.00641184	-0.0166289	-0.00388802	0.0073086
contig-10471000013	-0.000151694	0.00713725	0.00275049	0.0046945	-0.00124854	0.00304804	0.0022314	-0.00787869	-0.0028382	0.00301239	-0.00933741	2.75603e-05				contig-205000022	-0.0192275	-0.00674877	-0.00386131	0.0113161	0.0108017	-0.00256627	0.00848507	0.00535904	0.00745137	0.00263714	-0.00357119	0.0029939
contig-10473000012	-0.000243888	0.0033104	-0.0031554	-0.00973482	-0.000267952	-0.00824936	0.000343961	0.00274719	0.00256806	-0.000489268	-0.00272625	-5.5476e-05				contig-2054000021	-0.0195331	0.00194878	-0.00684006	0.00690526	-0.00703586	0.00455806	0.00562183	-0.0121639	0.0016645	0.00987999	0.0120895	0.00164607
contig-10477000005	-0.00372915	0.00453572	0.00691244	-0.00367319	0.00131466	0.00173794	-0.00738294	0.00165975	-0.000720844	-0.00105825	-0.00809928	6.32785e-05				contig-2056000005	-0.00413694	-0.0285868	0.00415375	0.00977943	-0.00204199	0.00430282	0.00106538	0.00128472	-0.0123843	-0.0160223	0.0150304	-0.00072053
contig-10478000005	-0.00488827	-0.00292812	0.00572311	0.00649646	-0.000472597	-0.00256776	0.00397174	-0.000771561	0.000958285	-0.00279833	-0.00854182	0.000102132				contig-2056000015	0.0144277	0.00394374	-0.0159178	0.0315159	-0.0128862	0.00357266	-0.0096434	-0.00694489	0.00440194	-0.0111463	-0.0199486	-0.000984381
contig-10479000005	-0.00595246	0.000153271	-0.00109239	-0.00659334	-0.00284069	0.00620837	-0.00418092	0.000571461	-0.00572724	-0.00303328	-0.00262457	0.000104142				contig-2057000009	-0.0143119	-0.0181596	-0.00183724	0.0195883	0.00200162	-0.00991894	-0.00557048	0.00948609	-0.0149193	-0.00925058	0.0104158	-0.00192188
contig-1048000000	-0.00422997	0.00662217	0.00231772	-0.00142321	0.00770166	-0.002643	0.00286734	0.00491743	-0.00372976	0.00332599	0.000563686	2.82491e-05				contig-206000006	0.0126031	-0.0117733	-0.0193206	0.0243945	-0.0184983	-0.00341656	0.0125059	0.0114275	0.00423059	0.00522413	-0.00635976	0.000932037
contig-10480000005	-0.00855444	-0.00161911	-0.00190537	-0.00193899	-0.00229907	-0.00139839	-0.00269135	-0.000762131	-0.00496608	0.000839053	-0.000780608	-7.63491e-05				contig-206000008	-0.00266126	-0.0273763	0.00832275	0.0126682	0.0173208	0.0105696	-0.0105135	0.0123469	-0.00301521	-0.0079089	0.00182135	0.000891577
contig-10480000011	-0.00724315	0.00111123	-0.00738043	0.00194404	-0.00206606	0.00146461	0.000167811	-0.00108791	-0.00265557	0.000742454	-0.000529208	4.26802e-05				contig-206000023	-0.0167494	0.00893718	-0.00688406	0.00946706	0.00241051	-0.0229126	0.00238246	0.00539653	-0.0179018	-0.0141589	0.0222776	0.00114141
contig-1048000002	-0.0064586	0.00377184	-0.0069897	-0.00124825	0.00395263	-0.00132151	0.00121366	0.000527207	0.000338599	-0.00393736	-0.00174403	8.03886e-05				contig-2064000009	-0.017144	0.00577982	-0.0119688	-0.0130543	0.00688807	0.0114963	0.0251031	0.000765524	-0.00386784	0.0116702	-0.00506528	-0.000590454
contig-1048000007	-0.00596982	-0.000371248	-0.00225642	0.00309849	0.00368009	0.000758811	0.00382334	-0.00162128	0.0116197	0.00405761	-0.00361362	5.32818e-05				contig-207000006	-0.00895608	-0.0222557	0.00417457	0.0294992	0.0121834	0.00451124	-0.00559085	-0.0126147	-0.00941865	0.00279617	0.0102073	1.22193e-05
contig-1048000011	-0.00561507	-0.00581392	-0.00159016	0.00589992	0.00200276	-0.00261343	-0.000145428	-0.00253118	-0.00336334	-0.0053785	0.00198277	3.67892e-05				contig-207000011	-0.0181598	-0.00547591	-0.00834215	-0.0104871	-0.0114789	0.00451377	0.0165264	0.00831468	0.0187005	0.00257463	0.00256479	-0.00152572
contig-1048000014	-0.00434313	0.00195847	0.00101723	0.00519966	0.0095886	0.00728655	-0.00198994	0.000869322	0.000922818	-0.00326812	0.00282588	1.62901e-05				contig-207000016	-0.018476	-0.00421075	-0.00293958	0.020795	-0.00111908	0.00201693	-0.00568104	-0.00743769	-0.00308544	0.00505999	0.0246569	0.0023784
contig-1048000015	0.000814912	0.00213438	-0.000166942	0.000577234	-0.00712858	0.000655771	-0.0113648	0.00706707	0.00575934	-0.00138918	-0.00826591	1.44642e-05				contig-207000021	-0.0163349	-0.00937761	0.00961926	-0.00489382	0.00413838	-0.00669225	0.0269599	0.00201232	0.0217935	0.00730327	0.0170218	-0.00195762
contig-1048000017	0.00108765	0.00392928	0.0049053	0.00483047	0.00697803	0.00237714	-0.0068972	0.00409695	-0.00421947	-0.00737377	0.000726556	3.54296e-05				contig-207000023	-0.0155584	0.00219302	-0.0235485	-0.0116992	-0.00590749	-0.000100328	-0.0112723	0.00843181	0.0104645	-0.00220107	-0.0112739	0.000823584
contig-1048000018	0.00521061	0.00387529	-0.000927483	0.00616756	0.0038632	-0.00409612	0.00502509	-0.00225753	-0.00281638	0.00439923	-0.00664429	3.91453e-05				contig-2071000023	-0.0178556	-0.00295547	-0.00783747	0.0239598	2.67432e-05	0.00106444	-0.0130967	0.0117323	-0.0117303	0.00133916	0.0093946	0.00273013
contig-1048000020	7.16465e-05	0.00770649	0.00781643	0.00304516	-0.00111777	-0.000524235	-0.00126695	-0.00370851	0.00367919	0.00264028	0.000514178	-3.22154e-05				contig-2075000000	-0.0189351	0.0056365	-0.00735799	0.00414164	-0.00909683	0.000805239	0.00747384	0.0114933	-0.00572141	0.0157257	0.0126059	-0.000681182
contig-1048000021	0.00238055	0.00883772	0.00133155	-0.00245538	0.00366239	0.00282381	0.003748	0.00282322	-0.00269257	-0.0067235	0.00159278	-0.000140357				contig-2077000010	-0.0146011	-0.0136895	0.000535786	0.00664515	-0.00662665	-0.0186803	-0.000859759	-0.0209945	0.0320712	0.0156859	0.000284785	0.000614007
contig-1048000023	-0.00579827	0.00120943	0.00795601	0.000489342	-0.00134766	0.00314811	0.00178489	0.00250486	-0.00203855	0.00136842	-0.00914621	5.79712e-05				contig-2078000001	-0.0182339	0.00485579	-0.0143362	-0.000770657	-0.0156968	-0.000148133	0.00268806	-0.00047878	-0.00783942	0.00576217	0.0116688	-0.000859014
contig-1048000024	-0.00696313	-3.11798e-05	0.0047429	0.000639237	-0.00527278	0.00276017	0.000119331	0.000524767	-0.00274319	-0.00797159	0.00311189	0.000157815				contig-2079000011	-0.00363167	-0.0193029	0.0258477	0.0176682	-0.000877582	0.00989019	0.0115447	0.0178861	0.00378065	-0.0029049	-0.0155463	0.00125658
contig-10481000005	-0.00603866	-0.00371487	4.52603e-05	-0.0015711	-0.00479459	-0.00716978	-0.00152155	0.00642988	-0.00516457	0.000225766	0.000845087	8.27697e-05				contig-2079000019	-0.0189011	0.00570119	-0.00550168	-0.00902478	0.00181353	0.00398912	-0.00420286	0.0069361	-0.0135273	0.0107415	-0.0210114	0.00366247
contig-10481000011	0.00483186	0.00622175	-0.00409997	-0.00279576	0.00357131	0.00341986	-0.00285616	0.00405343	0.00145531	0.0040379	0.00687486	-7.53626e-05				contig-208000002	-0.0127306	0.00497128	-0.0169138	-0.00453718	0.0111904	-0.0311108	-0.0274482	0.0262342	0.00469114	-0.00271612	-0.0111718	-0.000455442
contig-10481000023	-0.000476681	-0.00251354	0.0024184	0.00228283	0.00654141	0.00498131	-0.00536852	0.00215581	0.00537417	-0.013776	0.00193569	6.80796e-06				contig-208000007	-0.0185988	-0.00422622	0.00787719	0.0108018	0.00494133	0.00329658	0.0165998	0.00432021	-0.0112086	-0.00763555	0.0181144	-0.000310849
contig-10482000005	-0.00686727	0.00300793	-0.00545753	-0.00479221	-0.00325921	0.00172852	1.93157e-05	0.00016771	-0.00263421	-0.00218149	-0.00154297	-0.000109703				contig-208000013	-0.0164773	0.0079207	-0.00810345	0.00760509	-0.0102222	0.0132953	0.0172008	-0.00660649	0.0252686	-0.0205907	-0.00894247	-0.00382017
contig-10482000011	-0.007514	-0.00270277	0.00108438	0.00338191	-0.000678273	-0.00287348	-0.00527746	0.000345675	-0.00353129	-0.00510346	0.00386891	-0.000112825				contig-208000020	-0.0170936	-0.0068957	-0.00216052	-0.0176938	-0.0107383	0.00724863	0.0233902	0.0105809	0.0140204	-0.00787383	0.0159873	0.00143194
contig-10482000023	-0.00141633	0.00419658	-0.00175574	-0.00981321	-0.0014744	0.00627476	0.00418452	-0.000683	0.000930745	0.00438489	0.000822723	3.108e-05				contig-208000021	-0.0170806	0.0121065	-0.00693746	0.00609431	-0.0163776	-0.00654058	-0.00176728	-0.0148875	-0.015706	-0.00043047	0.00673327	-0.00157317
contig-10483000005	-0.00294521	0.00119963	-0.00825335	0.00708655	-0.000744268	-0.00242434	0.000807425	-0.00496034	-0.00307614	-0.00449347	-0.00223266	-8.8222e-05				contig-208000023	-0.0182457	0.00911794	0.00138565	0.0149782	0.00743107	-0.00948338	-0.00536608	-0.0110776	-0.0020946	-0.0092479	0.015343	-0.00351003
contig-10483000011	-0.00752017	-0.00296484	-0.00353182	0.0020971	-0.00437071	-0.00258372	-0.00404162	0.00349231	0.00192794	2.80397e-05	-0.001262	6.94695e-05				contig-2082000015	-0.00840627	-0.023567	-0.00745144	-0.00224159	-0.0220239	-0.00240492	-0.00995291	0.021668	0.0174859	-0.00431796	-0.00745405	0.00079354
contig-10484000005	-0.00150506	0.00221872	-0.00160481	0.0102133	-0.0066817	-0.00458908	-0.000996935	-0.000383517	-0.00476059	-0.0002497	6.702e-06	-0.000114513				contig-2084000021	-0.0174428	0.00785251	0.0112422	0.0128116	-0.00933647	-0.00430535	0.0155703	-0.0161809	0.00239372	0.0103948	-0.0050894	-1.53345e-05
contig-10484000011	0.000727361	0.00388651	-0.00134779	0.00851969	0.00437951	-0.00253833	-0.0008599	-0.000560746	-0.00536842	0.00662182	-0.00994354	1.40456e-05				contig-2087000006	-0.0060486	-0.0203113	0.00888159	-0.023524	0.0216891	-0.0174723	-0.0258903	-0.00227801	0.00346513	-0.0189856	-0.0119378	0.000953923
contig-10485000005	-0.00324935	0.00459202	0.00947418	0.00101675	0.00278926	0.00242492	-0.00561212	-0.000306671	-0.000692626	0.00159887	0.000497511	1.30656e-05				contig-2087000018	-0.00139716	0.00787574	0.0318677	0.0139744	-0.00985895	0.00446352	-0.0233859	-0.0136258	-0.0131898	-0.0278955	0.0169852	-0.00153458
contig-10485000011	-0.0078502	-0.00316627	-0.00404794	-0.00054037	-0.00132398	-0.00462046	-0.0021777	-0.000557747	-0.00318577	0.000298146	-0.00186411	9.54542e-06				contig-2089000010	-0.0127458	-0.0157236	0.0179163	0.00446048	0.00468019	-0.00782942	-0.000611361	0.0126101	-0.0156596	-0.0257733	0.0136196	0.00202928
contig-10486000005	-0.0068388	0.00234284	-0.00499933	0.00337768	-0.00424774	-0.0052217	-0.00252757	-0.000591777	-0.0005381	0.00114864	0.00374701	0.000121431				contig-2089000012	-0.0196784	-0.00238018	-0.00839573	-0.00638146	-0.00531293	-0.00865253	0.0069895	-0.00336903	-0.00745751	-0.00241686	0.00170944	-0.00181631
contig-10486000011	-0.00743873	-0.00516659	-0.00160893	0.00374272	-0.00152492	-0.00181524	0.0010474	0.00241882	-0.0033188	-0.000778571	-0.00129373	4.294e-05				contig-209000005	-0.0166214	0.0136137	-0.0101774	0.000378314	-0.0124673	-0.00494055	-0.00265427	-0.00954495	-0.0149116	-0.00522962	0.0136475	-0.00358867
contig-10487000005	-0.00584419	0.00243071	0.00547142	-0.00220681	-0.00253015	-0.00442479	-0.00543948	-0.00310991	-0.00177507	0.00184241	-0.00880675	0.000161715				contig-209000011	-0.0168549	-0.012372	-0.00945942	0.000258011	-0.0126268	-0.00698992	0.00469224	0.0239741	0.00129545	-0.000706926	0.00414393	0.00265085
contig-10487000011	-0.00235682	0.00471336	0.00949424	0.00169041	-0.00111841	-0.0022079	0.00043727	-0.006589	-0.000738492	0.0040702	0.000718728	9.55779e-05				contig-209000013	-0.0191358	0.00568603	0.0102259	0.00946529	0.00232853	-0.00643828	0.00444621	-0.00990668	0.00208597	-0.00179394	0.000946929	-0.0010195
contig-10488000000	5.06734e-05	0.00959044	-0.0016876	-0.00534655	0.00301574	-0.000905735	-0.00141191	-0.000583635	-0.000674164	-0.00436939	-0.000519141	2.45891e-05				contig-209000015	-0.0186052	0.00818438	-0.00152461	0.0113524	-0.00130883	-0.00559227	0.007609	-0.0183465	-0.0118302	0.00893616	0.00097668	-0.00154896
contig-10488000011	-0.00224217	0.00919684	-0.0051408	0.00248416	-0.0018929	0.00193297	-0.000925105	-0.00288647	-0.00169717	-0.00251015	0.00150575	-7.22458e-05				contig-209000016	-0.0189194	-0.000969212	-0.00264795	-0.00489832	-0.0134319	-0.021186	0.00861845	0.00534187	0.00809684	-0.00462925	0.0112199	-0.00428503
contig-10489000000	-0.0035364	0.00462431	0.00285777	-0.00222981	-0.00887264	0.00387703	-0.000446516	-0.006512	0.00680403	0.00249688	-0.000435945	8.54183e-05				contig-2091000017	-0.0186762	0.00698263	-0.0011135	0.0137815	0.00493409	-0.0192209	0.000890585	0.00297018	-0.00832838	0.000842806	0.0092032	-0.00189225
contig-10489000008	-0.00175713	0.000736548	-0.00217194	-0.00547176	-0.00384345	0.0108805	0.00609328	-0.00117702	-0.0076407	0.00121978	-0.00160566	-8.9466e-06				contig-2092000000	-0.0178613	0.0037303	-0.0147064	0.00928616	-0.0125873	-0.0116352	-0.00696521	0.000824117	-0.00623876	0.0135799	-0.000784424	-0.00044973
contig-1049000001	-0.00637347	-0.00218102	0.00124407	0.00551995	-0.00121845	-0.00453121	0.000377342	0.00134708	-0.00712157	0.000314013	0.00804438	6.23e-05				contig-2093000015	-0.0147534	0.0146646	-0.00356343	0.0075075	-0.00636096	0.019144	0.00455766	-0.0200002	0.0143381	-0.0272745	-0.00459339	0.00432195
contig-10490000012	-0.00391056	0.00696348	-0.000538681	-0.0067606	0.0054875	-0.00241977	0.0026219	0.000508216	0.000644553	-0.00273382	0.000640632	-0.000186757				contig-2093000016	-0.0185442	0.00606329	-0.0118983	-0.00207377	0.000855179	0.00618709	-0.0161061	0.000912244	-0.000787605	0.00707386	-0.0135947	0.00124698
contig-1049000004	-0.00250705	0.0053041	-0.00328997	0.00750929	0.00322409	0.00196875	-0.00252603	-0.00743405	-0.00454684	-0.00246716	0.00186864	8.67548e-05				contig-2093000023	-0.0153495	-0.00237416	-0.0109897	-0.0119829	0.0232501	-0.0267302	-0.0197995	-0.00389768	0.0154275	0.00225671	0.0112243	0.00191895
contig-1049000005	-0.00787136	0.00271056	0.0019581	0.00430588	0.00463616	0.00163087	0.000466313	-0.00215505	-0.00149969	0.00126926	0.00117352	0.000116874				contig-2094000000	0.0165298	-0.00688219	-0.0116364	0.0250608	0.00203694	0.0153158	-0.00261856	0.00515309	0.00875981	-0.0142819	-0.00403736	-0.000416827
contig-1049000013	-0.00337815	-0.00282319	-0.00651837	0.00642523	0.00285171	0.000125505	-0.00355953	-0.00474081	-0.00416172	-0.00116521	-0.00858687	0.000108987				contig-2094000005	-0.018369	-0.00170652	-0.00636347	0.0250345	0.00534369	-0.0087989	-0.00703738	-0.00436311	-0.00233036	0.00634349	-0.00252438	-0.00166078
contig-1049000015	-0.000520598	0.00868321	0.00517024	-0.000262703	-7.74335e-05	-0.00620005	0.00191829	-0.00513956	0.000681381	0.002231	-0.000109189	-3.58596e-05				contig-2095000016	-0.0167532	0.00840536	-0.0187249	0.00408537	0.0125654	0.00412392	-0.00651043	0.00256292	0.00261388	0.00966295	-0.00505157	-0.00103019
contig-1049000016	-0.00435332	0.00781468	0.002131	-0.00318666	-0.00492721	0.000962995	0.00470206	0.00325607	0.00165179	-0.00202855	-0.00199626	4.24362e-05				contig-2097000008	-0.0190151	0.00526376	-0.00270958	-0.0048181	-0.0214125	0.00521202	-0.00164456	0.00229398	0.0109299	-0.00575259	0.00256897	-0.00120183
contig-1049000018	0.00435911	0.00781618	-0.00249969	0.00594164	-0.0025041	-0.000157478	0.0030259	0.000362015	-0.000572885	-0.000215428	0.00206481	-4.90143e-05				contig-2100000011	-0.0174855	0.00931963	-0.0062789	0.0214013	0.00158721	-0.00509633	0.0053363	-0.0123888	-0.0134497	0.00756836	-0.00381659	0.000869481
contig-1049000019	-0.00399062	0.00477342	0.00232584	-0.00662722	0.000972039	0.00711281	0.00382012	8.38119e-05	-0.00657743	0.00130782	-0.00205291	-1.49789e-05				contig-210000005	0.011215	-0.0183497	-0.0112744	-0.00857718	-0.0276132	-0.00248807	0.00171836	0.0167999	0.0206491	0.0120805	0.000828005	-0.00333367
contig-10496000023	-0.00795634	0.00436959	-0.0031795	0.00293348	-0.0011963	-0.000650479	0.000151137	0.00139109	-0.000848937	0.0025094	-0.000635384	-1.59936e-05				contig-210000020	-0.00566763	-0.0273687	-0.000975607	0.0164858	-0.000911295	-0.00810876	-0.00319315	0.00590151	0.0106142	-0.018865	-0.00785538	0.00158425
contig-10497000023	-0.00835766	0.00103859	0.00239757	0.00441174	0.002372	-0.00110049	0.0024786	-0.00106302	0.000825159	0.00165203	0.00169397	5.50089e-05				contig-21000012	-0.0185443	0.00336233	0.0103742	0.00900862	-0.00127442	-0.0118639	0.00461846	0.00443091	0.0153754	0.00200709	-0.0196976	0.00328699
contig-10498000023	0.00706159	0.00452508	-0.00346183	0.000758168	-0.00050722	0.00221137	0.00122454	0.000353499	0.001624	0.00616045	0.00724727	-0.000161808				contig-2101000011	0.0154996	-0.018585	-0.0030195	0.0145474	0.00658739	0.00534263	0.00395392	0.00412404	0.00191322	0.00575429	0.00252257	0.00368926
contig-10499000023	-0.00879874	-0.00084714	-0.00353139	6.795e-05	0.00156145	0.000165765	-0.00153622	0.00246591	-3.99275e-05	0.00215221	0.00208949	0.000104999				contig-2104000017	-0.0188872	0.00348284	0.00246833	0.00791329	-0.0149801	-0.0169768	-0.00739857	-0.000354371	-0.00786438	-0.0142084	-0.000757679	-0.000171557
contig-10500000023	-0.004324	-0.000223432	-0.00707899	0.00742035	-0.00347812	0.000900941	-6.67746e-05	0.00219132	-0.00420056	-0.00464276	-7.04736e-05	-0.000123833				contig-2105000002	-0.00474647	-0.0227823	0.0163701	-0.0162656	0.0116465	0.00535896	0.0195953	-0.0156231	-0.00360295	-0.0191243	0.012519	0.00250875
contig-1050000003	0.00177846	0.00781651	0.00252233	0.00263451	-0.00690477	0.00417036	0.00283807	-0.00654428	-0.000379835	-0.000138017	-0.00223021	0.000133656				contig-2105000017	-0.0189823	0.00148744	-0.00818135	0.00241013	-0.000305585	0.0108539	0.0177506	-0.00373179	-0.0158593	0.00784457	-0.00190191	0.000575231
contig-1050000004	-0.000551212	0.00613318	0.00120653	-0.00171679	0.0048972	-0.00779344	0.00429969	-0.00627976	-0.00152541	-0.00711102	0.00641846	-8.96877e-05				contig-2105000021	0.0150003	0.00662899	-0.0202322	0.0159484	0.000208313	0.00552564	0.00345392	-0.00726847	0.0231302	-0.0174198	-0.0018891	-0.000297038
contig-105000001	-0.00643024	0.0045499	-0.00456948	-0.00330297	-0.00450211	-0.00122875	-0.00334854	0.00407524	0.000149488	-0.00212025	-0.00172662	0.000368241				contig-211000007	-0.0170852	0.00989913	-0.000773721	0.0239936	-0.00205015	-0.0113233	-0.00425615	-0.00783848	-0.00861618	-0.0166338	-0.00471934	7.21303e-05
contig-1050000013	0.00202537	0.00531894	0.00218341	-0.00439399	-0.00205383	0.00649708	-0.0103251	0.0051895	-0.000645547	0.00101263	-0.000567514	-1.55234e-05				contig-2112000002	0.00113523	-0.023883	0.00285188	0.0159598	-0.0148144	-0.00276928	0.00639738	-0.0327575	0.0288478	-0.0152933	-0.0068	0.00111653
contig-1050000014	-0.00621049	-0.000359157	-0.00600921	0.00414849	0.00299281	0.00128623	-0.00208046	-0.000221022	0.000213163	0.00884958	0.0021334	-4.7433e-05				contig-2113000013	-0.0173509	-0.00734449	-0.0152827	-0.00293689	-0.0165222	0.00957955	0.0036609	-0.00704897	0.00368653	0.0118471	-0.00363271	0.00169688
contig-1050000016	-0.00054962	0.00459745	-0.000918272	-0.00522964	0.000275038	-0.00653768	0.00499337	0.00936471	0.00687355	-0.0040906	-0.00280217	-3.92491e-05				contig-2117000020	0.0138262	-0.0155758	-0.00389247	0.0209453	0.0206359	0.0201367	-0.0080477	-0.00233615	0.00132034	-0.014207	-0.000541637	0.00613823
contig-1050000018	0.0010095	0.00704186	0.00409889	0.00551431	-0.00633982	-0.00497675	0.00358607	0.000662512	-0.00350023	0.00073782	-0.00071265	0.000112826				contig-2118000011	-0.0192446	-0.000813654	0.00438837	-0.00201183	-0.0183385	-0.0106386	-0.00421463	-0.00962368	-0.0111758	0.00208586	0.00547836	0.000228668
contig-1050000019	-0.00259237	0.00380621	-0.00701321	-0.00317676	-0.00263966	-0.00627872	0.00834744	0.000578027	0.00444738	-0.000683977	0.00228713	-3.04811e-05				contig-212000002	0.0145535	-0.0103652	-0.0149498	0.0157492	-0.0227231	0.00532285	0.0124332	0.0215498	0.00348675	-0.00213416	-0.0080062	0.00216852
contig-1050000020	-0.00448908	-0.000123274	0.00620824	0.000154374	0.00258463	0.00521168	0.00276913	-0.00115718	0.00531815	0.0102565	0.00648053	-0.000300746				contig-212000006	0.00355029	-0.0256774	-0.00903774	0.0139268	-0.021168	0.00303285	-0.00141916	0.02441	-0.0119838	0.00125195	-0.00364604	-0.00109789
contig-1050000021	-0.00291603	0.00375713	0.00987856	0.000236729	6.86487e-05	0.00455959	-0.00428542	-0.00182447	0.00407203	0.000711141	-0.00224146	3.49854e-05				contig-2122000014	-0.0176568	0.00935341	0.00524114	0.00494824	-0.0129134	-0.0182808	0.0100855	0.00485194	-0.0188327	-0.00110404	0.00121985	-0.00177667
contig-105000003	-0.00200114	0.00148962	-0.000970507	1.41869e-06	0.0111493	0.00279794	-0.00664282	0.00720052	0.00156433	-0.00707776	0.00286255	-0.000158954				contig-2125000019	0.00699819	-0.0235863	-0.00387977	0.0263826	0.00852115	-0.00128316	-0.000828771	0.00596303	-0.0186913	0.0151576	0.0205669	-0.00271551
contig-105000004	-0.000248575	0.00360783	-0.010718	0.00470699	-0.000224031	-0.00229883	-0.000980869	-0.00219855	-0.00282438	0.00115497	-0.000666572	-0.000173152				contig-213000000	-0.00899804	-0.0252938	0.00456534	0.0126514	0.00829287	0.00627468	-0.00630626	-0.00688315	-0.0129053	-0.0145192	-0.0124134	0.00575741
contig-105000005	-0.00678092	0.00524942	0.00474801	-0.00415712	0.00103997	0.00225685	-0.000937111	-0.000160175	-0.000607894	-0.00105866	0.000726912	0.000144774				contig-2131000018	-0.0171543	-0.00320113	-0.0127639	-0.000393254	0.00209584	-0.00880762	-0.0114845	-0.0176147	0.0225229	-0.020812	-0.00857166	-0.000608684
contig-105000006	-0.00730898	-0.00351218	-0.00325201	0.00529177	0.000305455	-7.73861e-06	-0.00195777	-0.00176419	-0.00198535	-0.00302286	0.00377551	6.34637e-05				contig-2132000005	0.00690792	-0.0238152	0.0089234	0.0103061	-0.0133096	-0.00927729	0.0182456	-0.0102581	-0.0144404	0.000410598	-0.029336	-0.00184744
contig-105000007	0.000260543	0.007101	-0.000489213	0.00741566	-0.00649757	-0.00162331	-0.000299289	0.000641804	-6.11138e-05	-0.00664897	-0.00127522	-0.000102835				contig-2135000014	-0.01414	0.0123836	-0.0156591	-0.00256102	-0.00199143	0.0249057	-0.000752092	0.012722	0.00681477	-0.0251424	-0.0115979	-9.92426e-05
contig-105000009	-0.00396402	0.00201377	-0.00129001	-0.00881443	-0.00638931	0.00637016	0.00146227	-7.6908e-06	-0.00255118	0.000411911	-0.0010589	5.22309e-05				contig-2140000008	-0.0120128	-0.0205623	-0.00169451	0.0155853	0.0247886	0.00587393	-0.00365734	-0.00737158	-0.00568534	-0.014193	-0.0030679	-0.00460552
contig-105000010	-0.00776834	0.00288416	0.0041289	0.00262055	-0.00183128	-0.000960087	-0.0012749	0.00466974	0.00286068	0.00190749	-5.34172e-05	9.42618e-05				contig-2140000020	-0.0158684	0.0140938	0.00666713	0.0144878	-0.00776324	0.000245129	-0.0102961	-0.0195659	-0.00861901	0.0128512	-0.0139639	-0.00207174
contig-105000011	-0.00511359	0.00183455	-0.00384717	-7.01458e-05	-0.00754084	0.000930787	-0.00478995	-0.00241659	0.00411115	-0.00583367	-0.00982612	-0.000226872				contig-2140000021	0.0127303	0.00424066	-0.0228537	0.0169788	-0.0201287	0.00237801	0.00928116	-0.00399887	0.0241634	-0.0180746	-0.00962222	-0.000703136
contig-105000012	-0.00295833	0.00600415	0.000183001	-0.00944891	0.00367728	-0.000258951	0.00182942	0.00275119	0.000610157	-0.00149823	-0.00120072	5.71701e-05				contig-214000017	0.00178816	-0.0184937	0.0131829	-0.00963235	-0.00429041	0.0203538	0.00237824	-0.050145	-0.0145914	-0.0127735	-0.0222707	0.000523681
contig-105000013	-0.00833141	0.00176099	-0.00162047	-0.00536239	4.13745e-05	6.98231e-05	0.00092161	0.000931586	-0.00125902	-0.00104936	0.00135827	-1.74613e-06				contig-214000021	-0.0190585	0.00939876	-0.00450335	0.00502349	-0.00599555	-0.00868314	-0.00698621	-0.00112853	-0.0020642	-0.00745813	0.00725832	-0.000687475
contig-105000014	-0.00757807	0.00448563	0.000836886	0.00430061	0.000387048	0.00342838	-0.00308371	-0.0017623	0.000355091	-0.000246414	0.00174461	0.000113114				contig-214000024	-0.00017312	-0.0222944	-0.0150467	0.0264564	0.012494	0.00321515	-0.00875665	-0.00540195	-0.0195604	-0.0256927	-0.00707934	0.000659588
contig-105000015	-0.00346006	0.00228062	-0.00183493	0.00864452	-0.000868803	0.00551283	-0.00576249	-0.00262248	0.00549769	-0.0037773	-0.00326926	-0.00024565				contig-2142000008	-0.0024394	0.0113106	0.0327286	0.0123017	-0.00606187	-0.000209057	0.00220901	0.0203022	0.0271073	-0.00853168	-0.00651562	0.000388353
contig-105000016	0.000911134	0.00641541	-0.00501291	0.00847079	-0.00445105	0.0016167	0.000313748	-0.0007734	0.000478264	0.000859222	0.000951064	1.16183e-05				contig-2143000000	0.00294916	-0.0230057	0.000628386	-0.00250795	-0.0297971	-0.01799	0.00132333	-3.58607e-05	-0.0383528	0.00317354	0.00230984	-0.00263133
contig-105000017	-0.00826755	-0.00258578	-0.000978369	0.000766702	-0.00330054	-0.0032007	-0.00321157	0.000507992	-0.00270902	-0.00170577	0.0047954	-8.09179e-05				contig-2144000008	-0.00793563	-0.0172535	-0.0131266	-0.0338531	-0.00243976	-0.0133419	0.00383227	-0.0193866	0.0207725	-0.0148529	-0.00222993	-0.000399976
contig-105000018	-0.00721237	0.000374818	0.00053954	-0.00218376	0.00188322	-0.003903	-0.00273738	-0.00239565	-0.00351609	-0.0070696	0.00894763	7.97986e-05				contig-2146000005	0.0152366	0.00688628	-0.0188783	0.0104045	-0.00139242	0.00671586	-0.00219525	-0.015237	0.030175	-0.0050739	0.00529867	0.00128802
contig-105000019	0.0016012	0.00809562	-0.00551927	0.0047774	-0.00230363	0.00339903	-0.00158937	-0.000401982	-0.00450104	0.00106574	-0.00252277	-7.81229e-05				contig-2146000009	0.0145055	0.00637989	-0.0195449	0.0205535	-0.0141123	0.00258824	0.0087107	0.00185262	0.0174885	-0.0169222	-0.0100584	0.00199708
contig-105000020	-0.00453033	0.00546128	-0.00315931	-0.00815581	0.000180277	0.00122564	-0.00251799	0.00154891	-0.000342169	-0.00463677	-0.000318235	-3.93894e-05				contig-2147000000	0.0162863	0.00152013	-0.0195957	0.0210491	0.000122973	0.00858351	-0.0052143	0.00948022	-0.00707672	-0.00338914	0.00714349	-0.00358009
contig-105000021	0.00623913	0.00534755	-0.000198659	0.00609774	-0.00148122	-0.00279029	0.000484755	-0.00519444	-0.000480588	0.000349403	-0.00150748	-9.70296e-05				contig-2147000014	-0.0189126	9.04663e-06	-0.00618428	0.0075336	-0.00720459	-0.0035815	0.0144379	-0.0165227	-0.00678314	-0.00843868	0.0178589	-3.92623e-06
contig-105000022	-0.00788243	-0.000676504	-0.00323608	0.00101046	-0.00367614	-0.000128314	0.00226991	0.00371162	0.00120835	-0.00427217	-0.00685509	0.00029023				contig-2148000008	-0.0151022	0.0105124	-0.0114616	-0.0092024	-0.00277241	0.0201411	0.0187867	-0.00666471	-0.0254396	-0.0100339	0.0147856	-0.00079764
contig-105000023	-0.00655432	-0.00240216	-0.00444854	0.00600505	0.00145928	0.00176587	-0.00114462	-0.00542016	-0.000174548	-0.00209737	0.00351063	7.85446e-06				contig-2148000011	-0.012513	0.00660623	-0.01852	-0.0263603	0.00137311	-0.0148327	-0.00944431	0.0254529	-0.0143427	-0.0207397	0.002012	-0.0024649
contig-105000024	-0.000481407	0.00555046	-0.00530751	-0.00300069	0.00458045	-0.0095507	0.00400925	0.00392911	0.000953503	0.00258713	0.00249729	-0.000155637				contig-2149000010	-0.0173874	0.00359991	-0.0124541	0.0164193	-9.36308e-05	-0.011564	-0.0035985	0.0179268	-0.0185754	0.00735536	-0.00359778	0.00372655
contig-10501000000	-0.00612046	0.000483592	-0.00246866	-0.00839942	-0.0029165	0.00305224	-0.000844062	0.0024207	-0.00117145	-0.0037842	-0.00174983	-0.000137162				contig-2149000017	-0.0160362	0.0049065	-0.00459826	0.010315	0.0162838	-0.0178938	-0.0220471	0.023677	0.0201974	-0.00115116	0.0151973	-0.00122513
contig-10501000023	-0.00858554	-0.00101746	-0.00153053	0.00192259	-0.00345251	0.000608157	-0.00190337	0.00146435	0.0029836	0.00382505	0.00256232	-3.41681e-05				contig-215000008	-0.00631719	-0.0226834	0.00806842	-0.0127775	-0.00356291	-0.0263904	-0.00366358	-0.0258373	-0.00447867	-0.00155184	-0.02814	-0.000307974
contig-10502000023	-0.00301701	-0.000133461	-0.000871216	0.00956227	-0.00739829	-0.000839106	6.17155e-05	0.00538142	-0.000754811	-0.00483016	-0.00128943	0.000172542				contig-2151000001	-0.0171883	0.0129005	0.00164363	-0.00598022	-0.0111411	-0.00520205	-0.000218685	-0.00916209	-0.0108361	-0.0239588	0.00443096	-0.00100515
contig-10503000023	-0.00788722	-2.52683e-05	-0.00256752	0.00284438	-0.00361061	-0.00202649	0.00101217	-0.000878286	-0.00733426	-0.00202759	0.000166242	1.75855e-06				contig-2152000019	-0.0154685	0.01164	-0.006152	-0.0029595	0.00947761	0.0333652	0.00548389	-0.0087498	0.00519615	-0.0031464	-0.0215224	-0.00457926
contig-10504000023	-0.00210862	0.00346702	0.00436814	0.00152497	0.0088745	0.00635188	-0.00658054	0.00689077	0.00109352	-0.000282681	6.68719e-05	-7.9e-05				contig-2156000014	0.00574534	-0.0255827	-0.00216319	-0.00327345	0.018536	0.0248164	-0.00513211	-0.00710099	-0.0117943	0.0102412	0.0149201	0.00269167
contig-10508000008	-0.003204	0.000493578	-0.00359573	-0.00379833	-0.00311765	0.0114751	0.00417635	-0.0020286	-0.00667695	0.00363543	-0.000944879	5.34129e-05				contig-2158000022	-0.00139438	-0.0248899	0.0113602	0.00959283	0.00510293	0.0207108	-0.0143816	-0.0222451	-0.0172961	-0.00604557	0.0173917	0.000861109
contig-1051000002	0.00468813	0.00439607	0.00367038	0.00526148	-0.00183773	-0.000398666	0.00140287	-0.00551505	0.000539019	0.00840648	0.00702799	-5.17123e-05				contig-216000016	-0.0182592	0.0069746	0.00675031	0.0165235	0.00473147	-0.000167092	-0.00200422	-0.0141362	-0.00781213	-0.0137608	0.0125735	0.00145617
contig-1051000003	5.28616e-05	0.0069579	-0.00539193	-0.00777047	-0.00172018	-0.000783384	0.000876155	0.00389824	-0.00178898	0.00193502	-0.00215117	0.000212015				contig-2161000011	0.00220402	-0.0224212	-0.0194579	0.0134967	0.00149109	-0.0175411	-0.010478	0.0140135	-0.0220402	0.0158619	0.00580161	0.00293754
contig-1051000006	-0.00672653	-0.00346209	-0.0033352	0.00573914	0.00177466	0.00103858	0.00203271	-0.00553817	0.00177744	-0.00165494	0.00152591	4.00724e-05				contig-2161000014	-0.00267263	-0.027185	0.00065955	-0.0107923	0.0151733	0.00833895	0.0107315	-0.0275253	-0.00169189	-0.000608164	0.00990571	0.000855805
contig-1051000009	-0.00168663	0.00410871	-0.00152418	0.00304646	-0.0104446	-0.00220184	-0.00659901	0.00310527	0.00377899	0.00746393	-0.000193651	0.000184095				contig-2166000002	-0.0186137	0.00871848	-0.0108348	0.00164778	-0.00517769	0.00848632	-0.00113036	-0.00303322	0.00160846	0.000455455	0.0143453	-0.000802308
contig-1051000013	-0.00782945	0.00318454	0.0031147	0.00368105	-0.00311196	-0.00124001	-0.000553971	-0.00162143	-0.000479337	0.00160059	0.0048549	-1.45726e-05				contig-217000000	-0.0171293	0.000331559	-0.0141077	0.0251048	0.00665895	-0.00778053	-0.00214402	-0.00210508	0.0113423	0.00293428	-0.00835558	-0.00182836
contig-1051000015	7.69969e-05	0.00475354	0.00732898	0.00572612	-0.0051398	-0.00458812	0.00383275	-0.000777602	-0.0042342	0.00342032	0.00114585	7.58669e-05				contig-217000005	0.0043547	-0.0267778	0.00334404	0.011024	0.0220524	0.0110348	-0.00111159	-0.00877423	-0.00989771	-0.0160034	-0.00722392	0.00207892
contig-1051000017	0.000422474	0.00729541	-0.00376362	0.00676292	0.00552967	0.000198426	-0.0022207	-0.00283364	-0.00115647	-0.00326035	-0.00489356	8.74076e-05				contig-217000015	-0.0173347	-0.00535334	0.0014509	-0.00794771	-0.00970027	-0.0106539	0.00296972	0.0383376	-0.00685643	-0.00707835	0.00335052	0.00322209
contig-1051000018	-0.00617967	0.00457108	0.00549122	-9.67735e-06	0.00569804	-0.00028711	-0.000437828	0.00531812	-0.00104972	-0.00180216	-0.00176068	-0.000210777				contig-217000019	-0.0106981	-0.0233592	0.00702756	0.00989174	-0.00882125	0.000566689	-0.0120225	-0.00022406	-0.0225422	-0.00563955	0.00471937	-0.0020246
contig-1051000020	0.00164619	0.00816875	-0.00262079	-0.00170639	0.00032434	-0.0085439	0.001263	-0.00325631	0.000654099	-0.00554668	0.0031552	3.97914e-05				contig-2172000018	-0.0184101	0.00383715	-0.000456193	-0.00925937	0.0144548	-0.0124268	0.0179115	0.017159	0.00702757	-0.0060414	0.00571801	-0.00161354
contig-1051000021	-0.00595698	0.00155442	0.00761164	0.00256523	0.000480665	-0.000747245	-0.0030417	-0.000348579	-0.00443488	0.00634694	-0.00276494	7.27131e-05				contig-2172000024	-0.00562926	-0.0183197	0.0100443	-0.0141301	-0.027555	-0.0219172	-0.0113756	-0.0239496	0.0249038	0.0052872	-0.0239607	-0.000633999
contig-10511000008	-0.00841337	-0.00240888	-0.00282935	0.00337422	0.00169236	0.000468775	-0.0021552	0.000748944	-0.0021473	0.00165925	-0.000839906	2.94223e-05				contig-2174000015	0.00241694	-0.0230031	0.0205019	0.00105185	0.0112203	0.00709747	0.0145755	0.0214434	0.00825047	0.0128248	-0.0166533	0.00218919
contig-10519000013	-0.00465981	-0.00337837	-0.00250544	0.0016923	0.000762803	0.00762064	0.00251192	-0.00211341	0.00895208	-0.00759003	0.00431689	-0.000100201				contig-2177000020	-0.0190263	0.00531651	0.00902024	-0.00976397	0.00362822	-0.0112402	0.00727815	-0.0011239	-0.0019348	-0.010853	0.00715612	0.00305554
contig-10520000013	-0.00402937	0.00470844	-0.00764097	0.00587389	0.00107164	0.00174961	-0.00185702	-0.00184784	-0.00416682	-0.000876925	-6.3195e-06	7.12088e-05				contig-2180000000	-0.0183687	0.000452661	0.00181186	-0.00607495	-0.0135209	0.00970207	0.0184672	-0.0252126	-0.00436774	0.00708086	0.00149561	0.00091251
contig-1052000003	-0.000594657	0.00836258	-0.00534846	0.00320027	-0.00075634	0.00053217	0.00214247	0.000955287	0.00198383	-0.00827574	0.00342537	-0.000118533				contig-218000001	-0.0164657	-0.00599081	-0.0096096	-0.0126538	-0.0249469	-0.0202258	-0.00695279	0.00579562	0.00690442	0.0130526	-0.00725376	0.00187443
contig-1052000005	0.0024027	0.00745179	0.000817359	-0.000211783	0.00335302	0.00698298	-0.00614692	-0.00361789	0.00150941	-0.00646817	-0.00309993	4.9088e-05				contig-218000007	-0.0165525	-0.00942548	0.00700431	0.00363467	-0.0140283	-0.00763094	-0.0169579	0.00691449	0.0217675	-0.0123002	0.0235558	-0.00476202
contig-1052000007	-0.00222245	0.00472243	0.00722853	-0.00675822	-0.000341373	0.00407645	-0.00254677	0.0044448	-0.000531008	-0.00407018	0.000928361	-1.93499e-05				contig-218000015	0.00208483	-0.0271975	0.0022127	0.016282	-0.00767553	0.0151114	-0.0123923	0.02102	-0.010622	-0.00604035	-0.00268745	0.00150332
contig-1052000012	-0.00221493	0.00580738	0.00336955	-0.0037764	0.00272142	-0.00984861	0.00643504	0.00083639	0.00135651	0.00245854	0.000730471	-8.72936e-05				contig-2181000003	-0.0168784	-0.00851123	-0.000314895	-0.0101839	0.00944748	-0.0264934	0.0140672	0.00584657	0.0172263	-0.0100845	-0.00864225	-0.000100733
contig-1052000013	-0.00748732	-0.00268091	0.00191852	0.00301714	-0.00533672	-0.00256148	-0.00112087	0.00562985	0.001567	-7.45753e-05	0.00176986	8.96938e-05				contig-2181000017	0.0156232	0.00745301	-0.0209972	0.00784438	-0.00529087	0.000344839	0.00244786	-0.0137703	0.0155338	0.0120513	0.0105284	0.000183871
contig-1052000015	0.00214192	0.00343565	0.00385808	0.00941943	0.00317277	0.0016777	-0.00425006	0.00091433	-0.000971541	-0.00490773	-0.00679392	-6.26177e-05				contig-2182000018	0.0151892	-0.00266413	-0.0143034	0.00266028	0.000420886	-0.0231752	0.0261697	-0.0300992	0.00172374	0.00577877	0.00383278	0.000193671
contig-1052000020	0.0012096	0.00629096	0.00654216	-0.00308164	-0.00286801	0.00759038	-0.00291831	-0.00330441	0.00165207	0.00465096	-0.000507346	-1.16265e-07				contig-2182000024	-0.0112345	-0.0131619	-0.00858529	-0.0101598	0.0269322	0.00932171	-0.00475765	0.00757263	0.00494181	-0.0307493	-0.0427749	0.00295613
contig-1052000021	-0.00729088	-0.00389488	-0.00389649	0.00524673	4.80222e-05	-0.00200038	0.000611851	0.000657184	-0.000473476	-0.00210016	0.00158084	8.5543e-06				contig-2185000017	-0.00636303	0.00282986	0.0325342	0.00838829	-0.0032766	-0.00515528	0.00021233	-0.0124875	0.0124208	0.0192333	-0.0401224	0.000276178
contig-1052000022	0.000777412	0.00122921	0.00334879	0.000377966	0.00740311	0.00616462	-0.00872773	0.00981204	-0.00136365	-0.00386278	-0.000576729	7.43128e-06				contig-2186000004	-0.0160938	-0.00145624	0.00202324	-0.00507534	0.0288983	-0.0263089	0.00492374	0.0169219	0.0155341	0.000539621	-0.0167176	0.00170546
contig-1052000023	-0.00286172	0.00949507	-0.00210585	-0.00485824	-0.00125561	-0.000100953	0.000267452	0.002317	0.000534595	-0.00174151	-0.00149	-0.000139635				contig-2187000018	-0.0177474	0.00651107	-0.00589809	0.00238469	-0.00408872	-0.00995594	0.00838564	-0.0080825	-0.0278315	-0.0148239	-0.0167116	0.00151504
contig-10521000013	-0.00664547	0.00415881	-0.0031169	-0.000601497	-6.84204e-05	-0.00479971	-0.00401769	-0.00691806	-0.00329885	-9.68281e-05	0.00190091	-2.64743e-05				contig-2188000006	-0.00880451	-0.0231699	-0.00205465	0.00286852	-0.00831408	0.0112194	-0.0178162	0.0308729	0.0117861	-0.00853262	0.0124976	0.00473159
contig-10522000013	-0.00900482	0.00047088	0.000885152	-0.00102793	-0.00111794	0.00073273	-0.00379935	0.00102284	-0.0023062	-0.00226782	0.000294926	0.000145141				contig-2190000011	-0.0140041	0.00718049	0.0199942	0.0217287	0.0134131	0.0170465	-0.00838602	0.00999862	0.0114787	0.00488815	-0.00799598	0.00128187
contig-10523000013	0.00084472	-0.00132056	-0.00203024	0.00851649	-0.00266194	-0.00605975	-0.00216108	-0.00449152	-0.00503211	-0.00520076	-0.0100806	0.000125042				contig-2190000015	-0.00834158	-0.0225722	-0.0082894	0.0152014	-0.0120513	-0.00517978	-0.0131848	0.00247357	0.0295357	-0.00996895	0.0151523	0.00184519
contig-10524000013	-0.00782138	0.000440799	0.00106245	0.0052406	-0.00103761	-0.0019691	0.00183146	0.00565196	0.0013321	-0.00128661	-0.00302382	-9.30689e-06				contig-219000018	-0.0162705	0.010726	0.000577573	0.00447651	-0.00582952	-0.00471401	-0.0120883	-0.0185822	0.00428944	-0.0358742	0.0150626	-0.00217806
contig-10525000013	-0.0069179	0.0019497	-0.00404879	-0.00617901	-0.00109003	0.00434685	0.00101279	0.000612345	-0.00210325	-0.00306311	0.000703904	2.73626e-05				contig-219000019	-0.0183154	0.00865583	-0.000665461	0.0210861	0.000782224	0.00307587	0.00649612	-0.00692789	-0.00825106	0.000245124	0.00917796	-0.00447711
contig-10526000012	-0.00200906	0.00603588	-0.00643239	0.00680618	-0.00555822	0.00109687	0.000138476	0.00182503	7.43667e-05	-0.00180388	-0.00116998	-0.000102452				contig-2198000004	0.000516721	-0.0247641	0.0015026	-0.0187362	-0.00105074	-0.0138833	0.0117792	-0.0373542	0.00836837	0.0137433	-0.00449178	-0.00130494
contig-10526000013	-0.000648419	0.00255143	-0.00843697	0.00866223	-0.00124324	-0.00133971	-0.000292905	0.00109099	-0.00346195	-0.00145477	-0.00287741	8.69508e-05				contig-220000009	-0.0116213	0.0012875	-0.0272052	0.000351232	-0.0162137	0.00300329	0.0287662	0.00891019	-0.0060181	-0.00352688	-0.0202799	0.00208846
contig-10527000012	-0.00814539	0.000626141	-0.00244866	0.00506688	0.000226239	-0.000576056	0.000166436	0.00468921	0.000640924	-0.000278439	-3.60365e-05	0.00036505				contig-220000011	-0.0198267	-0.00134268	0.00252267	0.0125038	-5.87793e-05	-0.00124598	0.00839744	0.0106316	-0.00793393	0.00344972	-0.00350509	0.00352354
contig-10527000013	-0.00541871	0.0051149	-0.00631791	0.00497998	0.00124633	-0.00221918	-0.000606912	0.000274458	-0.00438921	0.000584435	-0.000380577	-3.30605e-05				contig-220000015	-0.0159413	-0.0109117	0.0152099	0.0188267	0.0117389	-0.0105678	0.00605637	-0.00129333	-0.0054581	0.00461344	0.0024632	0.00227349
contig-10528000012	-0.00831727	0.000912086	-0.00221394	-0.00403964	-0.00145547	-0.00294574	-0.00138892	0.00237013	0.000977033	-0.0028014	0.00271855	-0.000159846				contig-22000004	-0.0183824	0.00348961	0.00107781	-0.00404287	0.00327207	0.00016993	0.0124305	0.0114348	-0.00977148	-0.0222065	0.0284658	0.00354567
contig-10529000012	-0.00809718	-0.000498855	2.74124e-05	-0.00378021	-0.00263379	0.00470639	0.00154453	0.00353914	0.00182865	-0.0011739	-0.00349561	-1.48744e-05				contig-22000005	-0.0184616	-0.00734011	0.00247832	0.0138916	-0.00822667	-0.0147471	0.00987048	-0.0124004	0.00816009	-0.00074322	0.00382618	0.00324729
contig-1053000000	-0.00100977	0.000731489	0.00576452	0.00463026	-0.00741785	-0.00364353	0.00324379	0.0016123	-0.0117135	-0.00144405	0.000560622	3.54173e-06				contig-22000006	-0.0197663	0.00241118	-0.00592434	0.00309314	0.00360305	0.0161113	0.00061531	0.00755508	0.00245445	0.00145046	0.000384729	0.00349161
contig-10530000012	-8.59381e-05	0.0039612	0.00637393	-0.0063865	0.00547159	0.000368595	0.0076854	-0.00219674	0.00227416	0.00460957	-0.0021215	-8.45305e-05				contig-22000010	-0.0147305	0.0139915	-0.0103855	-0.00265142	-0.014747	-0.0139905	0.00246799	0.00191457	-0.0295067	-0.0149108	0.00422495	-0.00387551
contig-1053000002	-0.00761055	0.00251363	0.00144057	-0.00341922	0.000383415	-0.000293237	-0.00754132	-8.91502e-05	0.00113206	0.00157755	-0.00435544	8.01238e-05				contig-22000021	-0.017683	-0.00631194	-0.00509263	0.015632	0.0100418	-0.00529937	0.00587392	0.0236199	0.00868108	0.0180328	-0.001096	-0.00229228
contig-1053000003	0.00295405	0.00867503	-0.00199796	0.00395465	-0.00213559	0.00257395	-0.0030245	-0.00074975	0.00106632	-0.00593416	-0.00477684	-0.000159502				contig-22000023	-0.0181941	0.00624053	0.00225373	-0.00131098	-0.00943631	0.0161384	0.0247268	0.00625851	0.00420865	-0.0114256	0.00154667	0.005656
contig-1053000005	0.00124015	0.00739913	0.00805492	0.00241897	0.00226076	0.00200566	-0.00308901	0.000860498	0.00447078	0.000395068	0.000952949	4.10959e-05				contig-2201000013	0.0114301	0.00501975	-0.0149044	0.0143443	-0.0104046	-0.0163382	0.0283478	0.0238302	-0.0400608	-0.000373965	-0.00389897	-0.00136833
contig-1053000006	0.00320088	0.00119495	0.00367224	-0.00330019	0.00878757	0.0069085	-0.00332351	0.00669112	-0.00192567	0.00345532	0.00598403	-9.68808e-05				contig-2201000022	-0.00655775	-0.0172862	-0.0238294	-0.00615328	0.00822153	0.00820996	0.0198724	0.0100449	-0.0128735	-0.0228604	-0.0239827	-0.00145928
contig-1053000008	0.00281208	0.0101928	-0.000470518	0.00183993	-0.00318083	-0.00246522	0.001102	0.000479751	0.0016116	-0.000819091	-0.000691124	-6.06339e-05				contig-2204000013	-0.00412993	-0.0239066	-0.00661327	-0.00497699	-0.00996284	-0.0135598	-0.00295602	-0.0157974	0.035866	-0.0194466	-0.0177843	-0.00158985
contig-1053000009	-0.00553385	0.00311532	0.00738582	-0.00386919	-0.000789964	0.00345204	-0.00555614	-0.0011139	-0.00197733	0.000232051	-0.00099207	0.00015462				contig-2205000015	-0.0172035	0.010481	-0.00576462	0.0209904	-0.00247726	0.00174272	0.000555029	-0.0103931	-0.00519284	-0.0026175	0.0225938	-0.00077159
contig-1053000011	-0.000651012	-0.00172146	0.00113527	-0.0058726	-0.00446486	0.0122579	0.00652164	-0.00108148	2.62135e-05	0.000195902	-0.002764	0.000114275				contig-2206000001	-0.0190031	0.00573261	0.000220903	0.0160273	0.000195355	0.00304252	-0.00880984	-0.0094871	-0.0154148	0.00117717	-0.00487341	-0.00189171
contig-1053000012	-0.00448875	-0.00353474	0.00344579	0.00321102	-0.00667776	-0.00322633	0.00721692	0.00698839	-0.00234459	-0.00207621	0.00104263	1.66426e-05				contig-2207000023	-0.01494	0.00410686	-0.014191	0.00639187	0.0137295	-0.0237231	-0.0300886	0.01784	0.00839875	-0.00355046	-0.000325663	0.000425535
contig-1053000013	-0.000873891	-0.000129666	-5.55328e-05	-0.00496836	-0.00484592	0.0107321	0.00572164	0.00230315	-0.00928137	-0.00063492	-0.00196715	6.74767e-05				contig-2208000020	0.00555973	-0.0258604	-0.00149984	-0.00483693	0.0240535	0.00345222	-0.0141198	-0.0235735	0.00170307	-0.0046334	0.0043211	1.2209e-05
contig-1053000015	-0.00418159	0.00307433	-0.00785008	0.00616216	0.00456265	-0.000284957	-0.0017682	-0.000776412	-0.00173381	0.00313626	0.00195596	3.04754e-08				contig-2209000010	-0.0132257	-0.00541211	-0.0192045	-0.0143632	0.00048331	0.0131415	-0.0311989	0.0248818	0.00745637	-0.0111444	-0.00493535	0.00140099
contig-1053000016	0.00129569	0.00789941	0.00320323	0.00437366	-0.00555838	0.00318572	0.00246391	-0.00601825	-0.00332607	0.00124222	-0.00131241	9.27255e-05				contig-2209000011	-0.00895495	-0.0237803	0.000570536	-0.0150591	-0.0189072	0.012173	-0.0118397	0.00981986	0.0128866	0.00312871	0.0133727	0.00109777
contig-1053000017	-0.00432829	0.00436401	0.00647143	-0.00237337	-0.00472713	-0.00714235	-0.00420198	0.00163621	0.000550786	0.00243488	0.0018167	4.66268e-05				contig-2209000017	-0.0168941	0.00566571	-0.00236645	-0.0226912	0.00252476	0.00362746	0.015145	0.00264758	0.0286008	-0.00816597	-0.0129989	0.00254029
contig-1053000018	-0.00134506	-0.00393796	0.000448262	0.00154043	-0.000454605	0.00172654	0.00317411	-0.00360156	0.0114271	-0.012842	0.00497366	-5.33998e-05				contig-221000002	0.00410154	-0.0247641	0.00666263	0.00744899	0.0203851	0.0137348	-0.0189437	0.00741482	-0.0274452	-0.00476822	0.00501997	0.00236849
contig-1053000020	0.00207183	0.00804157	0.00511049	0.00541811	-0.0026547	0.00230247	0.000720664	-0.00417405	-0.00168609	0.000843133	0.00124673	-5.20538e-05				contig-221000018	-0.0168889	0.010315	-0.0066745	0.0179998	0.00100457	0.00275337	0.0146825	-0.00985324	-0.0228753	0.00128378	0.000479281	-0.00164137
contig-1053000021	0.00363103	0.00700117	-0.00609786	0.0044361	-0.0052118	0.000756422	-0.000405554	0.000848173	0.00162471	-0.0017651	-0.000764494	-0.000154376				contig-221000023	0.0164454	0.0023159	-0.0198097	0.017633	-0.00652037	0.00984975	0.00137682	0.00517344	0.0091557	0.000595758	-0.0114927	0.00115773
contig-1053000023	0.0039957	-0.00136458	0.00133317	-0.000456814	0.00579759	-0.00351589	0.0062434	-0.00358618	-0.00377688	0.0053409	0.0147966	5.73335e-05				contig-221000024	-0.0184153	-0.00136846	0.0125947	0.0175258	0.000349526	-0.00879376	-0.000423894	-0.00133465	-0.00732784	-0.00330326	0.0124342	-0.00350581
contig-1053000024	-0.00206617	0.00830746	0.00495228	-0.000639131	0.000994094	0.00585955	0.00604029	-0.000649246	0.0010901	-0.00039382	-0.00249817	4.21695e-05				contig-2214000011	0.00628793	-0.0228746	-0.00052865	0.00792661	0.00997641	0.0195305	-0.022444	0.00491575	-0.0326677	0.00837678	0.017515	-0.00223373
contig-10531000012	-0.0044579	1.37488e-05	0.00575849	0.00790459	0.00467313	-0.000629037	-0.00289454	-0.00235206	0.000937413	-0.000100409	-0.00685567	-1.24197e-05				contig-2218000018	0.00708017	-0.02326	-0.00118277	-0.00481749	-0.0217163	0.00688738	-0.00268136	0.00730835	0.0358469	0.0152416	0.00785128	0.000339622
contig-10532000012	-0.00586899	-0.00223493	-0.00376624	0.0054263	-0.00354615	-0.00172178	0.00227081	-0.00186969	-0.000365732	-0.0093673	0.0038669	-0.000115362				contig-2219000005	-0.0181354	0.00122704	-0.0020387	0.00794314	0.0173125	-0.0223082	0.00215892	-0.0004547	0.0208388	-0.00181334	0.00901035	0.000962778
contig-10533000012	0.00252265	0.00369508	-0.00699595	0.00472237	-0.00245793	-0.00017209	-0.00423038	-0.00273981	-0.000550523	-0.00116344	-0.0131715	0.000219804				contig-2220000021	-0.0070032	-0.0271251	0.00469	-0.00146217	-0.00533229	0.0176984	-0.0042242	0.00123164	0.00892188	0.0158495	0.00546855	0.00284379
contig-10534000012	0.00393075	0.00870464	-0.00267231	0.000136957	-0.00519545	-0.00290498	-0.00206721	-0.00261455	0.000808484	0.00126538	-0.00310353	0.000120258				contig-222000010	-0.0172465	-0.00581968	-0.0022273	-0.0121535	-0.0102803	-0.00463699	-0.0129551	-0.00641373	-0.0133582	-0.00161615	-0.0397909	-0.00148192
contig-10535000012	-0.00532071	0.000526519	-0.00773847	0.00612753	-0.00198738	-0.00185554	-0.00171939	0.00211732	-0.00407713	8.62191e-05	0.000312044	0.000109093				contig-222000017	-0.0189432	0.00263649	-0.00566333	0.0125527	-0.00661537	-0.0142597	0.0109301	0.000597576	-0.0114982	0.0007515	0.0131203	0.00127653
contig-1054000001	0.00241129	-0.000316238	0.00322395	0.00495341	-0.000968709	-0.000689677	9.49313e-06	0.0142009	-0.006739	-0.000611817	0.00187625	-0.000114155				contig-222000019	0.0171337	0.00623473	-0.0158881	0.00834694	-0.0143327	-0.00506177	0.00280507	0.00202363	-0.00278845	-0.0133354	-0.019632	-0.00121817
contig-1054000006	0.00544536	0.00680133	-0.0030312	0.00167919	0.00451468	0.000693257	0.000417788	0.00137502	0.00109747	0.00643654	0.00533261	-0.000235939				contig-222000021	-0.0105866	-0.022946	-0.00904553	0.00210465	-0.0067856	-0.0103505	-0.0139198	0.0100649	0.0110885	0.0190909	-0.00960509	-0.00108479
contig-1054000007	0.000553573	0.00980915	-0.00270443	-0.00368553	0.000779662	0.00441295	-0.000827683	0.00175642	-0.00282912	-0.00208081	-0.00105727	-0.000227318				contig-222000023	-0.0162154	-0.000277597	0.0019072	-0.0169727	0.0156942	-0.00810282	0.00941902	0.0195505	0.0266766	-0.0265258	0.0109998	0.00294865
contig-1054000008	-0.00532637	-0.00206822	0.00040788	0.00599917	-0.00223986	-0.00343479	0.00396156	0.00579952	-0.0031703	0.0088383	0.00325244	2.12835e-05				contig-2222000019	-0.00467816	-0.0243822	-0.0015089	0.0144583	-0.00810535	-0.012247	0.00487713	-0.0317831	0.0142969	0.00367259	-0.0274807	-0.00500895
contig-1054000011	0.000447098	0.00713904	-0.00135299	-0.00400348	0.00606077	-0.00757005	0.00668989	5.19391e-05	0.000901295	-0.00122011	-0.000361291	-2.89487e-06				contig-2223000021	-0.017713	0.00725596	0.00684413	-0.00880007	-0.00194298	0.020652	0.022135	0.00256781	0.00903563	-0.000591819	-0.00385055	0.00378167
contig-1054000012	-0.00155108	0.000544926	0.000253786	-0.0046914	-0.00723844	-0.00520278	-0.0124289	-0.00269499	0.00264793	-0.000762077	0.00285366	-2.92769e-05				contig-2225000003	-0.017363	0.0100506	-0.00816158	0.0136589	-0.0124826	-0.0177449	0.0050993	-0.00349925	-0.00545755	0.00795587	0.00608225	-0.00127111
contig-1054000017	-0.0041084	0.00365609	4.99853e-06	-0.00829669	-0.000192422	-0.00256467	-0.00847812	-0.00312495	-0.00234622	-0.00149637	0.000806797	0.000113956				contig-2230000023	0.00061157	-0.0252565	0.00719642	0.00749733	-0.0226112	0.0154951	-0.00724756	0.0234496	5.00753e-05	-0.0182933	0.017319	-0.000486973
contig-1054000020	-0.00486769	0.00146702	0.00826844	0.00467879	0.00255348	-0.00165335	-0.000904722	-0.00165554	-0.00168048	0.00241654	0.00795132	8.84805e-06				contig-2232000004	-0.00123983	-0.023347	0.00853224	-0.00640524	-0.032801	-0.00723996	-0.00675432	-0.0202539	0.00444949	-0.0093284	0.0295422	8.49666e-05
contig-1054000022	0.000777412	0.00122921	0.00334879	0.000377966	0.00740311	0.00616462	-0.00872773	0.00981204	-0.00136365	-0.00386278	-0.000576729	-3.41906e-05				contig-2236000001	-0.0153835	0.00382657	-0.0110822	-0.0337331	-0.0146978	-0.00493772	-0.00560711	-0.00350658	-0.00842471	-0.00666279	-0.0150901	-0.00394173
contig-10543000000	0.00227257	0.00364672	-0.00460481	0.00846489	-0.000990678	-0.000777652	-0.00109275	-0.0048419	-0.00223248	0.00213451	-0.0105922	-1.03105e-05				contig-2236000003	0.00595698	-0.0238062	-0.00374724	0.0133255	-0.00201308	-0.012023	0.0227691	0.0107649	-0.0315844	-0.00831985	-0.0114439	0.00179318
[truncated: 49,833 more rows]
